# Supplementary material for: Oxidized primary arc magmas: Constraints from Cu/Zr systematics in global arc volcanics
Source: Sci Adv. 2022 Mar 23;8(12):eabk0718. doi: 10.1126/sciadv.abk0718 (PMC8942352; doi:10.1126/sciadv.abk0718)
Supplement: Supplementary file 2 — Tables S1 to S10 [file sciadv.abk0718_tables_s1_to_s10.zip]

Archive with 10 entries (10 files):
- sciadv.abk0718_table_s1.xlsx
- sciadv.abk0718_table_s2.xlsx
- sciadv.abk0718_table_s3.xlsx
- sciadv.abk0718_table_s4.xlsx
- sciadv.abk0718_table_s5.xlsx
- sciadv.abk0718_table_s6.xlsx
- sciadv.abk0718_table_s7.xlsx
- sciadv.abk0718_table_s8.xlsx
- sciadv.abk0718_table_s9.xlsx
- sciadv.abk0718_table_s10.xlsx
