# Supplementary material for: Oxidized primary arc magmas: Constraints from Cu/Zr systematics in global arc volcanics
Source: Sci Adv. 2022 Mar 23;8(12):eabk0718. doi: 10.1126/sciadv.abk0718 (PMC8942352; doi:10.1126/sciadv.abk0718)
Supplement: Supplementary file 2 — Tables S1 to S10 [file sciadv.abk0718_tables_s1_to_s10.zip › sciadv.abk0718_table_s1.xlsx]

## Sheet: (N)Scotia
Year	CITATION	SAMPLE NAME	TYPE	arc segment	crustal thickness (km)	LOCATION	LAND/SEA (SAMPLING)	ROCK TYPE	ROCK NAME	TYPE OF MATERIAL	LATITUDE (MIN.)	LONGITUDE (MIN.)	LATITUDE (MAX.)	LONGITUDE (MAX.)	SIO2(WT%)	TIO2(WT%)	AL2O3(WT%)	CAO(WT%)	FeOt (WT%)	MGO(WT%)	MNO(WT%)	K2O(WT%)	NA2O(WT%)	P2O5(WT%)	BA(PPM)	CE(PPM)	CO(PPM)	CR(PPM)	CS(PPM)	CU(PPM)	DY(PPM)	ER(PPM)	EU(PPM)	GA(PPM)	GD(PPM)	GE(PPM)	HF(PPM)	HO(PPM)	LA(PPM)	LI(PPM)	LU(PPM)	MO(PPM)	NB(PPM)	ND(PPM)	NI(PPM)	PB(PPM)	PR(PPM)	RB(PPM)	SC(PPM)
1995	[2193] PEARCE J. A. (1995)	samp. SSZ.83.1	O	(N) Scotia	15	SCOTIA ARC / SOUTH SANDWICH ISLAND ARC / ZAVODOVSKI / MOUNT CURRY	SUBAERIAL	VOLCANIC ROCK	BASALT	WHOLE ROCK	-56.3	-27.57	-56.3	-27.57	50.88	0.59	16.22	12.23	9.42091	7.95	0.18	0.12	1.53	0.03	68		39	160		112															39			3
1990	[2724] BAKER P. E. (1990)	samp. SSZ.83.1	O	(N) Scotia	15	SCOTIA ARC / SOUTH SANDWICH ISLAND ARC / ZAVODOVSKI / MOUNT CURRY	SUBAERIAL	VOLCANIC ROCK	BASALT	WHOLE ROCK	-56.3	-27.57	-56.3	-27.57	50.88	0.59	16.22	12.23	9.42091	7.95	0.18	0.12	1.53	0.03	68	0	39	160		112									5				2		39	0		3
1990	[2724] BAKER P. E. (1990)	samp. SSZ.5.5	O	(N) Scotia	15	SCOTIA ARC / SOUTH SANDWICH ISLAND ARC / ZAVODOVSKI / MOUNT CURRY	SUBAERIAL	VOLCANIC ROCK	BASALT	WHOLE ROCK	-56.3	-27.57	-56.3	-27.57	52.62	0.87	15.55	10.37	11.0765	6.22	0.22	0.15	1.47	0.05	93	0	45	78		117									4				2		22	7		4
1995	[2193] PEARCE J. A. (1995)	samp. SSZ.1.1	O	(N) Scotia	15	SCOTIA ARC / SOUTH SANDWICH ISLAND ARC / ZAVODOVSKI	SUBAERIAL	VOLCANIC ROCK	BASALT	WHOLE ROCK	-56.33	-27.53	-56.33	-27.53	49.92	0.56	16.53	12.58	9.18696	8.27	0.18	0.12	1.6	0.02	55		42	147		81															34			3
1995	[2193] PEARCE J. A. (1995)	samp. SSZ.2.1	O	(N) Scotia	15	SCOTIA ARC / SOUTH SANDWICH ISLAND ARC / ZAVODOVSKI	SUBAERIAL	VOLCANIC ROCK	BASALT	WHOLE ROCK	-56.33	-27.53	-56.33	-27.53	51.25	0.77	16.78	11.6	10.0868	6.07	0.19	0.15	1.92	0.03	73		34	92		119															18			5
1995	[2193] PEARCE J. A. (1995)	samp. SSZ.2.2	O	(N) Scotia	15	SCOTIA ARC / SOUTH SANDWICH ISLAND ARC / ZAVODOVSKI	SUBAERIAL	VOLCANIC ROCK	BASALT	WHOLE ROCK	-56.33	-27.53	-56.33	-27.53	51.64	0.89	16.79	10.96	10.9326	5.67	0.2	0.2	2.18	0.06	89		37	74		128															15			6
1995	[2193] PEARCE J. A. (1995)	samp. SSZ.2.3	O	(N) Scotia	15	SCOTIA ARC / SOUTH SANDWICH ISLAND ARC / ZAVODOVSKI	SUBAERIAL	VOLCANIC ROCK	BASALT	WHOLE ROCK	-56.33	-27.53	-56.33	-27.53	50.23	0.5	18.05	12.95	8.38614	6.99	0.17	0.1	1.57	0.03	54		33	105		87															29			4
1995	[2193] PEARCE J. A. (1995)	samp. SSZ.2.4	O	(N) Scotia	15	SCOTIA ARC / SOUTH SANDWICH ISLAND ARC / ZAVODOVSKI	SUBAERIAL	VOLCANIC ROCK	BASALT	WHOLE ROCK	-56.33	-27.53	-56.33	-27.53	51.48	0.84	16.07	11.13	10.6986	5.82	0.21	0.19	2.08	0.05	90		39	79		133															16			5
1995	[2193] PEARCE J. A. (1995)	samp. SSZ.2.5	O	(N) Scotia	15	SCOTIA ARC / SOUTH SANDWICH ISLAND ARC / ZAVODOVSKI	SUBAERIAL	VOLCANIC ROCK	BASALT	WHOLE ROCK	-56.33	-27.53	-56.33	-27.53	52.01	0.81	16.83	11.17	10.1767	5.5	0.21	0.19	2.19	0.05	93		35	74		132															15			5
1995	[2193] PEARCE J. A. (1995)	samp. SSZ.3.4	O	(N) Scotia	15	SCOTIA ARC / SOUTH SANDWICH ISLAND ARC / ZAVODOVSKI	SUBAERIAL	VOLCANIC ROCK	BASALT	WHOLE ROCK	-56.33	-27.53	-56.33	-27.53	51.76	0.79	16.51	11.53	10.0958	5.37	0.18	0.14	1.74	0.07	83		35	71		31															17			2
1995	[2193] PEARCE J. A. (1995)	samp. SSZ.3.6	O	(N) Scotia	15	SCOTIA ARC / SOUTH SANDWICH ISLAND ARC / ZAVODOVSKI	SUBAERIAL	VOLCANIC ROCK	BASALT	WHOLE ROCK	-56.33	-27.53	-56.33	-27.53	51.73	0.78	16.44	11.56	10.1407	6.3	0.19	0.13	1.88	0.06	86		30	78		26															19			3
1995	[2193] PEARCE J. A. (1995)	samp. SHA(Z).4.1	O	(N) Scotia	15	SCOTIA ARC / SOUTH SANDWICH ISLAND ARC / ZAVODOVSKI	SUBAERIAL	VOLCANIC ROCK	BASALT	WHOLE ROCK	-56.33	-27.53	-56.33	-27.53	51.92	0.73	16.05	11.38	10.2037	6.48	0.19	0.16	1.96	0.06	112		36	82		149															18			6
1995	[2193] PEARCE J. A. (1995)	samp. SSZ.5.1	O	(N) Scotia	15	SCOTIA ARC / SOUTH SANDWICH ISLAND ARC / ZAVODOVSKI	SUBAERIAL	VOLCANIC ROCK	BASALT	WHOLE ROCK	-56.33	-27.53	-56.33	-27.53	51.36	0.78	16.56	11.48	10.0958	6.22	0.18	0.16	2.09	0.08	73		35	72		82															21			4
1995	[2193] PEARCE J. A. (1995)	samp. SHA(Z).5.5	O	(N) Scotia	15	SCOTIA ARC / SOUTH SANDWICH ISLAND ARC / ZAVODOVSKI	SUBAERIAL	VOLCANIC ROCK	ANDESITE, BASALTIC	WHOLE ROCK	-56.33	-27.53	-56.33	-27.53	52.62	0.87	15.55	10.37	11.0765	8.22	0.22	0.15	1.47	0.05	93	4.99	45	78	0.23	117	2.74	1.84	0.69		2.18		0.86	0.59	1.61		0.29		0.41	4.38	22	1.4	0.84	4
1995	[2193] PEARCE J. A. (1995)	samp. SSZ.83.2	O	(N) Scotia	15	SCOTIA ARC / SOUTH SANDWICH ISLAND ARC / ZAVODOVSKI	SUBAERIAL	VOLCANIC ROCK	BASALT	WHOLE ROCK	-56.33	-27.53	-56.33	-27.53	50.44	0.68	17.04	12.11	9.62786	6.94	0.19	0.12	1.86	0.04	66		34	106		108															32			4
1995	[2193] PEARCE J. A. (1995)	samp. SSZ.83.3	O	(N) Scotia	15	SCOTIA ARC / SOUTH SANDWICH ISLAND ARC / ZAVODOVSKI	SUBAERIAL	VOLCANIC ROCK	BASALT	WHOLE ROCK	-56.33	-27.53	-56.33	-27.53	51.94	0.87	15.43	10.85	10.9776	6.44	0.2	0.19	2.12	0.05	93		38	106		177															26			4
1995	[2193] PEARCE J. A. (1995)	samp. SSZ.83.4	O	(N) Scotia	15	SCOTIA ARC / SOUTH SANDWICH ISLAND ARC / ZAVODOVSKI	SUBAERIAL	VOLCANIC ROCK	ANDESITE, BASALTIC	WHOLE ROCK	-56.33	-27.53	-56.33	-27.53	52.86	1.08	14.51	9.66	12.2553	5.04	0.25	0.25	2.68	0.07	134	5.89	37	71	0.48	195	3.17	2	0.9	18	2.59		1.26	0.68	1.97		0.3		0.53	5.45	18	2.18	0.97	7	47.2
1995	[2193] PEARCE J. A. (1995)	samp. SSZ.83.8	O	(N) Scotia	15	SCOTIA ARC / SOUTH SANDWICH ISLAND ARC / ZAVODOVSKI	SUBAERIAL	VOLCANIC ROCK	BASALT	WHOLE ROCK	-56.33	-27.53	-56.33	-27.53	52.72	1.01	15.14	10.14	11.8144	5.49	0.21	0.23	2.29	0.07	116		31	66		165															17			4
1995	[2193] PEARCE J. A. (1995)	samp. SSZ.83.10	O	(N) Scotia	15	SCOTIA ARC / SOUTH SANDWICH ISLAND ARC / ZAVODOVSKI	SUBAERIAL	VOLCANIC ROCK	BASALT	WHOLE ROCK	-56.33	-27.53	-56.33	-27.53	52.54	1.09	14.43	9.66	12.3093	5.63	0.22	0.26	2.22	0.06	125		45	74		233															25			6
1995	[2193] PEARCE J. A. (1995)	samp. SSZ.83.11	O	(N) Scotia	15	SCOTIA ARC / SOUTH SANDWICH ISLAND ARC / ZAVODOVSKI	SUBAERIAL	VOLCANIC ROCK	BASALT	WHOLE ROCK	-56.33	-27.53	-56.33	-27.53	52.6	1.05	14.5	9.62	12.3633	5.97	0.26	0.24	2.27	0.07	126		37	87		192															28			7
1995	[2193] PEARCE J. A. (1995)	samp. SSW.5.1	O	(N) Scotia	15	SCOTIA ARC / SOUTH SANDWICH ISLAND ARC / VISOKOI / MOUNT HODSON	SUBAERIAL	VOLCANIC ROCK	ANDESITE, BASALTIC	WHOLE ROCK	-56.7	-27.15	-56.7	-27.15	52.61	0.97	16.24	10.49	9.74483	5.42	0.19	0.49	2.43	0.09	149		37	68		139															19			11
1995	[2193] PEARCE J. A. (1995)	samp. SSW.7.1	O	(N) Scotia	15	SCOTIA ARC / SOUTH SANDWICH ISLAND ARC / VISOKOI / MOUNT HODSON	SUBAERIAL	VOLCANIC ROCK	ANDESITE, BASALTIC	WHOLE ROCK	-56.7	-27.15	-56.7	-27.15	53.51	1.38	14.73	8.77	12.6062	4.11	0.21	0.57	2.73	0.13	197		40	45		208															11			14
1990	[2724] BAKER P. E. (1990)	samp. SSW.10.2	O	(N) Scotia	15	SCOTIA ARC / SOUTH SANDWICH ISLAND ARC / VISOKOI / MOUNT HODSON	SUBAERIAL	VOLCANIC ROCK	BASALT	WHOLE ROCK	-56.7	-27.15	-56.7	-27.15	51.12	0.89	17.83	11.67	9.30393	5.47	0.19	0.39	2.22	0.08	127	22	28	75		142									4				2		20	5		11
1990	[2724] BAKER P. E. (1990)	samp. SSW.5.1	O	(N) Scotia	15	SCOTIA ARC / SOUTH SANDWICH ISLAND ARC / VISOKOI / MOUNT HODSON	SUBAERIAL	VOLCANIC ROCK	BASALT	WHOLE ROCK	-56.7	-27.15	-56.7	-27.15	52.61	0.97	16.24	10.49	9.74483	5.42	0.19	0.49	2.43	0.09	149	7	37	68		139									0				0		19	7		11
1990	[2724] BAKER P. E. (1990)	samp. SSW.7.1	O	(N) Scotia	15	SCOTIA ARC / SOUTH SANDWICH ISLAND ARC / VISOKOI / MOUNT HODSON	SUBAERIAL	VOLCANIC ROCK	BASALT	WHOLE ROCK	-56.7	-27.15	-56.7	-27.15	53.51	1.38	14.73	8.77	12.6062	4.11	0.21	0.57	2.73	0.13	197	12	40	45		208									8				0		11	4		14
1995	[2193] PEARCE J. A. (1995)	samp. SSW.2.1	O	(N) Scotia	15	SCOTIA ARC / SOUTH SANDWICH ISLAND ARC / VISOKOI	SUBAERIAL	VOLCANIC ROCK	ANDESITE, BASALTIC	WHOLE ROCK	-56.72	-27.25	-56.72	-27.25	53.08	0.97	18.24	9.93	9.25894	4.39	0.19	0.39	2.58	0.11	149		30	27		51															7			9
1995	[2193] PEARCE J. A. (1995)	samp. SSW.3.1	O	(N) Scotia	15	SCOTIA ARC / SOUTH SANDWICH ISLAND ARC / VISOKOI	SUBAERIAL	VOLCANIC ROCK	ANDESITE, BASALTIC	WHOLE ROCK	-56.72	-27.25	-56.72	-27.25	53.22	0.95	18.23	9.87	9.21395	4.07	0.19	0.4	2.63	0.15	148		28	33		82															8			9
1995	[2193] PEARCE J. A. (1995)	samp. SSW.3.2	O	(N) Scotia	15	SCOTIA ARC / SOUTH SANDWICH ISLAND ARC / VISOKOI	SUBAERIAL	VOLCANIC ROCK	ANDESITE, BASALTIC	WHOLE ROCK	-56.72	-27.25	-56.72	-27.25	53.08	0.95	17.78	9.88	9.33093	4.37	0.18	0.41	2.58	0.38	137		45	39		56															9			8
1995	[2193] PEARCE J. A. (1995)	samp. SSW.4.1	O	(N) Scotia	15	SCOTIA ARC / SOUTH SANDWICH ISLAND ARC / VISOKOI	SUBAERIAL	VOLCANIC ROCK	ANDESITE, BASALTIC	WHOLE ROCK	-56.72	-27.25	-56.72	-27.25	55.37	1	15.47	8.53	10.8876	3.91	0.23	0.48	3.04	0.1	160		26	34		114															7			10
1995	[2193] PEARCE J. A. (1995)	samp. SSW.5.2	O	(N) Scotia	15	SCOTIA ARC / SOUTH SANDWICH ISLAND ARC / VISOKOI	SUBAERIAL	VOLCANIC ROCK	ANDESITE, BASALTIC	WHOLE ROCK	-56.72	-27.25	-56.72	-27.25	55.66	1.21	15.31	8.48	10.4107	4.16	0.19	0.71	3.02	0.14	225		38	43		163															12			19
1995	[2193] PEARCE J. A. (1995)	samp. SSW.6.1	O	(N) Scotia	15	SCOTIA ARC / SOUTH SANDWICH ISLAND ARC / VISOKOI	SUBAERIAL	VOLCANIC ROCK	ANDESITE, BASALTIC	WHOLE ROCK	-56.72	-27.25	-56.72	-27.25	53.39	1.36	14.63	8.76	12.5072	4.21	0.22	0.57	2.79	0.13	190		40	42		217															11			14
1995	[2193] PEARCE J. A. (1995)	samp. SSW.6.5	O	(N) Scotia	15	SCOTIA ARC / SOUTH SANDWICH ISLAND ARC / VISOKOI	SUBAERIAL	VOLCANIC ROCK	ANDESITE, BASALTIC	WHOLE ROCK	-56.72	-27.25	-56.72	-27.25	53.26	1.33	14.6	8.65	12.7862	4.18	0.22	0.57	2.93	0.15	204		37	24		214															6			13
1995	[2193] PEARCE J. A. (1995)	samp. SSW.9.1	O	(N) Scotia	15	SCOTIA ARC / SOUTH SANDWICH ISLAND ARC / VISOKOI	SUBAERIAL	VOLCANIC ROCK	ANDESITE, BASALTIC	WHOLE ROCK	-56.72	-27.25	-56.72	-27.25	51.96	1.19	15.84	10.22	11.1485	5.4	0.2	0.5	2.35	0.14	161		32	42		158															12			13
1995	[2193] PEARCE J. A. (1995)	samp. SSW.9.2	O	(N) Scotia	15	SCOTIA ARC / SOUTH SANDWICH ISLAND ARC / VISOKOI	SUBAERIAL	VOLCANIC ROCK	ANDESITE, BASALTIC	WHOLE ROCK	-56.72	-27.25	-56.72	-27.25	52.01	1.19	15.77	10.3	11.1755	5.32	0.2	0.49	2.33	0.12	164		38	44		174															14			13
1995	[2193] PEARCE J. A. (1995)	samp. SSW.10.1	O	(N) Scotia	15	SCOTIA ARC / SOUTH SANDWICH ISLAND ARC / VISOKOI	SUBAERIAL	VOLCANIC ROCK	ANDESITE, BASALTIC	WHOLE ROCK	-56.72	-27.25	-56.72	-27.25	51.12	0.89	17.83	11.67	9.30393	5.47	0.19	0.39	2.22	0.08	127		28	75		142															20			11
1995	[2193] PEARCE J. A. (1995)	samp. SSW.10.3	O	(N) Scotia	15	SCOTIA ARC / SOUTH SANDWICH ISLAND ARC / VISOKOI	SUBAERIAL	VOLCANIC ROCK	ANDESITE, BASALTIC	WHOLE ROCK	-56.72	-27.25	-56.72	-27.25	52.27	0.96	14.93	10.67	9.60986	7.43	0.18	0.44	2.04	0.11	152		32	230		155															53			13
1995	[2193] PEARCE J. A. (1995)	samp. SSW.10.4	O	(N) Scotia	15	SCOTIA ARC / SOUTH SANDWICH ISLAND ARC / VISOKOI	SUBAERIAL	VOLCANIC ROCK	ANDESITE, BASALTIC	WHOLE ROCK	-56.72	-27.25	-56.72	-27.25	56.34	1.26	14.89	7.42	10.8696	3.21	0.25	0.74	3.62	0.16	226		28	25		186															10			18
1995	[2193] PEARCE J. A. (1995)	samp. SSW.10.5	O	(N) Scotia	15	SCOTIA ARC / SOUTH SANDWICH ISLAND ARC / VISOKOI	SUBAERIAL	VOLCANIC ROCK	ANDESITE, BASALTIC	WHOLE ROCK	-56.72	-27.25	-56.72	-27.25	53.06	1.01	19.44	10	8.91702	3.16	0.17	0.63	3	0.12	189		23	32		67															7			13
1995	[2193] PEARCE J. A. (1995)	samp. SSW.11.2	O	(N) Scotia	15	SCOTIA ARC / SOUTH SANDWICH ISLAND ARC / VISOKOI	SUBAERIAL	VOLCANIC ROCK	ANDESITE, BASALTIC	WHOLE ROCK	-56.72	-27.25	-56.72	-27.25	52.79	1.22	15.05	9.45	11.8684	4.66	0.22	0.5	2.49	0.12	164		38	46		163															9			15
1995	[2193] PEARCE J. A. (1995)	samp. SSW.12.1	O	(N) Scotia	15	SCOTIA ARC / SOUTH SANDWICH ISLAND ARC / VISOKOI	SUBAERIAL	VOLCANIC ROCK	ANDESITE, BASALTIC	WHOLE ROCK	-56.72	-27.25	-56.72	-27.25	53.09	1.22	15.27	9.45	11.8594	4.76	0.22	0.48	2.63	0.12	174		38	40		200															10			13
1995	[2193] PEARCE J. A. (1995)	samp. SSW.12.2	O	(N) Scotia	15	SCOTIA ARC / SOUTH SANDWICH ISLAND ARC / VISOKOI	SUBAERIAL	VOLCANIC ROCK	ANDESITE, BASALTIC	WHOLE ROCK	-56.72	-27.25	-56.72	-27.25	52.95	1.23	15.27	9.44	11.8234	4.72	0.21	0.51	2.72	0.12	167		41	47		106															11			13
1995	[2193] PEARCE J. A. (1995)	samp. SSW.12.3	O	(N) Scotia	15	SCOTIA ARC / SOUTH SANDWICH ISLAND ARC / VISOKOI	SUBAERIAL	VOLCANIC ROCK	ANDESITE, BASALTIC	WHOLE ROCK	-56.72	-27.25	-56.72	-27.25	52.88	1.21	15.22	9.4	11.6884	4.73	0.22	0.46	2.68	0.12	151		37	42		124															8			13
1995	[2193] PEARCE J. A. (1995)	samp. SSW.12.4	O	(N) Scotia	15	SCOTIA ARC / SOUTH SANDWICH ISLAND ARC / VISOKOI	SUBAERIAL	VOLCANIC ROCK	ANDESITE, BASALTIC	WHOLE ROCK	-56.72	-27.25	-56.72	-27.25	53.02	1.21	15.22	9.43	11.7604	4.81	0.2	0.44	2.66	0.12	178		36	45		123															11			13
1995	[2193] PEARCE J. A. (1995)	samp. SSW.13.1	O	(N) Scotia	15	SCOTIA ARC / SOUTH SANDWICH ISLAND ARC / VISOKOI	SUBAERIAL	VOLCANIC ROCK	ANDESITE, BASALTIC	WHOLE ROCK	-56.72	-27.25	-56.72	-27.25	52.92	1.2	15.31	9.43	11.7604	4.68	0.22	0.47	2.71	0.13	161		37	43		134															11			12
1995	[2193] PEARCE J. A. (1995)	samp. SSW.13.2	O	(N) Scotia	15	SCOTIA ARC / SOUTH SANDWICH ISLAND ARC / VISOKOI	SUBAERIAL	VOLCANIC ROCK	ANDESITE, BASALTIC	WHOLE ROCK	-56.72	-27.25	-56.72	-27.25	53.05	1.23	15.25	9.44	11.8414	4.82	0.23	0.48	2.6	0.13	163		36	40		144															8			13
1995	[2193] PEARCE J. A. (1995)	samp. SSW.6.3	O	(N) Scotia	15	SCOTIA ARC / SOUTH SANDWICH ISLAND ARC / VISOKOI	SUBAERIAL	VOLCANIC ROCK	ANDESITE, BASALTIC	WHOLE ROCK	-56.75	-27.25	-56.75	-27.25	53.64	1.35	14.54	8.86	12.5612	4.19	0.21	0.56	2.72	0.13	202	13.91	35	41	0.44	207	5.23	3.3	1.24	17.9	4.31		2.48	1.1	5.05		0.48		1.09	10.2	9	3.45	2.1	13	45.5
1995	[2193] PEARCE J. A. (1995)	samp. SSW.9.3	O	(N) Scotia	15	SCOTIA ARC / SOUTH SANDWICH ISLAND ARC / VISOKOI	SUBAERIAL	VOLCANIC ROCK	ANDESITE, BASALTIC	WHOLE ROCK	-56.75	-27.25	-56.75	-27.25	52	1.19	15.76	10.27	11.1665	5.32	0.2	0.49	2.49	0.12	162		35	46		327															13			12
1995	[2193] PEARCE J. A. (1995)	samp. SSV.9.1	O	(N) Scotia	15	SCOTIA ARC / SOUTH SANDWICH ISLAND ARC / VINDICATION	SUBAERIAL	VOLCANIC ROCK	BASALT	WHOLE ROCK	-57.001	-26.783	-57.001	-26.783	50.41	0.59	18.15	11.72	9.02499	6.52	0.18	0.08	1.68	0.03	69		32	48		88															16			3
1995	[2193] PEARCE J. A. (1995)	samp. SSC.3.1	O	(N) Scotia	15	SCOTIA ARC / SOUTH SANDWICH ISLAND ARC / CANDLEMAS	SUBAERIAL	VOLCANIC ROCK	DACITE	WHOLE ROCK	-57.08	-26.72	-57.08	-26.72	64.9	0.9	13.62	5.54	7.96323	1.53	0.18	0.49	4.09	0.1	157		13	19		54															3			11
1995	[2193] PEARCE J. A. (1995)	samp. SSC.4.1	O	(N) Scotia	15	SCOTIA ARC / SOUTH SANDWICH ISLAND ARC / CANDLEMAS	SUBAERIAL	VOLCANIC ROCK	DACITE	WHOLE ROCK	-57.08	-26.72	-57.08	-26.72	64.37	0.9	13.84	5.32	7.85525	1.56	0.17	0.5	4.22	0.12	168		29	10		104															2			9
1995	[2193] PEARCE J. A. (1995)	samp. SSC.5.1	O	(N) Scotia	15	SCOTIA ARC / SOUTH SANDWICH ISLAND ARC / CANDLEMAS	SUBAERIAL	VOLCANIC ROCK	DACITE	WHOLE ROCK	-57.08	-26.72	-57.08	-26.72	62.75	0.94	14.35	6.27	8.62908	2	0.19	0.44	3.74	0.1	158		14	17		158															0			10
1995	[2193] PEARCE J. A. (1995)	samp. SSC.8.1	O	(N) Scotia	15	SCOTIA ARC / SOUTH SANDWICH ISLAND ARC / CANDLEMAS	SUBAERIAL	VOLCANIC ROCK	DACITE	WHOLE ROCK	-57.08	-26.72	-57.08	-26.72	64.97	0.9	13.73	5.5	7.91824	1.49	0.16	0.49	3.98	0.12	163		14	14		122															0			14
1995	[2193] PEARCE J. A. (1995)	samp. SSC.12.1	O	(N) Scotia	15	SCOTIA ARC / SOUTH SANDWICH ISLAND ARC / CANDLEMAS	SUBAERIAL	VOLCANIC ROCK	DACITE	WHOLE ROCK	-57.08	-26.72	-57.08	-26.72	64.77	0.89	13.82	5.35	7.90024	1.6	0.17	0.49	4.14	0.12	166		11	8		145															0			10
1995	[2193] PEARCE J. A. (1995)	samp. SSC.23.1	O	(N) Scotia	15	SCOTIA ARC / SOUTH SANDWICH ISLAND ARC / CANDLEMAS	SUBAERIAL	VOLCANIC ROCK	DACITE	WHOLE ROCK	-57.08	-26.72	-57.08	-26.72	64.65	0.88	13.68	5.56	7.94523	1.57	0.19	0.49	4.15	0.12	158		16	15		140															3			12
1995	[2193] PEARCE J. A. (1995)	samp. SSC.24.4	O	(N) Scotia	15	SCOTIA ARC / SOUTH SANDWICH ISLAND ARC / CANDLEMAS	SUBAERIAL	VOLCANIC ROCK	ANDESITE	WHOLE ROCK	-57.08	-26.72	-57.08	-26.72	53.65	0.73	17.2	10.61	9.16896	4.8	0.21	0.17	2.31	0.02	76		27	52		65															0			4
1995	[2193] PEARCE J. A. (1995)	samp. SSC.29.1	O	(N) Scotia	15	SCOTIA ARC / SOUTH SANDWICH ISLAND ARC / CANDLEMAS	SUBAERIAL	VOLCANIC ROCK	DACITE	WHOLE ROCK	-57.08	-26.72	-57.08	-26.72	65.17	0.9	13.67	5.58	7.98123	1.5	0.18	0.45	3.88	0.11	170		16	14		70															2			8
1995	[2193] PEARCE J. A. (1995)	samp. SSC.30.1	O	(N) Scotia	15	SCOTIA ARC / SOUTH SANDWICH ISLAND ARC / CANDLEMAS	SUBAERIAL	VOLCANIC ROCK	DACITE	WHOLE ROCK	-57.08	-26.72	-57.08	-26.72	65.05	0.89	13.79	5.52	7.92724	1.54	0.2	0.49	4.04	0.11	153		14	13		142															0			11
1995	[2193] PEARCE J. A. (1995)	samp. SSC.31.1	O	(N) Scotia	15	SCOTIA ARC / SOUTH SANDWICH ISLAND ARC / CANDLEMAS	SUBAERIAL	VOLCANIC ROCK	DACITE	WHOLE ROCK	-57.08	-26.72	-57.08	-26.72	64.76	0.88	13.69	5.5	7.90024	1.53	0.17	0.46	4.06	0.11	135		17	14		106															6			9
1995	[2193] PEARCE J. A. (1995)	samp. SSC.32.1	O	(N) Scotia	15	SCOTIA ARC / SOUTH SANDWICH ISLAND ARC / CANDLEMAS	SUBAERIAL	VOLCANIC ROCK	BASALT	WHOLE ROCK	-57.08	-26.72	-57.08	-26.72	50.04	0.64	19.19	11.73	9.03399	5.95	0.16	0.15	1.99	0.04	72		37	48		119															23			3
1995	[2193] PEARCE J. A. (1995)	samp. SSC.32.4	O	(N) Scotia	15	SCOTIA ARC / SOUTH SANDWICH ISLAND ARC / CANDLEMAS	SUBAERIAL	VOLCANIC ROCK	BASALT	WHOLE ROCK	-57.08	-26.72	-57.08	-26.72	50.33	0.55	19.16	12.21	8.44912	6.3	0.18	0.17	1.81	0.04	67		26	73		111															26			5
1995	[2193] PEARCE J. A. (1995)	samp. SSC.32.5	O	(N) Scotia	15	SCOTIA ARC / SOUTH SANDWICH ISLAND ARC / CANDLEMAS	SUBAERIAL	VOLCANIC ROCK	BASALT	WHOLE ROCK	-57.08	-26.72	-57.08	-26.72	57.13	0.91	16.8	8.91	9.04299	3.1	0.17	0.27	3.08	0.07	92		24	29		37															6			5
1995	[2193] PEARCE J. A. (1995)	samp. SSC.33.1	O	(N) Scotia	15	SCOTIA ARC / SOUTH SANDWICH ISLAND ARC / CANDLEMAS	SUBAERIAL	VOLCANIC ROCK	BASALT	WHOLE ROCK	-57.08	-26.72	-57.08	-26.72	50.55	0.54	18.39	12	8.5301	6.85	0.17	0.14	1.73	0.04	71		39	60		109															23			4
1995	[2193] PEARCE J. A. (1995)	samp. SSC.34.1	O	(N) Scotia	15	SCOTIA ARC / SOUTH SANDWICH ISLAND ARC / CANDLEMAS	SUBAERIAL	VOLCANIC ROCK	BASALT	WHOLE ROCK	-57.08	-26.72	-57.08	-26.72	50.33	0.66	19.04	11.73	9.06099	6.08	0.2	0.12	1.67	0.03	62		61	55		142															22			3
1995	[2193] PEARCE J. A. (1995)	samp. SSC.34.2	O	(N) Scotia	15	SCOTIA ARC / SOUTH SANDWICH ISLAND ARC / CANDLEMAS	SUBAERIAL	VOLCANIC ROCK	BASALT	WHOLE ROCK	-57.08	-26.72	-57.08	-26.72	50.34	0.66	18.81	11.7	9.24095	6.27	0.19	0.12	1.68	0.03	73	2.84	36	58	0.17	140	2.05	1.31	0.53	16.3	1.52		0.63	0.5	1.1		0.2		0.21	2.97	24	1.17	0.55	3	41.2
1995	[2193] PEARCE J. A. (1995)	samp. SSC.35.1	O	(N) Scotia	15	SCOTIA ARC / SOUTH SANDWICH ISLAND ARC / CANDLEMAS	SUBAERIAL	VOLCANIC ROCK	BASALT	WHOLE ROCK	-57.08	-26.72	-57.08	-26.72	50.37	0.69	18.65	11.65	9.41191	5.78	0.18	0.055	1.82	0.02	66	2.95	33	54	0.06	114	2.19	1.41	0.51	16.5	1.58		0.69	0.45	1.02		0.22		0.22	3.03	20	1.19	0.53	2	40.6
1995	[2193] PEARCE J. A. (1995)	samp. SSC.35.4	O	(N) Scotia	15	SCOTIA ARC / SOUTH SANDWICH ISLAND ARC / CANDLEMAS	SUBAERIAL	VOLCANIC ROCK	BASALT	WHOLE ROCK	-57.08	-26.72	-57.08	-26.72	50.88	0.5	18.24	11.5	8.5301	6.34	0.2	0.1	1.76	0.02	58	2.81	35	62	0.03	166	1.93	1.27	0.46	13.6	1.47		0.71	0.42	0.9		0.22		0.19	2.84	27	1.77	0.52	1	39.9
1995	[2193] PEARCE J. A. (1995)	samp. SSC.36.1	O	(N) Scotia	15	SCOTIA ARC / SOUTH SANDWICH ISLAND ARC / CANDLEMAS	SUBAERIAL	VOLCANIC ROCK	BASALT	WHOLE ROCK	-57.08	-26.72	-57.08	-26.72	56.86	0.83	16.75	9.02	8.89902	3.34	0.19	0.26	3.09	0.07	104		21	35		114															9			4
1995	[2193] PEARCE J. A. (1995)	samp. SSC.43.2	O	(N) Scotia	15	SCOTIA ARC / SOUTH SANDWICH ISLAND ARC / CANDLEMAS	SUBAERIAL	VOLCANIC ROCK	BASALT	WHOLE ROCK	-57.08	-26.72	-57.08	-26.72	51.41	0.68	20.11	11.76	8.65608	3.97	0.18	0.13	2.2	0.06	64		25	34		106															9			3
1995	[2193] PEARCE J. A. (1995)	samp. SSC.44.1	O	(N) Scotia	15	SCOTIA ARC / SOUTH SANDWICH ISLAND ARC / CANDLEMAS	SUBAERIAL	VOLCANIC ROCK	BASALT	WHOLE ROCK	-57.08	-26.72	-57.08	-26.72	51.08	0.64	18.46	11.46	9.10598	6.12	0.19	0.12	1.92	0.03	74		36	58		55															13			4
1995	[2193] PEARCE J. A. (1995)	samp. SSC.44.2	O	(N) Scotia	15	SCOTIA ARC / SOUTH SANDWICH ISLAND ARC / CANDLEMAS	SUBAERIAL	VOLCANIC ROCK	BASALT	WHOLE ROCK	-57.08	-26.72	-57.08	-26.72	52.01	0.74	17.73	10.94	9.61886	5.61	0.19	0.14	1.94	0.04	75		35	58		105															18			5
1995	[2193] PEARCE J. A. (1995)	samp. SSC.48.1	O	(N) Scotia	15	SCOTIA ARC / SOUTH SANDWICH ISLAND ARC / CANDLEMAS	SUBAERIAL	VOLCANIC ROCK	BASALT	VOLCANIC GLASS	-57.08	-26.72	-57.08	-26.72	56.24	0.83	16.72	8.85	8.80904	3.43	0.17	0.29	2.8	0.09	118		27	21		90															5			6
1995	[2193] PEARCE J. A. (1995)	samp. SSC.54.1	O	(N) Scotia	15	SCOTIA ARC / SOUTH SANDWICH ISLAND ARC / CANDLEMAS	SUBAERIAL	VOLCANIC ROCK	DACITE	WHOLE ROCK	-57.08	-26.72	-57.08	-26.72	62.68	0.96	13.98	6.28	8.71006	1.99	0.18	0.43	3.9	0.1	145		17	17		121															5			11
1990	[2724] BAKER P. E. (1990)	samp. SSC.35.1	O	(N) Scotia	15	SCOTIA ARC / SOUTH SANDWICH ISLAND ARC / CANDLEMAS	SUBAERIAL	VOLCANIC ROCK	BASALT	WHOLE ROCK	-57.08	-26.72	-57.08	-26.72	50.37	0.69	18.65	11.55	9.41191	5.78	0.18	0.05	1.82	0.02	66	0	33	54		114													0		20	2		2
1990	[2724] BAKER P. E. (1990)	samp. SSC.36.1	O	(N) Scotia	15	SCOTIA ARC / SOUTH SANDWICH ISLAND ARC / CANDLEMAS	SUBAERIAL	VOLCANIC ROCK	BASALT	WHOLE ROCK	-57.08	-26.72	-57.08	-26.72	56.86	0.83	16.75	9.02	8.89902	3.34	0.19	0.26	3.09	0.07	104	0	21	35		114									6				2		9	7		4
1990	[2724] BAKER P. E. (1990)	samp. SSC.29.1	O	(N) Scotia	15	SCOTIA ARC / SOUTH SANDWICH ISLAND ARC / CANDLEMAS	SUBAERIAL	VOLCANIC ROCK	DACITE	WHOLE ROCK	-57.08	-26.72	-57.08	-26.72	65.17	0.9	13.67	5.58	7.98123	1.5	0.18	0.45	3.88	0.11	170	0	16	14		70									8				1		2	6		8
2003	[10526] LEAT P. T. (2003)	samp. SS.86.1	O	(N) Scotia	15	SCOTIA ARC / SOUTH SANDWICH ISLAND ARC / CANDLEMAS	SUBAERIAL	VOLCANIC ROCK	THOLEIITE	WHOLE ROCK	-57.08	-26.72	-57.08	-26.72	51.14	0.49	19.05	11.62	8.71006	6.33	0.17	0.12	1.76	0.05	30.8	2.6	35.1	64	0.07	84	1.93	1.21	0.48	15.6	1.59		0.61	0.43	0.8		0.22		0.21	2.83	23	0.89	0.48	1.48	42.9
2003	[10526] LEAT P. T. (2003)	samp. SS.87.9	O	(N) Scotia	15	SCOTIA ARC / SOUTH SANDWICH ISLAND ARC / CANDLEMAS	SUBAERIAL	VOLCANIC ROCK	THOLEIITE	WHOLE ROCK	-57.08	-26.72	-57.08	-26.72	49.74	0.56	18.51	12.57	8.49411	7.16	0.16	0.18	1.71	0.06	41.2	3.58	35.9	59	0.07	100	2.14	1.35	0.55	17	1.8		0.72	0.48	1.19		0.24		0.3	3.46	27	0.83	0.62	2.1	39.9
2003	[10526] LEAT P. T. (2003)	samp. SS.87.18	O	(N) Scotia	15	SCOTIA ARC / SOUTH SANDWICH ISLAND ARC / CANDLEMAS	SUBAERIAL	VOLCANIC ROCK	THOLEIITE	WHOLE ROCK	-57.08	-26.72	-57.08	-26.72	50.15	0.59	18.13	12.25	8.73706	6.83	0.17	0.21	1.67	0.06	50.7	3.97	39	59	0.18	114	2.12	1.28	0.53	15.1	1.8		0.74	0.46	1.41		0.23		0.31	3.56	31	0.61	0.64	4.41	41.1
2003	[10526] LEAT P. T. (2003)	samp. SS.87.19	O	(N) Scotia	15	SCOTIA ARC / SOUTH SANDWICH ISLAND ARC / CANDLEMAS	SUBAERIAL	VOLCANIC ROCK	THOLEIITE	WHOLE ROCK	-57.08	-26.72	-57.08	-26.72	50.58	0.6	18.57	11.67	9.13297	6.6	0.18	0.13	1.83	0.04	34.7	3.27	37.4	82	0.13	94	2.23	1.4	0.56	16.3	1.9		0.72	0.5	1		0.25		0.26	3.48	31	0.68	0.6	2.82	47
2003	[10526] LEAT P. T. (2003)	samp. SS.79.1	O	(N) Scotia	15	SCOTIA ARC / SOUTH SANDWICH ISLAND ARC / CANDLEMAS	SUBAERIAL	VOLCANIC ROCK	THOLEIITE	WHOLE ROCK	-57.08	-26.72	-57.08	-26.72	61.38	0.97	14.33	6.52	8.86303	2.07	0.18	0.42	4.14	0.12	110.3	9.57	17.8	0	0.17	179	5.37	3.33	1.12	16.9	4.61		2.19	1.18	3.04		0.58		0.77	9.42	4	1.73	1.68	5.87	33.8
2003	[10526] LEAT P. T. (2003)	samp. SS.88.3	O	(N) Scotia	15	SCOTIA ARC / SOUTH SANDWICH ISLAND ARC / CANDLEMAS	SUBAERIAL	VOLCANIC ROCK	THOLEIITE	WHOLE ROCK	-57.08	-26.72	-57.08	-26.72	65	0.88	14.19	5.48	7.93624	1.58	0.17	0.5	4.24	0.13	107.5	9.24	17.6	0	0.16	126	5.38	3.38	1.15	17.2	4.59		2.27	1.18	2.87		0.59		0.83	9.28	4	1.34	1.65	5.54	34.6
2003	[10526] LEAT P. T. (2003)	samp. SS.88.4	O	(N) Scotia	15	SCOTIA ARC / SOUTH SANDWICH ISLAND ARC / CANDLEMAS	SUBAERIAL	VOLCANIC ROCK	THOLEIITE	WHOLE ROCK	-57.08	-26.72	-57.08	-26.72	65.43	0.9	14.23	5.38	7.80127	1.54	0.17	0.5	4.27	0.13	122.2	11.22	14.7	0	0.62	135	6.16	3.9	1.26	17.3	5.28		2.65	1.37	3.56		0.69		0.94	10.91	4	2.97	1.97	11.97	31.9
2003	[10526] LEAT P. T. (2003)	samp. SS.93.13	O	(N) Scotia	15	SCOTIA ARC / SOUTH SANDWICH ISLAND ARC / CANDLEMAS	SUBAERIAL	VOLCANIC ROCK	THOLEIITE	WHOLE ROCK	-57.08	-26.72	-57.08	-26.72	58.34	0.92	15.85	7.84	8.93501	3.05	0.18	0.34	3.33	0.09	88.9	7.98	23.5	1	0.44	145	4.61	2.88	0.98	17.5	3.89		1.83	1.01	2.57		0.51		0.64	7.87	7	1.92	1.41	8.22	39.3
1995	[2193] PEARCE J. A. (1995)	samp. SSV.1.2	O	(N) Scotia	15	SCOTIA ARC / SOUTH SANDWICH ISLAND ARC / VINDICATION	SUBAERIAL	VOLCANIC ROCK	BASALT	WHOLE ROCK	-57.1	-26.77	-57.1	-26.77	49.74	0.47	18.82	12.4	8.33215	6.97	0.17	0.09	1.61	0.03	43	2.28	41	69	0.11	88	1.7	1.07	0.38	14.7	1.3		0.54	0.32	0.73		0.17		0.24	2.54	18	0.56	0.41	3	36.6
1995	[2193] PEARCE J. A. (1995)	samp. SSV.8.1	O	(N) Scotia	15	SCOTIA ARC / SOUTH SANDWICH ISLAND ARC / VINDICATION	SUBAERIAL	VOLCANIC ROCK	BASALT	WHOLE ROCK	-57.1	-26.77	-57.1	-26.77	54.87	0.95	16.7	9.77	10.0418	3.68	0.23	0.18	2.83	0.05	90		23	42		37															11			4
1995	[2193] PEARCE J. A. (1995)	samp. SSV.12.1	O	(N) Scotia	15	SCOTIA ARC / SOUTH SANDWICH ISLAND ARC / VINDICATION	SUBAERIAL	VOLCANIC ROCK	BASALT	WHOLE ROCK	-57.1	-26.77	-57.1	-26.77	51.55	0.5	17.64	12.27	8.60209	6.83	0.18	0.1	1.73	0.01	46	2.56	33	81	0.02	112	1.78	1.17	0.45		1.35		0.54	0.38	0.76		0.19		0.25	2.55	20	0.77	0.45	0
1990	[2724] BAKER P. E. (1990)	samp. SSV.1.2	O	(N) Scotia	15	SCOTIA ARC / SOUTH SANDWICH ISLAND ARC / VINDICATION	SUBAERIAL	VOLCANIC ROCK	BASALT	WHOLE ROCK	-57.1	-26.77	-57.1	-26.77	50.24	0.49	19	12.49	8.24217	6.89	0.17	0.09	1.39	0.03	46	0	32	86		91									0				0		20	2		4
1990	[2724] BAKER P. E. (1990)	samp. SSV.12.1	O	(N) Scotia	15	SCOTIA ARC / SOUTH SANDWICH ISLAND ARC / VINDICATION	SUBAERIAL	VOLCANIC ROCK	BASALT	WHOLE ROCK	-57.1	-26.77	-57.1	-26.77	51.55	0.5	17.64	12.27	8.59309	6.83	0.18	0.1	1.73	0.01	46	0	33	81		112									0				0		20	5		0
1990	[2724] BAKER P. E. (1990)	samp. SSV.8.1	O	(N) Scotia	15	SCOTIA ARC / SOUTH SANDWICH ISLAND ARC / VINDICATION	SUBAERIAL	VOLCANIC ROCK	ANDESITE, BASALTIC	WHOLE ROCK	-57.1	-26.77	-57.1	-26.77	54.87	0.95	16.7	9.77	10.0418	3.68	0.23	0.18	2.83	0.05	90	0	23	42		37									0				0		11	3		4
1995	[2193] PEARCE J. A. (1995)	samp. SSV.2.1	O	(N) Scotia	15	SCOTIA ARC / SOUTH SANDWICH ISLAND ARC / VINDICATION	SUBAERIAL	VOLCANIC ROCK	BASALT	WHOLE ROCK	-57.11	-26.81	-57.11	-26.81	49.74	0.51	19.64	12.37	8.18818	6.77	0.16	0.09	1.28	0.02	43	3.26	41	58	0.1	123	2.11	1.39	0.48	14.8	1.72		0.9	0.47	1.09		0.23		0.25	3.44	21	0.77	0.59	1	35.9
1995	[2193] PEARCE J. A. (1995)	samp. SSV.3.1	O	(N) Scotia	15	SCOTIA ARC / SOUTH SANDWICH ISLAND ARC / VINDICATION	SUBAERIAL	VOLCANIC ROCK	BASALT	WHOLE ROCK	-57.11	-26.81	-57.11	-26.81	49.82	0.51	19.86	12.38	8.07121	6.59	0.18	0.09	1.71	0.03	51		34	54		96															20			3
1995	[2193] PEARCE J. A. (1995)	samp. SSV.4.1	O	(N) Scotia	15	SCOTIA ARC / SOUTH SANDWICH ISLAND ARC / VINDICATION	SUBAERIAL	VOLCANIC ROCK	BASALT	WHOLE ROCK	-57.11	-26.81	-57.11	-26.81	50.54	0.53	20.54	12.23	8.25117	5.47	0.17	0.1	1.65	0.02	56		29	36		121															11			3
1995	[2193] PEARCE J. A. (1995)	samp. SSV.5.1	O	(N) Scotia	15	SCOTIA ARC / SOUTH SANDWICH ISLAND ARC / VINDICATION	SUBAERIAL	VOLCANIC ROCK	BASALT	WHOLE ROCK	-57.11	-26.81	-57.11	-26.81	50.77	0.57	20.41	12.11	8.18818	5.27	0.18	0.1	1.89	0.03	60		29	38		60															12			5
1995	[2193] PEARCE J. A. (1995)	samp. SSV.6.1	O	(N) Scotia	15	SCOTIA ARC / SOUTH SANDWICH ISLAND ARC / VINDICATION	SUBAERIAL	VOLCANIC ROCK	BASALT	WHOLE ROCK	-57.11	-26.81	-57.11	-26.81	50.85	0.61	18.12	11.79	8.91702	6.21	0.18	0.14	1.83	0.03	45		34	59		114															18			3
1995	[2193] PEARCE J. A. (1995)	samp. SSV.7.1	O	(N) Scotia	15	SCOTIA ARC / SOUTH SANDWICH ISLAND ARC / VINDICATION	SUBAERIAL	VOLCANIC ROCK	BASALT	WHOLE ROCK	-57.11	-26.81	-57.11	-26.81	58.1	1.11	14.07	7.58	11.0585	2.84	0.21	0.3	3.33	0.08	140		28	33		76															5			8
1995	[2193] PEARCE J. A. (1995)	samp. SSV.7.2	O	(N) Scotia	15	SCOTIA ARC / SOUTH SANDWICH ISLAND ARC / VINDICATION	SUBAERIAL	VOLCANIC ROCK	BASALT	WHOLE ROCK	-57.11	-26.81	-57.11	-26.81	50.93	0.48	19.72	12.64	7.83726	5.7	0.16	0.08	1.78	0.02	48		31	64		83															17			2
1995	[2193] PEARCE J. A. (1995)	samp. SSV.10.1	O	(N) Scotia	15	SCOTIA ARC / SOUTH SANDWICH ISLAND ARC / VINDICATION	SUBAERIAL	VOLCANIC ROCK	BASALT	WHOLE ROCK	-57.11	-26.81	-57.11	-26.81	50.48	0.61	19.7	11.75	8.93501	5.23	0.17	0.11	1.91	0.03	58		26	44		49															11			4
1995	[2193] PEARCE J. A. (1995)	samp. SSV.11.1	O	(N) Scotia	15	SCOTIA ARC / SOUTH SANDWICH ISLAND ARC / VINDICATION	SUBAERIAL	VOLCANIC ROCK	BASALT	WHOLE ROCK	-57.11	-26.81	-57.11	-26.81	51.66	0.76	20.33	11.41	8.80004	3.74	0.19	0.11	2.04	0.04	76		23	38		166															6			2
1995	[2193] PEARCE J. A. (1995)	samp. SSV.11.2	O	(N) Scotia	15	SCOTIA ARC / SOUTH SANDWICH ISLAND ARC / VINDICATION	SUBAERIAL	VOLCANIC ROCK	BASALT	WHOLE ROCK	-57.11	-26.81	-57.11	-26.81	51.44	0.76	20.42	11.51	8.71906	3.85	0.18	0.11	2.08	0.03	58		20	35		111															9			2
1995	[2193] PEARCE J. A. (1995)	samp. SSV.13.1	O	(N) Scotia	15	SCOTIA ARC / SOUTH SANDWICH ISLAND ARC / VINDICATION	SUBAERIAL	VOLCANIC ROCK	BASALT	WHOLE ROCK	-57.11	-26.81	-57.11	-26.81	51.49	0.63	17.62	11.81	8.989	6.37	0.17	0.13	1.89	0.03	64		35	64		111															18			3
1995	[2193] PEARCE J. A. (1995)	samp. SSV.14.1	O	(N) Scotia	15	SCOTIA ARC / SOUTH SANDWICH ISLAND ARC / VINDICATION	SUBAERIAL	VOLCANIC ROCK	BASALT	WHOLE ROCK	-57.11	-26.81	-57.11	-26.81	50.47	0.47	18.09	12.83	8.45812	6.98	0.17	0.11	1.65	0.02	42		38	73		76															26			3
1995	[2193] PEARCE J. A. (1995)	samp. SSV.15.1	O	(N) Scotia	15	SCOTIA ARC / SOUTH SANDWICH ISLAND ARC / VINDICATION	SUBAERIAL	VOLCANIC ROCK	BASALT	WHOLE ROCK	-57.11	-26.81	-57.11	-26.81	50.73	0.58	19.88	11.97	8.42213	5.45	0.17	0.12	1.68	0.03	43		30	39		102															12			5
1995	[2193] PEARCE J. A. (1995)	samp. SSV.16.1	O	(N) Scotia	15	SCOTIA ARC / SOUTH SANDWICH ISLAND ARC / VINDICATION	SUBAERIAL	VOLCANIC ROCK	BASALT	WHOLE ROCK	-57.11	-26.81	-57.11	-26.81	50.69	0.57	20.3	12.19	8.20618	5.25	0.16	0.12	1.81	0.04	44		27	41		87															11			4
1995	[2193] PEARCE J. A. (1995)	samp. SSV.16.2	O	(N) Scotia	15	SCOTIA ARC / SOUTH SANDWICH ISLAND ARC / VINDICATION	SUBAERIAL	VOLCANIC ROCK	BASALT	WHOLE ROCK	-57.11	-26.81	-57.11	-26.81	50.8	0.57	20.34	12.2	8.16119	5.14	0.17	0.12	1.83	0.03	48		30	41		37															11			2
2003	[10526] LEAT P. T. (2003)	samp. SS.12.1	O	(N) Scotia	15	SCOTIA ARC / SOUTH SANDWICH ISLAND ARC / VINDICATION	SUBAERIAL	VOLCANIC ROCK	THOLEIITE	WHOLE ROCK	-57.11	-26.81	-57.11	-26.81	49.84	0.51	17.94	13.1	8.70107	6.54	0.18	0.14	1.82	0.04	38.8	101	34.8	45	16	92	1.89	1.22	0.46	14.8	1.45		0.62	0.42	0.98		0.19		0.26	2.85	21	1.39	0.5	3.67	43.2
2003	[10526] LEAT P. T. (2003)	samp. SS.12.2	O	(N) Scotia	15	SCOTIA ARC / SOUTH SANDWICH ISLAND ARC / VINDICATION	SUBAERIAL	VOLCANIC ROCK	THOLEIITE	WHOLE ROCK	-57.11	-26.81	-57.11	-26.81	51.23	0.56	19.8	12.36	7.68429	5.31	0.16	0.09	1.79	0.04	27	2.46	29.8	25	0.09	82	1.87	1.25	0.48	16.1	1.46		0.59	0.42	0.77		0.2		0.23	2.56	18	0.79	0.45	2.1	38.9
2003	[10526] LEAT P. T. (2003)	samp. SS.12.4	O	(N) Scotia	15	SCOTIA ARC / SOUTH SANDWICH ISLAND ARC / VINDICATION	SUBAERIAL	VOLCANIC ROCK	THOLEIITE	WHOLE ROCK	-57.11	-26.81	-57.11	-26.81	50.93	0.52	20.28	12.45	7.81926	5.18	0.16	0.1	1.85	0.04	26.2	2.43	29.9	36	0.09	86	1.85	1.2	0.45	15.8	1.39		0.56	0.41	0.78		0.2		0.23	2.52	16	0.57	0.43	1.96	37.5
2003	[10526] LEAT P. T. (2003)	samp. SS.12.5	O	(N) Scotia	15	SCOTIA ARC / SOUTH SANDWICH ISLAND ARC / VINDICATION	SUBAERIAL	VOLCANIC ROCK	THOLEIITE	WHOLE ROCK	-57.11	-26.81	-57.11	-26.81	50.53	0.56	19.95	12.68	8.00822	5.34	0.16	0.1	1.89	0.04	25.8	2.42	29.1	23	0.03	137	1.84	1.19	0.46	15.6	1.43		0.57	0.41	0.77		0.2		0.22	2.55	17	0.44	0.43	1.19	38.3
2003	[10526] LEAT P. T. (2003)	samp. SS.12.7	O	(N) Scotia	15	SCOTIA ARC / SOUTH SANDWICH ISLAND ARC / VINDICATION	SUBAERIAL	VOLCANIC ROCK	THOLEIITE	WHOLE ROCK	-57.11	-26.81	-57.11	-26.81	50.7	0.59	17.34	12.35	9.10598	6.48	0.19	0.1	1.95	0.03	24.9	2.23	34.3	64	0.13	103	1.95	1.28	0.48	15.7	1.49		0.58	0.44	0.67		0.21		0.17	2.48	19	0.64	0.42	2.15	46.6
2003	[10526] LEAT P. T. (2003)	samp. SS.12.13	O	(N) Scotia	15	SCOTIA ARC / SOUTH SANDWICH ISLAND ARC / VINDICATION	SUBAERIAL	VOLCANIC ROCK	THOLEIITE	WHOLE ROCK	-57.11	-26.81	-57.11	-26.81	51.1	0.66	19.33	12.01	8.24217	5.14	0.16	0.09	2.01	0.04	25.6	2.54	30.8	49	0.09	99	2.09	1.36	0.53	16.1	1.58		0.65	0.46	0.75		0.22		0.23	2.78	17	0.5	0.47	2.22	38.8
2003	[10526] LEAT P. T. (2003)	samp. SS.12.16	O	(N) Scotia	15	SCOTIA ARC / SOUTH SANDWICH ISLAND ARC / VINDICATION	SUBAERIAL	VOLCANIC ROCK	THOLEIITE	WHOLE ROCK	-57.11	-26.81	-57.11	-26.81	49.6	0.64	18.67	12.98	8.98	5.4	0.17	0.1	2.16	0.04	26.1	2.51	31.6	51	0.09	100	2.1	1.37	0.51	16.4	1.59		0.63	0.47	0.75		0.22		0.21	2.75	18	0.59	0.46	1.57	40.3
2003	[10526] LEAT P. T. (2003)	samp. SS.12.18	O	(N) Scotia	15	SCOTIA ARC / SOUTH SANDWICH ISLAND ARC / VINDICATION	SUBAERIAL	VOLCANIC ROCK	THOLEIITE	WHOLE ROCK	-57.11	-26.81	-57.11	-26.81	49.59	0.56	18.05	13.15	9.25894	5.82	0.19	0.12	1.98	0.04	36.1	3.14	33.4	8	0.04	25	1.99	1.3	0.47	15.3	1.57		0.66	0.44	1.02		0.21		0.27	2.94	12	0.64	0.52	1.07	42.1
[truncated: 19 more columns]

## Sheet: (C)Scotia
Year	CITATION	SAMPLE NAME	TYPE	arc segment	crustal thickness (km)	LOCATION	LAND/SEA (SAMPLING)	ROCK TYPE	ROCK NAME	TYPE OF MATERIAL	LATITUDE (MIN.)	LONGITUDE (MIN.)	LATITUDE (MAX.)	LONGITUDE (MAX.)	SIO2(WT%)	TIO2(WT%)	AL2O3(WT%)	CAO(WT%)	FeOt (WT%)	MGO(WT%)	MNO(WT%)	K2O(WT%)	NA2O(WT%)	P2O5(WT%)	BA(PPM)	CE(PPM)	CO(PPM)	CR(PPM)	CS(PPM)	CU(PPM)	DY(PPM)	ER(PPM)	EU(PPM)	GA(PPM)	GD(PPM)	GE(PPM)	HF(PPM)	HO(PPM)	LA(PPM)	LI(PPM)	LU(PPM)	MO(PPM)	NB(PPM)	ND(PPM)	NI(PPM)	PB(PPM)	PR(PPM)	RB(PPM)	SC(PPM)
1995	[2193] PEARCE J. A. (1995)	samp. SSS.10.1	O	(C) Scotia	15	SCOTIA ARC / SOUTH SANDWICH ISLAND ARC / SAUNDERS	SUBAERIAL	VOLCANIC ROCK	BASALT, OLIVINE	WHOLE ROCK	-57.766	-26.566	-57.766	-26.566	50.34	0.83	16.83	11.31	9.47489	7.45	0.17	0.35	2	0.09	128	7.34	39	176	0.6	168	3.42	2.14	0.82	14.5	2.81		1.5	0.75	2.57		0.38		0.74	6.48	72	2.99	1.18	6	35.8
1995	[2193] PEARCE J. A. (1995)	samp. SSS.1.3	O	(C) Scotia	15	SCOTIA ARC / SOUTH SANDWICH ISLAND ARC / SAUNDERS / MOUNT MICHAEL	SUBAERIAL	VOLCANIC ROCK	BASALT, OLIVINE	WHOLE ROCK	-57.78	-26.45	-57.78	-26.45	50.71	0.9	16.94	11.34	9.68185	6.77	0.19	0.39	2.15	0.09	122		37	193		166															64			10
1995	[2193] PEARCE J. A. (1995)	samp. SSS.5.2	O	(C) Scotia	15	SCOTIA ARC / SOUTH SANDWICH ISLAND ARC / SAUNDERS / MOUNT MICHAEL	SUBAERIAL	VOLCANIC ROCK	ANDESITE, BASALTIC	WHOLE ROCK	-57.78	-26.45	-57.78	-26.45	53.26	1.03	15.07	10.05	10.7796	5.36	0.2	0.39	2.43	0.11	128		32	77		250															22			12
1995	[2193] PEARCE J. A. (1995)	samp. SSS.15.1	O	(C) Scotia	15	SCOTIA ARC / SOUTH SANDWICH ISLAND ARC / SAUNDERS / MOUNT MICHAEL	SUBAERIAL	VOLCANIC ROCK	ANDESITE, BASALTIC	WHOLE ROCK	-57.78	-26.45	-57.78	-26.45	52.65	1	15.08	10.54	10.6716	6.02	0.2	0.35	2.18	0.1	116	7.25	34	96	0.52	95	3.69	2.28	0.82	16.2	3.05		1.28	0.77	2.61		0.39		0.69	6.56	20	2.19	1.2	10	45.1
1990	[2724] BAKER P. E. (1990)	samp. SSS.1.3	O	(C) Scotia	15	SCOTIA ARC / SOUTH SANDWICH ISLAND ARC / SAUNDERS / MOUNT MICHAEL	SUBAERIAL	VOLCANIC ROCK	BASALT	WHOLE ROCK	-57.78	-26.45	-57.78	-26.45	50.71	0.9	16.94	11.34	9.68185	6.77	0.19	0.39	2.15	0.09	122	15	37	193		166									0				0		64	10		10
1990	[2724] BAKER P. E. (1990)	samp. SSS.15.1	O	(C) Scotia	15	SCOTIA ARC / SOUTH SANDWICH ISLAND ARC / SAUNDERS / MOUNT MICHAEL	SUBAERIAL	VOLCANIC ROCK	BASALT	WHOLE ROCK	-57.78	-26.45	-57.78	-26.45	52.65	1	15.08	10.54	10.6716	6.02	0.2	0.35	2.18	0.1	116	0	34	96		95									9				0		20	5		10
1990	[2724] BAKER P. E. (1990)	samp. SSS.5.2	O	(C) Scotia	15	SCOTIA ARC / SOUTH SANDWICH ISLAND ARC / SAUNDERS / MOUNT MICHAEL	SUBAERIAL	VOLCANIC ROCK	ANDESITE, BASALTIC	WHOLE ROCK	-57.78	-26.45	-57.78	-26.45	53.26	1.03	15.07	10.05	10.7796	5.36	0.2	0.39	2.43	0.11	128	22	32	77		250									0				1		22	6		12
1995	[2193] PEARCE J. A. (1995)	samp. SSS.2.2	O	(C) Scotia	15	SCOTIA ARC / SOUTH SANDWICH ISLAND ARC / SAUNDERS	SUBAERIAL	VOLCANIC ROCK	ANDESITE, BASALTIC	WHOLE ROCK	-57.8	-26.47	-57.8	-26.47	51.92	0.99	15.44	11.18	10.2577	6.57	0.2	0.38	2.25	0.11	136		33	159		180															43			11
1995	[2193] PEARCE J. A. (1995)	samp. SSS.4.1	O	(C) Scotia	15	SCOTIA ARC / SOUTH SANDWICH ISLAND ARC / SAUNDERS	SUBAERIAL	VOLCANIC ROCK	ANDESITE, BASALTIC	WHOLE ROCK	-57.8	-26.47	-57.8	-26.47	50.75	0.94	17.48	11.37	9.81682	5.8	0.17	0.37	2.29	0.09	118		33	149		203															45			10
1995	[2193] PEARCE J. A. (1995)	samp. SSS.5.3	O	(C) Scotia	15	SCOTIA ARC / SOUTH SANDWICH ISLAND ARC / SAUNDERS	SUBAERIAL	VOLCANIC ROCK	ANDESITE, BASALTIC	WHOLE ROCK	-57.8	-26.47	-57.8	-26.47	53.17	1.01	15.07	10.18	10.8156	5.53	0.2	0.37	2.17	0.12	129		29	69		212															16			10
1995	[2193] PEARCE J. A. (1995)	samp. SSS.5.4	O	(C) Scotia	15	SCOTIA ARC / SOUTH SANDWICH ISLAND ARC / SAUNDERS	SUBAERIAL	VOLCANIC ROCK	BASALT	WHOLE ROCK	-57.8	-26.47	-57.8	-26.47	51.87	0.94	15.99	10.67	10.3387	5.51	0.19	0.3	2.38	0.09	113	5.76	39	65	0.44	181	2.94	1.92	0.68	14.2	2.37		1.26	0.65	2.15		0.3		0.56	5.22	18	2.68	0.92	7	39.4
1995	[2193] PEARCE J. A. (1995)	samp. SSS.6.1	O	(C) Scotia	15	SCOTIA ARC / SOUTH SANDWICH ISLAND ARC / SAUNDERS	SUBAERIAL	VOLCANIC ROCK	ANDESITE, BASALTIC	WHOLE ROCK	-57.8	-26.47	-57.8	-26.47	51.76	0.99	15.31	11.17	10.2217	6.42	0.19	0.38	2.22	0.11	124		33	161		175															40			12
1995	[2193] PEARCE J. A. (1995)	samp. SSS.11.2	O	(C) Scotia	15	SCOTIA ARC / SOUTH SANDWICH ISLAND ARC / SAUNDERS	SUBAERIAL	VOLCANIC ROCK	ANDESITE, BASALTIC	WHOLE ROCK	-57.8	-26.47	-57.8	-26.47	52.1	0.98	15.3	11.17	10.2487	6.52	0.19	0.38	2.28	0.1	124		36	158		154															43			8
1995	[2193] PEARCE J. A. (1995)	samp. SSS.12.1	O	(C) Scotia	15	SCOTIA ARC / SOUTH SANDWICH ISLAND ARC / SAUNDERS	SUBAERIAL	VOLCANIC ROCK	BASALT	WHOLE ROCK	-57.8	-26.47	-57.8	-26.47	52.56	0.98	15.25	10.58	10.6446	5.95	0.2	0.38	2.36	0.14	124		33	105		141															24			9
1995	[2193] PEARCE J. A. (1995)	samp. SSS.12.8	O	(C) Scotia	15	SCOTIA ARC / SOUTH SANDWICH ISLAND ARC / SAUNDERS	SUBAERIAL	VOLCANIC ROCK	BASALT	WHOLE ROCK	-57.8	-26.47	-57.8	-26.47	53.58	0.85	15.85	10.38	9.84381	5.31	0.2	0.33	2.46	0.07	115		34	133		149															26			9
1995	[2193] PEARCE J. A. (1995)	samp. SSS.16.2	O	(C) Scotia	15	SCOTIA ARC / SOUTH SANDWICH ISLAND ARC / SAUNDERS	SUBAERIAL	VOLCANIC ROCK	BASALT	WHOLE ROCK	-57.8	-26.47	-57.8	-26.47	54.11	1.11	14.45	9.46	11.5624	4.99	0.22	0.35	2.51	0.12	141		34	50		153															10			10
1995	[2193] PEARCE J. A. (1995)	samp. SSS.16.3	O	(C) Scotia	15	SCOTIA ARC / SOUTH SANDWICH ISLAND ARC / SAUNDERS	SUBAERIAL	VOLCANIC ROCK	BASALT	WHOLE ROCK	-57.8	-26.47	-57.8	-26.47	52.56	1.63	13.79	8.91	13.299	4.68	0.22	0.57	2.91	0.15	136		34	46		294															11			15
1995	[2193] PEARCE J. A. (1995)	samp. SSS.15.7	O	(C) Scotia	15	SCOTIA ARC / SOUTH SANDWICH ISLAND ARC / SAUNDERS	SUBAERIAL	VOLCANIC ROCK	BASALT	WHOLE ROCK	-57.8	-26.47	-57.8	-26.47	53.28	1.74	13.85	8.35	12.9481	4.26	0.22	0.63	3.09	0.17	144	13.16	40	31	0.91	557	5.64	3.79	1.25		4.64		2.53	1.26	4.48		0.59		1.53	10.66	0	4.62	2.11	16
[truncated: 19 more columns]

## Sheet: (S)Scotia
Year	CITATION	SAMPLE NAME	TYPE	arc segment	crustal thickness (km)	LOCATION	LAND/SEA (SAMPLING)	ROCK TYPE	ROCK NAME	TYPE OF MATERIAL	LATITUDE (MIN.)	LONGITUDE (MIN.)	LATITUDE (MAX.)	LONGITUDE (MAX.)	SIO2(WT%)	TIO2(WT%)	AL2O3(WT%)	CAO(WT%)	FeOt (WT%)	MGO(WT%)	MNO(WT%)	K2O(WT%)	NA2O(WT%)	P2O5(WT%)	BA(PPM)	CE(PPM)	CO(PPM)	CR(PPM)	CS(PPM)	CU(PPM)	DY(PPM)	ER(PPM)	EU(PPM)	GA(PPM)	GD(PPM)	GE(PPM)	HF(PPM)	HO(PPM)	LA(PPM)	LI(PPM)	LU(PPM)	MO(PPM)	NB(PPM)	ND(PPM)	NI(PPM)	PB(PPM)	PR(PPM)	RB(PPM)	SC(PPM)
1995	[2193] PEARCE J. A. (1995)	samp. SSM.1.3	O	(S) Scotia	15	SCOTIA ARC / SOUTH SANDWICH ISLAND ARC / MONTAGU	SUBAERIAL	VOLCANIC ROCK	BASALT	WHOLE ROCK	-58.42	-26.33	-58.42	-26.33	48.96	0.43	15.6	13.24	8.71906	10.83	0.16	0.09	1.3	0.02	59	2.13	56	239	0.24	60	1.55	0.97	0.36	13.1	1.28		0.56	0.32	0.78		0.16		0.21	2.39	65	0.83	0.41	4	58.2
1995	[2193] PEARCE J. A. (1995)	samp. SSM.3.1	O	(S) Scotia	15	SCOTIA ARC / SOUTH SANDWICH ISLAND ARC / MONTAGU	SUBAERIAL	VOLCANIC ROCK	ANDESITE, BASALTIC	WHOLE ROCK	-58.42	-26.33	-58.42	-26.33	53.12	0.69	18.19	10.71	9.36692	4.2	0.19	0.24	2.36	0.06	82		27	35		79															5			5
1995	[2193] PEARCE J. A. (1995)	samp. SSM.4.7	O	(S) Scotia	15	SCOTIA ARC / SOUTH SANDWICH ISLAND ARC / MONTAGU	SUBAERIAL	VOLCANIC ROCK	BASALT	WHOLE ROCK	-58.42	-26.33	-58.42	-26.33	52.84	0.7	18.1	10.59	9.31293	4.24	0.18	0.26	2.53	0.05	93		30	23		127															4			6
1995	[2193] PEARCE J. A. (1995)	samp. SSM.4.6	O	(S) Scotia	15	SCOTIA ARC / SOUTH SANDWICH ISLAND ARC / MONTAGU	SUBAERIAL	VOLCANIC ROCK	BASALT	WHOLE ROCK	-58.42	-26.33	-58.42	-26.33	53.41	0.69	18.15	10.77	9.30393	4.16	0.19	0.25	2.35	0.05	89		30	35		126															7			6
1995	[2193] PEARCE J. A. (1995)	samp. SSM.5.1	O	(S) Scotia	15	SCOTIA ARC / SOUTH SANDWICH ISLAND ARC / MONTAGU	SUBAERIAL	VOLCANIC ROCK	BASALT	WHOLE ROCK	-58.42	-26.33	-58.42	-26.33	49.07	0.5	20.45	12.74	8.60209	5.96	0.16	0.12	1.66	0.02	53		34	66		120															21			5
1995	[2193] PEARCE J. A. (1995)	samp. SSM.5.3	O	(S) Scotia	15	SCOTIA ARC / SOUTH SANDWICH ISLAND ARC / MONTAGU	SUBAERIAL	VOLCANIC ROCK	BASALT	WHOLE ROCK	-58.42	-26.33	-58.42	-26.33	50.62	0.73	17.58	11.11	10.2667	6.12	0.17	0.17	2.14	0.07	93		38	76		117															17			3
1995	[2193] PEARCE J. A. (1995)	samp. SSM.5.4	O	(S) Scotia	15	SCOTIA ARC / SOUTH SANDWICH ISLAND ARC / MONTAGU	SUBAERIAL	VOLCANIC ROCK	BASALT	WHOLE ROCK	-58.42	-26.33	-58.42	-26.33	48.66	0.46	18.58	12.89	8.70107	8.24	0.18	0.1	1.3	0.35	37	2.27	40	154	0.14	79	1.59	0.94	0.4	14	1.26		0.5	0.32	0.77		0.16		0.18	2.3	41	1.36	0.38	3	41.6
1990	[2724] BAKER P. E. (1990)	samp. SSM.1.3	O	(S) Scotia	15	SCOTIA ARC / SOUTH SANDWICH ISLAND ARC / MONTAGU	SUBAERIAL	VOLCANIC ROCK	OCEANITE	WHOLE ROCK	-58.42	-26.33	-58.42	-26.33	48.96	0.43	15.6	13.24	8.71906	10.83	0.16	0.09	1.3	0.02	59	0	56	239		60									0				0		65	6		4
1990	[2724] BAKER P. E. (1990)	samp. SSM.3.1	O	(S) Scotia	15	SCOTIA ARC / SOUTH SANDWICH ISLAND ARC / MONTAGU	SUBAERIAL	VOLCANIC ROCK	ANDESITE, BASALTIC	WHOLE ROCK	-58.42	-26.33	-58.42	-26.33	53.12	0.69	18.19	10.71	9.36692	4.2	0.19	0.24	2.36	0.06	82	8	27	35		79									0				0		5	6		5
1995	[2193] PEARCE J. A. (1995)	samp. SSM.4.1	O	(S) Scotia	15	SCOTIA ARC / SOUTH SANDWICH ISLAND ARC / MONTAGU	SUBAERIAL	VOLCANIC ROCK	BASALT	WHOLE ROCK	-58.433	-26.266	-58.433	-26.266	53.06	0.7	17.95	10.6	9.36692	4.18	0.2	0.25	2.59	0.06	141		33	24		234															7			4
1995	[2193] PEARCE J. A. (1995)	samp. SSR.1.3	O	(S) Scotia	15	SCOTIA ARC / SOUTH SANDWICH ISLAND ARC / BRISTOL	SUBAERIAL	VOLCANIC ROCK	BASALT, OLIVINE	WHOLE ROCK	-58.95	-26.583	-58.95	-26.583	49	0.56	19.43	12.41	9.49289	5.89	0.18	0.1	1.5	0.04	68	3.09	45	31	0.05	81	2.07	1.3	0.5	15.8	1.7		0.63	0.44	1.1		0.19		0.23	3.1	9	1.05	0.52	3	40.3
1995	[2193] PEARCE J. A. (1995)	samp. SSF.5.1	O	(S) Scotia	15	SCOTIA ARC / SOUTH SANDWICH ISLAND ARC / FREEZLAND	SUBAERIAL	VOLCANIC ROCK	ANDESITE	WHOLE ROCK	-59	-26.5	-59	-26.5	59.12	0.69	16.9	7.19	7.14441	2.82	0.16	1	3.88	0.13	227		23	30		92															6			20
1995	[2193] PEARCE J. A. (1995)	samp. SSR.1.1	O	(S) Scotia	15	SCOTIA ARC / SOUTH SANDWICH ISLAND ARC / BRISTOL	SUBAERIAL	VOLCANIC ROCK	BASALT, OLIVINE	WHOLE ROCK	-59.03	-26.58	-59.03	-26.58	49.22	0.57	19.3	12.36	9.52888	5.82	0.18	0.12	1.76	0.05	65		35	43		107															15			4
1995	[2193] PEARCE J. A. (1995)	samp. SSF.1.3	O	(S) Scotia	15	SCOTIA ARC / SOUTH SANDWICH ISLAND ARC / BRISTOL	SUBAERIAL	VOLCANIC ROCK	ANDESITE	WHOLE ROCK	-59.03	-26.58	-59.03	-26.58	59.85	0.7	16.68	6.67	7.10842	2.61	0.13	1.08	3.81	0.16	223	17.32	19	20	0.65	77	4.89	3.17	1.17		4.28		2.41	1.03	6.4		0.5		1.9	12.16	10	2.59	2.51	19
1990	[2724] BAKER P. E. (1990)	samp. SSR.1.1	O	(S) Scotia	15	SCOTIA ARC / SOUTH SANDWICH ISLAND ARC / BRISTOL	SUBAERIAL	VOLCANIC ROCK	BASALT	WHOLE ROCK	-59.03	-26.58	-59.03	-26.58	49.22	0.57	19.3	12.36	9.52888	5.82	0.18	0.12	1.76	0.05	65	16	35	43		107									8				0		15	5		4
1990	[2724] BAKER P. E. (1990)	samp. SSF.1.3	O	(S) Scotia	15	SCOTIA ARC / SOUTH SANDWICH ISLAND ARC / BRISTOL	SUBAERIAL	VOLCANIC ROCK	ANDESITE	WHOLE ROCK	-59.03	-26.58	-59.03	-26.58	59.85	0.7	16.68	6.67	7.10842	2.61	0.13	1.08	3.81	0.16	223	24	19	20		77									0				0		10	7		19
1995	[2193] PEARCE J. A. (1995)	samp. SST.5.1	O	(S) Scotia	15	SCOTIA ARC / SOUTH SANDWICH ISLAND ARC / THULE	SUBAERIAL	VOLCANIC ROCK	ANDESITE, BASALTIC	WHOLE ROCK	-59.416	-27.266	-59.416	-27.266	55.67	1.1	14.68	8.05	11.4635	3.57	0.25	0.73	3.25	0.15	207	16.16	33	30	0.5	275	5.2	3.4	1.13		4.34		2.67	1.08	6.06		0.52		2.09	11.58	7	4.26	2.4	18
1995	[2193] PEARCE J. A. (1995)	samp. SSB.1.2	O	(S) Scotia	15	SCOTIA ARC / SOUTH SANDWICH ISLAND ARC / BELLINGSHAUSEN	SUBAERIAL	VOLCANIC ROCK	ANDESITE	WHOLE ROCK	-59.42	-27.08	-59.42	-27.08	56.16	0.91	14.46	8.02	10.7886	3.54	0.94	0.52	3.17	0.13	141		35	26		174															10			13
1995	[2193] PEARCE J. A. (1995)	samp. SSB.2.1	O	(S) Scotia	15	SCOTIA ARC / SOUTH SANDWICH ISLAND ARC / BELLINGSHAUSEN	SUBAERIAL	VOLCANIC ROCK	ANDESITE	WHOLE ROCK	-59.42	-27.08	-59.42	-27.08	56.58	0.92	14.6	8.1	10.8336	3.47	0.2	0.52	3.15	0.13	162		39	28		197															9			12
1995	[2193] PEARCE J. A. (1995)	samp. SSB.3.4	O	(S) Scotia	15	SCOTIA ARC / SOUTH SANDWICH ISLAND ARC / BELLINGSHAUSEN	SUBAERIAL	VOLCANIC ROCK	ANDESITE	WHOLE ROCK	-59.42	-27.08	-59.42	-27.08	57.33	0.92	14.76	7.96	10.9596	3.55	0.2	0.51	2.88	0.12	176		28	26		133															9			14
1995	[2193] PEARCE J. A. (1995)	samp. SSB.3.5	O	(S) Scotia	15	SCOTIA ARC / SOUTH SANDWICH ISLAND ARC / BELLINGSHAUSEN	SUBAERIAL	VOLCANIC ROCK	ANDESITE	WHOLE ROCK	-59.42	-27.08	-59.42	-27.08	56.58	0.93	14.6	7.95	10.9956	3.47	0.21	0.54	3.12	0.13	146		33	19		164															10			13
1995	[2193] PEARCE J. A. (1995)	samp. SSB.6.1	O	(S) Scotia	15	SCOTIA ARC / SOUTH SANDWICH ISLAND ARC / BELLINGSHAUSEN	SUBAERIAL	VOLCANIC ROCK	ANDESITE	WHOLE ROCK	-59.42	-27.08	-59.42	-27.08	56.31	0.92	15.89	8.49	10.2037	3.08	0.19	0.52	3.19	0.13	140		27	33		260															12			10
1995	[2193] PEARCE J. A. (1995)	samp. SSB.7.1	O	(S) Scotia	15	SCOTIA ARC / SOUTH SANDWICH ISLAND ARC / BELLINGSHAUSEN	SUBAERIAL	VOLCANIC ROCK	ANDESITE	WHOLE ROCK	-59.42	-27.08	-59.42	-27.08	56.23	0.87	15.65	8.37	10.4647	3.37	0.19	0.53	3.12	0.13	144		24	22		37															5			10
1995	[2193] PEARCE J. A. (1995)	samp. SSB.9.1	O	(S) Scotia	15	SCOTIA ARC / SOUTH SANDWICH ISLAND ARC / BELLINGSHAUSEN	SUBAERIAL	VOLCANIC ROCK	ANDESITE	WHOLE ROCK	-59.42	-27.08	-59.42	-27.08	56.79	0.95	15.14	8.04	10.6266	3.31	0.18	0.55	3.29	0.14	181		30	17		162															5			12
1995	[2193] PEARCE J. A. (1995)	samp. SSB.10.1	O	(S) Scotia	15	SCOTIA ARC / SOUTH SANDWICH ISLAND ARC / BELLINGSHAUSEN	SUBAERIAL	VOLCANIC ROCK	ANDESITE	WHOLE ROCK	-59.42	-27.08	-59.42	-27.08	56.45	0.93	15.28	8.35	10.6356	3.21	0.2	0.55	3.25	0.14	171		31	36		152															7			11
1995	[2193] PEARCE J. A. (1995)	samp. SSB.13.1	O	(S) Scotia	15	SCOTIA ARC / SOUTH SANDWICH ISLAND ARC / BELLINGSHAUSEN	SUBAERIAL	VOLCANIC ROCK	ANDESITE	WHOLE ROCK	-59.42	-27.08	-59.42	-27.08	56.72	0.92	15.77	8.39	10.2127	2.8	0.18	0.54	3.13	0.13	174		27	22		97															6			8
1995	[2193] PEARCE J. A. (1995)	samp. SSB.13.4	O	(S) Scotia	15	SCOTIA ARC / SOUTH SANDWICH ISLAND ARC / BELLINGSHAUSEN	SUBAERIAL	VOLCANIC ROCK	ANDESITE	WHOLE ROCK	-59.42	-27.08	-59.42	-27.08	56.64	0.91	15.86	8.42	10.1767	2.84	0.2	0.52	3.21	0.13	169		28	25		83															9			7
1995	[2193] PEARCE J. A. (1995)	samp. SSB.14.1	O	(S) Scotia	15	SCOTIA ARC / SOUTH SANDWICH ISLAND ARC / BELLINGSHAUSEN	SUBAERIAL	VOLCANIC ROCK	ANDESITE	WHOLE ROCK	-59.42	-27.08	-59.42	-27.08	55.78	0.89	15.59	8.73	10.3567	3.39	0.19	0.52	3.19	0.15	138		26	30		136															13			14
1995	[2193] PEARCE J. A. (1995)	samp. SSB.17.1	O	(S) Scotia	15	SCOTIA ARC / SOUTH SANDWICH ISLAND ARC / BELLINGSHAUSEN	SUBAERIAL	VOLCANIC ROCK	ANDESITE	WHOLE ROCK	-59.42	-27.08	-59.42	-27.08	56.01	0.86	15.68	8.44	10.6716	3.21	0.18	0.5	3.13	0.13	155		32	31		94															9			11
1995	[2193] PEARCE J. A. (1995)	samp. SSB.18.1	O	(S) Scotia	15	SCOTIA ARC / SOUTH SANDWICH ISLAND ARC / BELLINGSHAUSEN	SUBAERIAL	VOLCANIC ROCK	ANDESITE	WHOLE ROCK	-59.42	-27.08	-59.42	-27.08	56.85	0.93	14.61	8.13	10.9146	3.57	0.19	0.49	3.26	0.12	170		28	23		207															8			10
1995	[2193] PEARCE J. A. (1995)	samp. SSB.18.1	O	(S) Scotia	15	SCOTIA ARC / SOUTH SANDWICH ISLAND ARC / BELLINGSHAUSEN	SUBAERIAL	VOLCANIC ROCK	ANDESITE	WHOLE ROCK	-59.42	-27.08	-59.42	-27.08	56.73	0.92	14.77	8.14	10.9506	3.63	0.2	0.5	3.2	0.13	151		31	24		176															10			11
2003	[10526] LEAT P. T. (2003)	samp. SS27.4	O	(S) Scotia	15	SCOTIA ARC / SOUTH SANDWICH ISLAND ARC / THULE	SUBAERIAL	VOLCANIC ROCK	THOLEIITE	WHOLE ROCK	-59.42	-27.31	-59.42	-27.31	49.19	0.68	19.75	12.26	9.21395	4.59	0.17	0.12	1.97	0.06	42.4	5.2	31.7	1	0.13	116	2.28	1	0.58	16.6	1.89		0.84	0.49	1.85		0.22		0.71	4.32	8	1.01	0.83	2.72	37.1
2003	[10526] LEAT P. T. (2003)	samp. SS17.10	O	(S) Scotia	15	SCOTIA ARC / SOUTH SANDWICH ISLAND ARC / BELLINGSHAUSEN	SUBAERIAL	VOLCANIC ROCK	THOLEIITE	WHOLE ROCK	-59.42	-27.08	-59.42	-27.08	56.55	0.93	15.19	8.22	10.6176	3.24	0.19	0.53	3.25	0.15	118.1	11.04	31	5	0.52	97	4.46	2.77	0.96	16.5	3.84		2.19	0.98	3.92		0.44		1.11	9.29	9	2.88	1.76	11.92	34.74
1995	[2193] PEARCE J. A. (1995)	samp. SSB.15.4	O	(S) Scotia	15	SCOTIA ARC / SOUTH SANDWICH ISLAND ARC / BELLINGSHAUSEN	SUBAERIAL	VOLCANIC ROCK	ANDESITE	WHOLE ROCK	-59.43	-27.08	-59.43	-27.08	54.64	0.8	15.97	9.37	10.5457	3.82	0.18	0.45	2.93	0.1	132		34	35		84															18			10
1995	[2193] PEARCE J. A. (1995)	samp. SSB.19.1	O	(S) Scotia	15	SCOTIA ARC / SOUTH SANDWICH ISLAND ARC / BELLINGSHAUSEN	SUBAERIAL	VOLCANIC ROCK	ANDESITE	WHOLE ROCK	-59.43	-27.08	-59.43	-27.08	56.6	0.96	15.23	8.23	10.7796	3.19	0.2	0.55	3.05	0.12	156		23	21		165															6			14
1990	[2724] BAKER P. E. (1990)	samp. SSB.15.4	O	(S) Scotia	15	SCOTIA ARC / SOUTH SANDWICH ISLAND ARC / BELLINGSHAUSEN	SUBAERIAL	VOLCANIC ROCK	ANDESITE, BASALTIC	WHOLE ROCK	-59.43	-27.08	-59.43	-27.08	54.64	0.8	15.97	9.37	10.5457	3.82	0.18	0.45	2.93	0.1	132	18	34	35		84									8				2		18	5		10
1990	[2724] BAKER P. E. (1990)	samp. SSB.19.1	O	(S) Scotia	15	SCOTIA ARC / SOUTH SANDWICH ISLAND ARC / BELLINGSHAUSEN	SUBAERIAL	VOLCANIC ROCK	ANDESITE, BASALTIC	WHOLE ROCK	-59.43	-27.08	-59.43	-27.08	56.6	0.96	15.23	8.23	10.7796	3.19	0.2	0.55	3.05	0.12	156	0	23	21		165									10				1		6	7		14
2003	[10526] LEAT P. T. (2003)	samp. SS.30.1	O	(S) Scotia	15	SCOTIA ARC / SOUTH SANDWICH ISLAND ARC / COOK	SUBAERIAL	VOLCANIC ROCK	THOLEIITE	WHOLE ROCK	-59.43	-27.13	-59.43	-27.13	53.65	0.64	19.57	10.49	8.0892	4.04	0.16	0.35	2.86	0.08				8		163															14
2003	[10526] LEAT P. T. (2003)	samp. SS.30.4A	O	(S) Scotia	15	SCOTIA ARC / SOUTH SANDWICH ISLAND ARC / COOK	SUBAERIAL	VOLCANIC ROCK	THOLEIITE	WHOLE ROCK	-59.43	-27.13	-59.43	-27.13	67.11	0.53	14.3	3.97	6.22662	1.03	0.16	1.1	4.87	0.13				0		56															4
2003	[10526] LEAT P. T. (2003)	samp. SS.30.2A	O	(S) Scotia	15	SCOTIA ARC / SOUTH SANDWICH ISLAND ARC / COOK	SUBAERIAL	VOLCANIC ROCK	NOT GIVEN	WHOLE ROCK	-59.43	-27.13	-59.43	-27.13	63.35	0.9	13.93	5.14	9.20495	1.22	0.19	1.36	4.13	0.29	273.5	26.95	14.5	0	1.35	87	7.8	4.88	1.51	17.9	6.96		4.41	1.68	9.94		0.75		3.31	19.45	3	5.65	3.92	32.76	23.9
2003	[10526] LEAT P. T. (2003)	samp. SS.28.2	O	(S) Scotia	15	SCOTIA ARC / SOUTH SANDWICH ISLAND ARC / THULE	SUBAERIAL	VOLCANIC ROCK	NOT GIVEN	WHOLE ROCK	-59.44	-27.38	-59.44	-27.38	49.96	0.72	15.12	12.8	10.1227	8.2	0.19	0.26	1.76	0.08	61.8	6.38	45.9	168	0.15	157	2.7	1.69	0.63	13.8	2.26		1.07	0.59	2.19		0.25		0.67	5.25	40	1.34	1	5.78	52.6
2003	[10526] LEAT P. T. (2003)	samp. SS.28.1	O	(S) Scotia	15	SCOTIA ARC / SOUTH SANDWICH ISLAND ARC / THULE	SUBAERIAL	VOLCANIC ROCK	NOT GIVEN	WHOLE ROCK	-59.44	-27.38	-59.44	-27.38	53.41	0.76	15.79	10.44	10.1587	5.36	0.19	0.44	2.46	0.1				13		46															16
2003	[10526] LEAT P. T. (2003)	samp. SS.28.3	O	(S) Scotia	15	SCOTIA ARC / SOUTH SANDWICH ISLAND ARC / THULE	SUBAERIAL	VOLCANIC ROCK	NOT GIVEN	WHOLE ROCK	-59.44	-27.38	-59.44	-27.38	54.01	0.61	17.74	10.35	8.43113	4.64	0.16	0.55	2.5	0.07				3		75															12
2003	[10526] LEAT P. T. (2003)	samp. SS.26.2	O	(S) Scotia	15	SCOTIA ARC / SOUTH SANDWICH ISLAND ARC / THULE	SUBAERIAL	VOLCANIC ROCK	NOT GIVEN	WHOLE ROCK	-59.44	-27.38	-59.44	-27.38	52.07	0.68	16.85	11.61	9.72684	5.9	0.19	0.35	2.15	0.08	79.2	7.35	38.3	28	0.33	115	2.74	1.71	0.66	15.7	2.31		1.13	0.59	2.67		0.27		0.8	5.13	18	1.69	1.1	7.74	45.5
2003	[10526] LEAT P. T. (2003)	samp. SS.29.1	O	(S) Scotia	15	SCOTIA ARC / SOUTH SANDWICH ISLAND ARC / THULE	SUBAERIAL	VOLCANIC ROCK	NOT GIVEN	WHOLE ROCK	-59.44	-27.38	-59.44	-27.38	52.11	0.72	16.44	11.33	9.4659	6.01	0.18	0.4	2.27	0.1	91.3	8.79	31.8	57	0.35	31	3.08	1.92	0.72	15.6	2.6		1.4	0.67	3.2		0.3		1.08	6.73	24	1.64	1.3	9.43	41.7
1995	[2193] PEARCE J. A. (1995)	samp. SST.6.3	O	(S) Scotia	15	SCOTIA ARC / SOUTH SANDWICH ISLAND ARC / THULE	SUBAERIAL	VOLCANIC ROCK	BASALT	WHOLE ROCK	-59.45	-27.37	-59.45	-27.37	51.37	0.68	16.15	11.47	10.1227	6.19	0.22	0.29	2.19	0.05	91	6.34	36	60	0.28	142	2.72	1.59	0.62		2.1		0.96	0.61	2.23		0.26		0.66	5.15	19	3.87	1.04	6	40.3
1995	[2193] PEARCE J. A. (1995)	samp. SST.7.1	O	(S) Scotia	15	SCOTIA ARC / SOUTH SANDWICH ISLAND ARC / THULE	SUBAERIAL	VOLCANIC ROCK	ANDESITE, BASALTIC	WHOLE ROCK	-59.45	-27.37	-59.45	-27.37	53.31	0.73	16.44	10.38	9.85281	5.11	0.2	0.44	2.57	0.1	134	8.82	35	48	0.17	75	3.25	2.06	0.76	15.6	2.66		1.44	0.66	3.07		0.31		0.91	7.13	17	1.62	1.36	10	36.2
1995	[2193] PEARCE J. A. (1995)	samp. SST.3.1	O	(S) Scotia	15	SCOTIA ARC / SOUTH SANDWICH ISLAND ARC / THULE	SUBAERIAL	VOLCANIC ROCK	ANDESITE, BASALTIC	WHOLE ROCK	-59.45	-27.37	-59.45	-27.37	55.32	0.75	16.9	8.66	9.24095	3.75	0.19	0.51	2.66	0.12	148		30	21		116															8			12
1995	[2193] PEARCE J. A. (1995)	samp. SST.1.2	O	(S) Scotia	15	SCOTIA ARC / SOUTH SANDWICH ISLAND ARC / THULE	SUBAERIAL	VOLCANIC ROCK	ANDESITE, BASALTIC	WHOLE ROCK	-59.45	-27.37	-59.45	-27.37	55.63	0.77	16.85	8.77	9.20495	3.62	0.19	0.51	3.25	0.11	167		25	29		88															6			9
1995	[2193] PEARCE J. A. (1995)	samp. SST.2.1	O	(S) Scotia	15	SCOTIA ARC / SOUTH SANDWICH ISLAND ARC / THULE	SUBAERIAL	VOLCANIC ROCK	ANDESITE, BASALTIC	WHOLE ROCK	-59.45	-27.37	-59.45	-27.37	55.69	0.75	17.06	8.9	9.18696	3.73	0.19	0.5	3.01	0.12	154		27	33		83															8			11
1995	[2193] PEARCE J. A. (1995)	samp. SST.6.2	O	(S) Scotia	15	SCOTIA ARC / SOUTH SANDWICH ISLAND ARC / THULE	SUBAERIAL	VOLCANIC ROCK	ANDESITE, BASALTIC	WHOLE ROCK	-59.45	-27.37	-59.45	-27.37	55.69	1.14	14.52	7.61	11.8144	3.4	0.21	0.79	3.14	0.17	238		35	20		200															7			19
1995	[2193] PEARCE J. A. (1995)	samp. SST.8.6	O	(S) Scotia	15	SCOTIA ARC / SOUTH SANDWICH ISLAND ARC / THULE	SUBAERIAL	VOLCANIC ROCK	ANDESITE, BASALTIC	WHOLE ROCK	-59.45	-27.37	-59.45	-27.37	56.91	1.06	14.57	7.5	11.1035	3.19	0.21	0.85	3.1	0.19	241		29	27		119															7			20
1990	[2724] BAKER P. E. (1990)	samp. SST.6.3	O	(S) Scotia	15	SCOTIA ARC / SOUTH SANDWICH ISLAND ARC / THULE	SUBAERIAL	VOLCANIC ROCK	BASALT	WHOLE ROCK	-59.45	-27.37	-59.45	-27.37	51.37	0.68	16.15	11.47	10.1227	6.19	0.22	0.29	2.19	0.05	91	0	36	60		142									7				0		19	3		6
1995	[2193] PEARCE J. A. (1995)	samp. SSK.1.2	O	(S) Scotia	15	SCOTIA ARC / SOUTH SANDWICH ISLAND ARC / COOK	SUBAERIAL	VOLCANIC ROCK	BASALT, OLIVINE	WHOLE ROCK	-59.47	-27.2	-59.47	-27.2	50.82	0.51	19	11.37	8.41313	5.92	0.16	0.23	2.37	0.05	100		34	29		87															18			4
1995	[2193] PEARCE J. A. (1995)	samp. SST.4.1	O	(S) Scotia	15	SCOTIA ARC / SOUTH SANDWICH ISLAND ARC / THULE	SUBAERIAL	VOLCANIC ROCK	ANDESITE	WHOLE ROCK	-59.47	-27.3	-59.47	-27.3	56.65	1.05	14.85	7.57	11.1485	3.22	0.21	0.8	3.22	0.17	213		27	21		99															6			19
1990	[2724] BAKER P. E. (1990)	samp. SSK.1.2	O	(S) Scotia	15	SCOTIA ARC / SOUTH SANDWICH ISLAND ARC / COOK	SUBAERIAL	VOLCANIC ROCK	BASALT, OLIVINE	WHOLE ROCK	-59.47	-27.2	-59.47	-27.2	50.82	0.51	19	11.37	8.41313	5.92	0.16	0.23	2.37	0.05	100	0	34	29		87									0				0		18	8		4
1990	[2724] BAKER P. E. (1990)	samp. SST.4.1	O	(S) Scotia	15	SCOTIA ARC / SOUTH SANDWICH ISLAND ARC / THULE	SUBAERIAL	VOLCANIC ROCK	ANDESITE, BASALTIC	WHOLE ROCK	-59.47	-27.3	-59.47	-27.3	56.65	1.05	14.85	7.57	11.1485	3.22	0.21	0.8	3.22	0.17	213	38	27	21		99									6				3		6	8		19
2003	[10526] LEAT P. T. (2003)	samp. SS.14.1	O	(S) Scotia	15	SCOTIA ARC / SOUTH SANDWICH ISLAND ARC / COOK	SUBAERIAL	VOLCANIC ROCK	THOLEIITE	WHOLE ROCK	-59.47	-27.2	-59.47	-27.2	52.56	0.59	19.45	10.87	8.58409	4.13	0.17	0.28	2.57	0.07	62.8	6.02	28.5	0	0.12	88	2.56	1.62	0.62	17.1	2.13		1.06	0.57	2.12		0.26		0.64	4.92	7	0.97	0.94	4.52	37.8
2003	[10526] LEAT P. T. (2003)	samp. SS.14.2	O	(S) Scotia	15	SCOTIA ARC / SOUTH SANDWICH ISLAND ARC / COOK	SUBAERIAL	VOLCANIC ROCK	THOLEIITE	WHOLE ROCK	-59.47	-27.2	-59.47	-27.2	51.01	0.55	21.2	11.73	7.84626	4.28	0.15	0.22	2.29	0.06	54.5	5.13	29.4	8	0.16	85	2.24	1.44	0.57	17.1	1.85		0.84	0.49	1.88		0.23		0.96	4.18	13	1.16	0.81	4.61	33.5
2003	[10526] LEAT P. T. (2003)	samp. SS.14.3	O	(S) Scotia	15	SCOTIA ARC / SOUTH SANDWICH ISLAND ARC / COOK	SUBAERIAL	VOLCANIC ROCK	THOLEIITE	WHOLE ROCK	-59.47	-27.2	-59.47	-27.2	51.04	0.56	20.98	11.69	7.98123	4.4	0.15	0.22	2.35	0.06				14		88															12
2003	[10526] LEAT P. T. (2003)	samp. SS.14.4	O	(S) Scotia	15	SCOTIA ARC / SOUTH SANDWICH ISLAND ARC / COOK	SUBAERIAL	VOLCANIC ROCK	THOLEIITE	WHOLE ROCK	-59.47	-27.2	-59.47	-27.2	50.89	0.55	20.89	11.76	7.82826	4.39	0.15	0.21	2.25	0.06				10		83															13
2003	[10526] LEAT P. T. (2003)	samp. SS.14.5	O	(S) Scotia	15	SCOTIA ARC / SOUTH SANDWICH ISLAND ARC / COOK	SUBAERIAL	VOLCANIC ROCK	THOLEIITE	WHOLE ROCK	-59.47	-27.2	-59.47	-27.2	51.13	0.56	21.11	11.69	7.88225	4.28	0.15	0.22	2.34	0.06				7		82															15
2003	[10526] LEAT P. T. (2003)	samp. SS.14.6	O	(S) Scotia	15	SCOTIA ARC / SOUTH SANDWICH ISLAND ARC / COOK	SUBAERIAL	VOLCANIC ROCK	THOLEIITE	WHOLE ROCK	-59.47	-27.2	-59.47	-27.2	51.19	0.55	21.07	11.64	7.90924	4.29	0.15	0.23	2.35	0.07	55.2	5.15	28.9	5	0.18	89	2.24	1.42	0.58	16.8	1.84		0.85	0.49	1.89		0.22		0.95	4.26	12	1.09	0.81	4.71	33
2003	[10526] LEAT P. T. (2003)	samp. SS.14.7	O	(S) Scotia	15	SCOTIA ARC / SOUTH SANDWICH ISLAND ARC / COOK	SUBAERIAL	VOLCANIC ROCK	THOLEIITE	WHOLE ROCK	-59.47	-27.2	-59.47	-27.2	51.13	0.56	20.95	11.7	7.90024	4.36	0.16	0.22	2.3	0.06				7		79															13
2003	[10526] LEAT P. T. (2003)	samp. SS.14.8	O	(S) Scotia	15	SCOTIA ARC / SOUTH SANDWICH ISLAND ARC / COOK	SUBAERIAL	VOLCANIC ROCK	THOLEIITE	WHOLE ROCK	-59.47	-27.2	-59.47	-27.2	51.22	0.55	21.16	11.76	7.89125	4.32	0.15	0.21	2.37	0.06				8		85															13
2003	[10526] LEAT P. T. (2003)	samp. SS.14.9	O	(S) Scotia	15	SCOTIA ARC / SOUTH SANDWICH ISLAND ARC / COOK	SUBAERIAL	VOLCANIC ROCK	THOLEIITE	WHOLE ROCK	-59.47	-27.2	-59.47	-27.2	51.25	0.56	21.17	11.72	7.90024	4.27	0.15	0.21	2.34	0.06				7		92															11
2003	[10526] LEAT P. T. (2003)	samp. SS.14.10	O	(S) Scotia	15	SCOTIA ARC / SOUTH SANDWICH ISLAND ARC / COOK	SUBAERIAL	VOLCANIC ROCK	THOLEIITE	WHOLE ROCK	-59.47	-27.2	-59.47	-27.2	51.51	0.56	21.09	11.72	7.89125	4.28	0.15	0.22	2.32	0.07	55.1	5.17	29.3	3	0.14	82	2.24	1.45	0.58	17.3	1.87		0.85	0.49	1.92		0.23		1	4.26	11	1.08	0.81	4.76	34.7
2003	[10526] LEAT P. T. (2003)	samp. SS.14.11	O	(S) Scotia	15	SCOTIA ARC / SOUTH SANDWICH ISLAND ARC / COOK	SUBAERIAL	VOLCANIC ROCK	THOLEIITE	WHOLE ROCK	-59.47	-27.2	-59.47	-27.2	52.64	0.6	19.5	10.91	8.5661	4.1	0.17	0.28	2.57	0.08	63	6.08	28.7	2	0.14	95	2.53	1.63	0.63	17	2.1		1.04	0.55	2.12		0.26		0.66	4.9	6	0.93	0.95	4.67	37.3
2003	[10526] LEAT P. T. (2003)	samp. SS.13.11	O	(S) Scotia	15	SCOTIA ARC / SOUTH SANDWICH ISLAND ARC / THULE	SUBAERIAL	VOLCANIC ROCK	THOLEIITE	WHOLE ROCK	-59.47	-27.3	-59.47	-27.3	67.93	0.51	14.03	4.53	5.65974	1.35	0.14	1.07	4.48	0.15	211.7	19.7	10.1	2	0.19	43	6.29	4.05	1.17	15.8	5.32		3.67	1.37	7.24		0.65		2.98	14.27	4	2.05	2.94	19.74	18.9
2003	[10526] LEAT P. T. (2003)	samp. SS.13.10	O	(S) Scotia	15	SCOTIA ARC / SOUTH SANDWICH ISLAND ARC / THULE	SUBAERIAL	VOLCANIC ROCK	NOT GIVEN	WHOLE ROCK	-59.47	-27.3	-59.47	-27.3	58.45	1.22	14.26	6.61	11.3105	2.4	0.21	1.01	3.75	0.29	205.2	21.53	24.7	0	0.86	135	6.6	4.11	1.4	17.6	5.91		3.37	1.42	7.89		0.63		3.03	16.01	3	4.03	3.19	23.61	32.5
2003	[10526] LEAT P. T. (2003)	samp. SS.1.2	O	(S) Scotia	15	SCOTIA ARC / SOUTH SANDWICH ISLAND ARC / THULE	SUBAERIAL	VOLCANIC ROCK	NOT GIVEN	WHOLE ROCK	-59.47	-27.3	-59.47	-27.3	57.64	1.03	14.28	6.89	10.4917	2.71	0.2	0.93	3.48	0.21	198	19.77	26.1	0	0.92	130	6.11	3.83	1.28	17.4	5.36		3.23	1.32	7.22		0.6		2.55	14.52	6	4.18	2.92	22.41	33.2
2003	[10526] LEAT P. T. (2003)	samp. SS.3.1	O	(S) Scotia	15	SCOTIA ARC / SOUTH SANDWICH ISLAND ARC / COOK	SUBAERIAL	VOLCANIC ROCK	NOT GIVEN	WHOLE ROCK	-59.47	-27.2	-59.47	-27.2	60.72	1.16	14.23	5.85	10.5816	1.89	0.19	1.17	3.83	0.22	244.4	23.49	22.8	0	0.97	122	7.14	4.45	1.42	17.9	6.11		4.04	1.53	8.65		0.69		2.96	17.16	5	4.88	3.46	27.21	28.8
2003	[10526] LEAT P. T. (2003)	samp. SS.13.5	O	(S) Scotia	15	SCOTIA ARC / SOUTH SANDWICH ISLAND ARC / THULE	SUBAERIAL	VOLCANIC ROCK	NOT GIVEN	WHOLE ROCK	-59.47	-27.3	-59.47	-27.3	55.26	1.19	15.47	7.69	11.7334	3.5	0.21	0.8	3.23	0.16				43		144															16
2003	[10526] LEAT P. T. (2003)	samp. SS.13.1	O	(S) Scotia	15	SCOTIA ARC / SOUTH SANDWICH ISLAND ARC / THULE	SUBAERIAL	VOLCANIC ROCK	NOT GIVEN	WHOLE ROCK	-59.47	-27.3	-59.47	-27.3	56.66	1.15	14.88	7.71	11.6164	3.34	0.2	0.78	3.38	0.16				0		181															12
2003	[10526] LEAT P. T. (2003)	samp. SS.13.3	O	(S) Scotia	15	SCOTIA ARC / SOUTH SANDWICH ISLAND ARC / THULE	SUBAERIAL	VOLCANIC ROCK	NOT GIVEN	WHOLE ROCK	-59.47	-27.3	-59.47	-27.3	54.21	1.34	14.74	7.79	12.5522	3.58	0.22	0.83	3.01	0.21				44		179															15
2003	[10526] LEAT P. T. (2003)	samp. SS.13.7	O	(S) Scotia	15	SCOTIA ARC / SOUTH SANDWICH ISLAND ARC / THULE	SUBAERIAL	VOLCANIC ROCK	NOT GIVEN	WHOLE ROCK	-59.47	-27.3	-59.47	-27.3	60.77	1.02	13.73	5.31	10.3297	1.15	0.22	1.41	4.04	0.3				20		64															9
2003	[10526] LEAT P. T. (2003)	samp. SS.13.9	O	(S) Scotia	15	SCOTIA ARC / SOUTH SANDWICH ISLAND ARC / THULE	SUBAERIAL	VOLCANIC ROCK	NOT GIVEN	WHOLE ROCK	-59.47	-27.3	-59.47	-27.3	61.34	0.98	14.09	5.06	10.1138	1.13	0.21	1.34	3.92	0.31				19		63															10
2003	[10526] LEAT P. T. (2003)	samp. SS.13.8	O	(S) Scotia	15	SCOTIA ARC / SOUTH SANDWICH ISLAND ARC / THULE	SUBAERIAL	VOLCANIC ROCK	NOT GIVEN	WHOLE ROCK	-59.47	-27.3	-59.47	-27.3	63.15	0.86	13.18	4.83	9.4569	0.99	0.19	1.43	4.2	0.27	294.4	30.04	10.1	0	1.41	70	8.67	5.45	1.64	17.3	7.68		4.97	1.86	11.21		0.55		4.21	21.52	3	5.92	4.42	35.66	24.9
2003	[10526] LEAT P. T. (2003)	samp. SS.14.12	O	(S) Scotia	15	SCOTIA ARC / SOUTH SANDWICH ISLAND ARC / COOK	SUBAERIAL	VOLCANIC ROCK	NOT GIVEN	WHOLE ROCK	-59.47	-27.2	-59.47	-27.2	58.69	1.16	13.96	6.28	10.8876	1.97	0.2	1.23	4.08	0.25	240.9	23.31	22.9	0	1.14	139	6.92	4.38	1.4	17.5	6.13		3.93	1.5	8.55		0.69		2.96	16.87	6	5.18	3.4	27.56	28.3
2003	[10526] LEAT P. T. (2003)	samp. SS.3.3	O	(S) Scotia	15	SCOTIA ARC / SOUTH SANDWICH ISLAND ARC / COOK	SUBAERIAL	VOLCANIC ROCK	NOT GIVEN	WHOLE ROCK	-59.47	-27.2	-59.47	-27.2	59.25	1.16	14.46	6.46	10.7256	2.37	0.2	1.03	3.84	0.21	222.5	21.53	155	0	1.09	163	6.55	4.12	1.35	17.7	5.71		3.56	1.42	7.92		0.64		2.67	15.63	5	4.74	3.17	25.11	30.5
1995	[2193] PEARCE J. A. (1995)	samp. SSB.11.1	O	(S) Scotia	15	SCOTIA ARC / SOUTH SANDWICH ISLAND ARC / BELLINGSHAUSEN	SUBAERIAL	VOLCANIC ROCK	ANDESITE	WHOLE ROCK	-59.483	-27.233	-59.483	-27.233	56.27	0.93	15.18	8.36	10.7076	3.31	0.19	0.53	3.18	0.13	175		28	23		91															8			12
1995	[2193] PEARCE J. A. (1995)	samp. SSB.12.1	O	(S) Scotia	15	SCOTIA ARC / SOUTH SANDWICH ISLAND ARC / BELLINGSHAUSEN	SUBAERIAL	VOLCANIC ROCK	ANDESITE	WHOLE ROCK	-59.483	-27.233	-59.483	-27.233	54.72	0.81	16.03	9.47	10.4107	3.89	0.19	0.45	2.97	0.11	131	9.38	30	35	0.43	114	3.61	2.27	0.83	17.4	3.02		1.75	0.78	3.26		0.38		0.86	7.65	16	2.5	1.45	11	35.8
1995	[2193] PEARCE J. A. (1995)	samp. SSB.17.2	O	(S) Scotia	15	SCOTIA ARC / SOUTH SANDWICH ISLAND ARC / BELLINGSHAUSEN	SUBAERIAL	VOLCANIC ROCK	ANDESITE	WHOLE ROCK	-59.483	-27.233	-59.483	-27.233	56.85	0.93	15.94	8.41	10.2487	2.87	0.2	0.52	3.21	0.13	172		30	27		101															10			9
1995	[2193] PEARCE J. A. (1995)	samp. SSK.1.1	O	(S) Scotia	15	SCOTIA ARC / SOUTH SANDWICH ISLAND ARC / COOK	SUBAERIAL	VOLCANIC ROCK	ANDESITE	WHOLE ROCK	-59.483	-27.233	-59.483	-27.233	60.08	1.17	13.94	5.92	10.7346	1.98	0.19	1.13	3.87	0.22	305		28	9		160															0			26
1995	[2193] PEARCE J. A. (1995)	samp. SSK.1.3	O	(S) Scotia	15	SCOTIA ARC / SOUTH SANDWICH ISLAND ARC / COOK	SUBAERIAL	VOLCANIC ROCK	DACITE	WHOLE ROCK	-59.483	-27.233	-59.483	-27.233	66.21	0.7	13.35	4.24	7.86425	0.84	0.18	1.58	4.2	0.16	351		8	13		74															0			37
1990	[2724] BAKER P. E. (1990)	samp. SSK.1.3	O	(S) Scotia	15	SCOTIA ARC / SOUTH SANDWICH ISLAND ARC / COOK	SUBAERIAL	VOLCANIC ROCK	DACITE	WHOLE ROCK	-59.483	-27.233	-59.483	-27.233	66.21	0.7	13.35	4.24	7.86425	0.84	0.18	1.58	4.2	0.16	351	15	8	13		74									10				4		0	11		37
[truncated: 19 more columns]

## Sheet: (N)Tonga
Year	CITATION	SAMPLE NAME	TYPE	arc segment	crustal thickness (km)	LOCATION	LAND/SEA (SAMPLING)	ROCK TYPE	ROCK NAME	TYPE OF MATERIAL	LATITUDE (MIN.)	LONGITUDE (MIN.)	LATITUDE (MAX.)	LONGITUDE (MAX.)	SIO2(WT%)	TIO2(WT%)	AL2O3(WT%)	CAO(WT%)	FeOt (WT%)	MGO(WT%)	MNO(WT%)	K2O(WT%)	NA2O(WT%)	P2O5(WT%)	BA(PPM)	CE(PPM)	CO(PPM)	CR(PPM)	CS(PPM)	CU(PPM)	DY(PPM)	ER(PPM)	EU(PPM)	GA(PPM)	GD(PPM)	GE(PPM)	HF(PPM)	HO(PPM)	LA(PPM)	LI(PPM)	LU(PPM)	MO(PPM)	NB(PPM)	ND(PPM)	NI(PPM)	PB(PPM)	PR(PPM)	RB(PPM)	SC(PPM)
2017	[21408] BEIER C.(2017) [GeoReM [10547] ]	samp. TAF40?,",T	O	(N)Tonga	17	ONGA ARC / TONGA ISLANDS / TAFAHI"	SUBAERIAL	VOLCANIC ROCK	ANDESITE, BASALTIC	WHOLE ROCK	-15.8442	-173.745	-15.8442	-173.745	52.99	0.46	15.57	12.44	10.6446	6.67	0.24	0.19	1.39	0.07	40.5	1.94	157	363	0.1	82.9	1.37	0.91	0.26	14	1.1		0.47	0.28	0.78		0.16		0.42	1.78	78	0.64	0.38	2.45	48.6
2017	[21408] BEIER C.(2017) [GeoReM [10547] ]	samp. TAF3/2?,",	O	(N)Tonga	17	TONGA ARC / TONGA ISLANDS / TAFAHI"	SUBAERIAL	VOLCANIC ROCK	ANDESITE, BASALTIC	WHOLE ROCK	-15.8487	-173.749	-15.8487	-173.749	53.29	0.38	15.83	12	10.1048	6.61	0.18	0.14	1.24	0.06	43.3	2.57	45.4	86.2	0.09	131	1.35	0.93	0.31	13.4	1		0.44	0.29	1.3		0.13		0.6	1.97	43	1.58	0.39	2.17	49.1
2017	[21408] BEIER C.(2017) [GeoReM [10547] ]	samp. TAF 01?,",	O	(N)Tonga	17	TONGA ARC / TONGA ISLANDS / TAFAHI"	SUBAERIAL	VOLCANIC ROCK	BASALT	WHOLE ROCK	-15.85	-173.73	-15.85	-173.73	50.96	0.37	17.13	11.82	9.81682	5.8	0.18	0.16	1.18	0.04	40.6	2.09	44.4	44.8	0.089	143	1.32	0.883	0.28	13.8	0.983		0.401	0.298	0.89		0.146		0.414	1.77	21.9	0.838	0.352	2.18	48.4
2017	[21408] BEIER C.(2017) [GeoReM [10547] ]	samp. TAF 02?,",	O	(N)Tonga	17	TONGA ARC / TONGA ISLANDS / TAFAHI"	SUBAERIAL	VOLCANIC ROCK	BASALT	WHOLE ROCK	-15.85	-173.73	-15.85	-173.73	51.67	0.38	16.48	11.88	10.0148	6.75	0.19	0.15	1	0.04	35.9	2.11	46.5	71	0.076	133	1.35	0.906	0.285	13.2	1.01		0.409	0.307	0.895		0.148		0.415	1.82	25.6	0.966	0.362	1.98	52
2017	[21408] BEIER C.(2017) [GeoReM [10547] ]	samp. TAF 03?,",	O	(N)Tonga	17	TONGA ARC / TONGA ISLANDS / TAFAHI"	SUBAERIAL	VOLCANIC ROCK	BASALT	WHOLE ROCK	-15.85	-173.73	-15.85	-173.73	51.21	0.39	16.75	11.83	10.1677	6.61	0.18	0.13	1.12	0.04	32.6	2.03	45.6	60.6	0.08	104	1.34	0.898	0.284	13.5	0.991		0.402	0.304	0.853		0.149		0.379	1.76	25.8	0.875	0.355	1.83	49.8
2017	[21408] BEIER C.(2017) [GeoReM [10547] ]	samp. TAF 04?,",	O	(N)Tonga	17	TONGA ARC / TONGA ISLANDS / TAFAHI"	SUBAERIAL	VOLCANIC ROCK	ANDESITE, BASALTIC	WHOLE ROCK	-15.85	-173.73	-15.85	-173.73	52.33	0.37	16.3	11.7	9.81682	6.36	0.18	0.19	1.26	0.05	49.5	3	44.5	59.1	0.102	120	1.44	0.964	0.304	13	1.08		0.452	0.325	1.42		0.155		0.647	2.22	25	1.11	0.455	2.94	51.1
2017	[21408] BEIER C.(2017) [GeoReM [10547] ]	samp. TAF 05?,",	O	(N)Tonga	17	TONGA ARC / TONGA ISLANDS / TAFAHI"	SUBAERIAL	VOLCANIC ROCK	BASALT	WHOLE ROCK	-15.85	-173.73	-15.85	-173.73	51.37	0.39	16.52	11.98	10.0868	6.61	0.18	0.15	1.28	0.04	41.4	2.12	47.7	87.5	0.08	93.1	1.4	0.925	0.305	13.8	1.03		0.426	0.314	0.904		0.15		0.396	1.86	27.5	0.824	0.363	2.09	52.8
2017	[21408] BEIER C.(2017) [GeoReM [10547] ]	samp. TAF 06?,",	O	(N)Tonga	17	TONGA ARC / TONGA ISLANDS / TAFAHI"	SUBAERIAL	VOLCANIC ROCK	BASALT	WHOLE ROCK	-15.85	-173.73	-15.85	-173.73	52.02	0.41	15.02	11.71	10.2127	7.37	0.19	0.17	1.06	0.05	42	2.11	49.5	122	0.107	143	1.42	0.964	0.305	13.1	1.04		0.441	0.325	0.872		0.155		0.408	1.91	33.6	0.813	0.37	2.77	54.1
2017	[21408] BEIER C.(2017) [GeoReM [10547] ]	samp. TAF 07?,",	O	(N)Tonga	17	TONGA ARC / TONGA ISLANDS / TAFAHI"	SUBAERIAL	VOLCANIC ROCK	BASALT	WHOLE ROCK	-15.85	-173.73	-15.85	-173.73	51.95	0.38	17.12	11.77	9.76283	6.02	0.18	0.18	1.1	0.05	45.6	2.26	45	50.7	0.095	150	1.42	0.949	0.301	13.7	1.09		0.438	0.316	0.952		0.156		0.441	1.92	22.8	0.886	0.387	2.51	49.5
2017	[21408] BEIER C.(2017) [GeoReM [10547] ]	samp. TAF 08?,",	O	(N)Tonga	17	TONGA ARC / TONGA ISLANDS / TAFAHI"	SUBAERIAL	VOLCANIC ROCK	BASALT	WHOLE ROCK	-15.85	-173.73	-15.85	-173.73	51.79	0.37	17.08	11.91	9.71784	6.14	0.18	0.17	1.3	0.04	42.4	2.03	43.9	28.1	0.069	158	1.31	0.881	0.276	13.5	0.962		0.406	0.293	0.869		0.145		0.405	1.75	23.7	0.748	0.348	2.04	51.5
2017	[21408] BEIER C.(2017) [GeoReM [10547] ]	samp. TAF 09?,",	O	(N)Tonga	17	TONGA ARC / TONGA ISLANDS / TAFAHI"	SUBAERIAL	VOLCANIC ROCK	BASALT	WHOLE ROCK	-15.85	-173.73	-15.85	-173.73	51.26	0.37	17.05	11.87	9.92479	6.46	0.18	0.15	1.14	0.03	39.4	1.87	47.1	57.6	0.079	88.5	1.24	0.829	0.265	13.5	0.902		0.366	0.279	0.807		0.137		0.396	1.61	26.4	0.84	0.327	2.14	49.2
2017	[21408] BEIER C.(2017) [GeoReM [10547] ]	samp. TAF 10?,",	O	(N)Tonga	17	TONGA ARC / TONGA ISLANDS / TAFAHI"	SUBAERIAL	VOLCANIC ROCK	BASALT	WHOLE ROCK	-15.85	-173.73	-15.85	-173.73	50.77	0.34	17.02	12.21	9.60087	6.78	0.18	0.12	1.07	0.04	45.7	2.43	46.8	55.4	0.042	149	1.19	0.792	0.262	13.2	0.905		0.368	0.271	1.15		0.129		0.531	1.81	27.4	0.88	0.38	1.25	50.8
2017	[21408] BEIER C.(2017) [GeoReM [10547] ]	samp. TAF 11?,",	O	(N)Tonga	17	TONGA ARC / TONGA ISLANDS / TAFAHI"	SUBAERIAL	VOLCANIC ROCK	BASALT	WHOLE ROCK	-15.85	-173.73	-15.85	-173.73	51.21	0.36	17.35	12.06	9.66385	6.17	0.18	0.17	1.16	0.04	46.9	2.64	45.6	65.3	0.097	160	1.26	0.85	0.276	13.5	0.974		0.401	0.289	1.26		0.138		0.57	1.92	24.1	1	0.406	2.72	49.5
2017	[21408] BEIER C.(2017) [GeoReM [10547] ]	samp. TAF 12?,",	O	(N)Tonga	17	TONGA ARC / TONGA ISLANDS / TAFAHI"	SUBAERIAL	VOLCANIC ROCK	BASALT	WHOLE ROCK	-15.85	-173.73	-15.85	-173.73	51.14	0.36	17.34	12.02	9.71784	6.28	0.18	0.15	1.26	0.05	45.3	2.72	45.2	63.1	0.078	144	1.29	0.854	0.284	13.3	0.962		0.396	0.289	1.31		0.139		0.583	1.99	25	1.04	0.414	2.21	49.2
2017	[21408] BEIER C.(2017) [GeoReM [10547] ]	samp. TAF 13?,",	O	(N)Tonga	17	TONGA ARC / TONGA ISLANDS / TAFAHI"	SUBAERIAL	VOLCANIC ROCK	BASALT	WHOLE ROCK	-15.85	-173.73	-15.85	-173.73	51.33	0.35	16.88	11.55	9.8798	6.68	0.18	0.2	0.8	0.04	50.6	2.49	47.6	68.5	0.153	143	1.25	0.852	0.273	13.1	0.942		0.381	0.282	1.17		0.14		0.516	1.9	26.3	1.02	0.386	3.55	51.8
2017	[21408] BEIER C.(2017) [GeoReM [10547] ]	samp. TAF 14?,",	O	(N)Tonga	17	TONGA ARC / TONGA ISLANDS / TAFAHI"	SUBAERIAL	VOLCANIC ROCK	BASALT	WHOLE ROCK	-15.85	-173.73	-15.85	-173.73	51.27	0.36	16.31	11.62	10.0328	6.8	0.19	0.19	1.02	0.04	48	2.49	46.8	78.4	0.105	150	1.35	0.892	0.289	12.8	1.02		0.417	0.302	1.17		0.145		0.54	1.93	27	0.996	0.399	2.85	51.7
2017	[21408] BEIER C.(2017) [GeoReM [10547] ]	samp. TAF 15?,",	O	(N)Tonga	17	TONGA ARC / TONGA ISLANDS / TAFAHI"	SUBAERIAL	VOLCANIC ROCK	BASALT	WHOLE ROCK	-15.85	-173.73	-15.85	-173.73	51.88	0.37	16.64	11.73	9.84381	6.53	0.19	0.18	1.3	0.05	51.3	2.99	45.7	76.9	0.087	160	1.42	0.962	0.31	13.4	1.06		0.455	0.32	1.45		0.156		0.655	2.21	25.1	1.07	0.446	2.5	52.7
2017	[21408] BEIER C.(2017) [GeoReM [10547] ]	samp. TAF 16?,",	O	(N)Tonga	17	TONGA ARC / TONGA ISLANDS / TAFAHI"	SUBAERIAL	VOLCANIC ROCK	BASALT	WHOLE ROCK	-15.85	-173.73	-15.85	-173.73	50.74	0.36	16.12	11.89	9.79882	6.66	0.18	0.16	1.16	0.05	46.1	2.31	46.2	95.3	0.134	151	1.33	0.89	0.29	13	1.01		0.401	0.302	1.02		0.145		0.452	1.88	28.4	0.895	0.374	2.89	51.1
2017	[21408] BEIER C.(2017) [GeoReM [10547] ]	samp. TAF 17?,",	O	(N)Tonga	17	TONGA ARC / TONGA ISLANDS / TAFAHI"	SUBAERIAL	VOLCANIC ROCK	BASALT	WHOLE ROCK	-15.85	-173.73	-15.85	-173.73	51.47	0.43	15.76	10.94	10.3117	5.82	0.18	0.18	1.38	0.06	43.6	2.43	43.7	60.5	0.102	132	1.59	1.06	0.337	14	1.21		0.486	0.358	0.996		0.175		0.462	2.13	21.1	0.919	0.414	2.83	49.7
2017	[21408] BEIER C.(2017) [GeoReM [10547] ]	samp. TAF 18?,",	O	(N)Tonga	17	TONGA ARC / TONGA ISLANDS / TAFAHI"	SUBAERIAL	VOLCANIC ROCK	BASALT	WHOLE ROCK	-15.85	-173.73	-15.85	-173.73	51.74	0.33	15.73	12.15	9.58287	7.57	0.18	0.19	1.17	0.05	48.4	2.33	50	146	0.1	65.6	1.33	0.874	0.29	13.4	0.987		0.35	0.299	1.07		0.146		0.495	1.88	35.4	0.798	0.379	3.22	58.4
2017	[21408] BEIER C.(2017) [GeoReM [10547] ]	samp. TAF 19?,",	O	(N)Tonga	17	TONGA ARC / TONGA ISLANDS / TAFAHI"	SUBAERIAL	VOLCANIC ROCK	BASALT	WHOLE ROCK	-15.85	-173.73	-15.85	-173.73	51.11	0.39	16.33	12.09	10.0238	6.7	0.19	0.16	1.22	0.05	40.3	1.99	44.8	89.6	0.084	99.1	1.33	0.897	0.282	13.2	0.99		0.385	0.302	0.851		0.146		0.368	1.77	27.8	0.792	0.348	2.2	52.3
2017	[21408] BEIER C.(2017) [GeoReM [10547] ]	samp. TAF 20?,",	O	(N)Tonga	17	TONGA ARC / TONGA ISLANDS / TAFAHI"	SUBAERIAL	VOLCANIC ROCK	BASALT	WHOLE ROCK	-15.85	-173.73	-15.85	-173.73	51.05	0.36	16.16	12.23	9.84381	7.06	0.18	0.16	1.2	0.04	39.1	1.9	45.7	103	0.091	85.3	1.28	0.853	0.271	13	0.95		0.372	0.29	0.806		0.139		0.358	1.68	28.5	0.815	0.328	2.15	53.4
2017	[21408] BEIER C.(2017) [GeoReM [10547] ]	samp. TAF 21?,",	O	(N)Tonga	17	TONGA ARC / TONGA ISLANDS / TAFAHI"	SUBAERIAL	VOLCANIC ROCK	ANDESITE, BASALTIC	WHOLE ROCK	-15.85	-173.73	-15.85	-173.73	52.81	0.45	16.87	11.33	10.3747	5.3	0.19	0.2	1.29	0.05	46.9	2.4	39	46	0.113	137	1.57	1.05	0.345	13.9	1.16		0.497	0.355	0.983		0.173		0.46	2.12	16.8	0.955	0.409	3.01	49.3
2017	[21408] BEIER C.(2017) [GeoReM [10547] ]	samp. TAF 22?,",	O	(N)Tonga	17	TONGA ARC / TONGA ISLANDS / TAFAHI"	SUBAERIAL	VOLCANIC ROCK	BASALT	WHOLE ROCK	-15.85	-173.73	-15.85	-173.73	51.43	0.36	17.45	12.06	9.75383	6.02	0.18	0.21	1.33	0.04	48.7	2.75	41.2	55.9	0.11	171	1.3	0.875	0.288	13.3	0.98		0.416	0.295	1.32		0.143		0.596	1.99	22.2	1.06	0.417	3.14	48.8
2017	[21408] BEIER C.(2017) [GeoReM [10547] ]	samp. TAF 23?,",	O	(N)Tonga	17	TONGA ARC / TONGA ISLANDS / TAFAHI"	SUBAERIAL	VOLCANIC ROCK	BASALT	WHOLE ROCK	-15.85	-173.73	-15.85	-173.73	51.73	0.37	17.26	11.93	9.79882	6.05	0.18	0.25	1.26	0.05	56.8	2.92	41.1	62.1	0.152	141	1.35	0.887	0.294	13.2	1.01		0.434	0.302	1.39		0.148		0.637	2.08	21.7	1.14	0.439	3.93	48.2
2017	[21408] BEIER C.(2017) [GeoReM [10547] ]	samp. TAF 24?,",	O	(N)Tonga	17	TONGA ARC / TONGA ISLANDS / TAFAHI"	SUBAERIAL	VOLCANIC ROCK	BASALT	WHOLE ROCK	-15.85	-173.73	-15.85	-173.73	51.49	0.36	17.61	12.04	9.59187	5.98	0.18	0.23	1.1	0.05	55	2.75	40.6	61.7	0.038	41.3	1.29	0.851	0.288	13.5	0.971		0.406	0.292	1.32		0.141		0.606	2.02	23	0.876	0.419	1.96	48
2017	[21408] BEIER C.(2017) [GeoReM [10547] ]	samp. TAF 25?,",	O	(N)Tonga	17	TONGA ARC / TONGA ISLANDS / TAFAHI"	SUBAERIAL	VOLCANIC ROCK	ANDESITE, BASALTIC	WHOLE ROCK	-15.85	-173.73	-15.85	-173.73	52.4	0.45	17.26	11.49	10.2847	5.16	0.18	0.17	1.44	0.04	44.7	2.33	40.5	40.5	0.086	66.8	1.56	1.04	0.331	14.5	1.15		0.469	0.356	0.948		0.171		0.43	2.09	18.5	0.789	0.401	2.01	47.4
2017	[21408] BEIER C.(2017) [GeoReM [10547] ]	samp. TAF 26?,",	O	(N)Tonga	17	TONGA ARC / TONGA ISLANDS / TAFAHI"	SUBAERIAL	VOLCANIC ROCK	BASALT	WHOLE ROCK	-15.85	-173.73	-15.85	-173.73	50.63	0.36	15.22	11.7	10.1227	7.62	0.19	0.16	0.93	0.04	39.6	1.96	43.9	123	0.113	75	1.32	0.887	0.275	12.1	0.967		0.399	0.3	0.823		0.142		0.362	1.71	31.9	0.869	0.335	2.41	56.7
2017	[21408] BEIER C.(2017) [GeoReM [10547] ]	samp. TAF 27?,",	O	(N)Tonga	17	TONGA ARC / TONGA ISLANDS / TAFAHI"	SUBAERIAL	VOLCANIC ROCK	ANDESITE, BASALTIC	WHOLE ROCK	-15.85	-173.73	-15.85	-173.73	52.23	0.42	15.79	11.16	10.2757	6.69	0.18	0.14	1.01	0.03	44.2	2.1	40.8	101	0.121	38.3	1.41	0.947	0.304	13	1.07		0.437	0.321	0.86		0.157		0.372	1.89	27.1	0.74	0.359	2.55	52.7
2017	[21408] BEIER C.(2017) [GeoReM [10547] ]	samp. TAF 28?,",	O	(N)Tonga	17	TONGA ARC / TONGA ISLANDS / TAFAHI"	SUBAERIAL	VOLCANIC ROCK	BASALT	WHOLE ROCK	-15.85	-173.73	-15.85	-173.73	51.82	0.42	17	11.06	10.3027	5.83	0.19	0.2	1.02	0.04	45.8	2.23	40.5	57.6	0.08	166	1.46	0.972	0.31	13.8	1.08		0.436	0.328	0.927		0.159		0.422	1.95	20.7	0.936	0.374	2.3	51.9
2017	[21408] BEIER C.(2017) [GeoReM [10547] ]	samp. TAF 29?,",	O	(N)Tonga	17	TONGA ARC / TONGA ISLANDS / TAFAHI"	SUBAERIAL	VOLCANIC ROCK	ANDESITE, BASALTIC	WHOLE ROCK	-15.85	-173.73	-15.85	-173.73	52.84	0.45	16.5	10.81	10.3027	5.34	0.18	0.2	1.17	0.06	49.9	2.48	38	54.4	0.127	108	1.65	1.11	0.348	14.3	1.2		0.473	0.378	1.02		0.19		0.461	2.23	19	0.906	0.423	3.18	51.5
2017	[21408] BEIER C.(2017) [GeoReM [10547] ]	samp. TAF 30?,",	O	(N)Tonga	17	TONGA ARC / TONGA ISLANDS / TAFAHI"	SUBAERIAL	VOLCANIC ROCK	BASALT	WHOLE ROCK	-15.85	-173.73	-15.85	-173.73	50.62	0.37	14.64	11.46	10.4557	8.07	0.2	0.15	1.28	0.04	38.4	1.88	46.4	127	0.059	213	1.29	0.854	0.268	12.1	0.946		0.367	0.289	0.791		0.14		0.342	1.64	34.1	0.894	0.323	1.84	57
2017	[21408] BEIER C.(2017) [GeoReM [10547] ]	samp. TAF 31?,",	O	(N)Tonga	17	TONGA ARC / TONGA ISLANDS / TAFAHI"	SUBAERIAL	VOLCANIC ROCK	BASALT	WHOLE ROCK	-15.85	-173.73	-15.85	-173.73	51.63	0.42	17.51	11.11	10.1767	5.3	0.18	0.2	1.37	0.04	48	2.32	37.5	47.1	0.102	131	1.52	1.01	0.324	14.4	1.11		0.459	0.343	0.972		0.164		0.448	2.03	19	0.879	0.388	2.91	49.7
2017	[21408] BEIER C.(2017) [GeoReM [10547] ]	samp. TAF23?,",T	O	(N)Tonga	17	ONGA ARC / TONGA ISLANDS / TAFAHI"	SUBAERIAL	VOLCANIC ROCK	ANDESITE, BASALTIC	WHOLE ROCK	-15.85	-173.73	-15.85	-173.73	53.35	0.44	15.6	12.13	10.2127	6.37	0.2	0.11	1.41	0.07	82.3	2.35	41.6	57	0.03	143	1.24	0.88	0.29	14.8	0.9		0.43	0.28	0.89		0.13		0.48	1.99	33.7	1.49	0.36	0.86	50.7
2017	[21408] BEIER C.(2017) [GeoReM [10547] ]	samp. TAF45/7?,"	O	(N)Tonga	17	,TONGA ARC / TONGA ISLANDS / TAFAHI"	SUBAERIAL	VOLCANIC ROCK	ANDESITE, BASALTIC	WHOLE ROCK	-15.8517	-173.752	-15.8517	-173.752	56.04	0.47	15.53	11.52	10.0418	4.5	0.18	0.22	1.53	0.07	45.9	2.5	38.3	29.6	0.1	165	1.47	1.01	0.34	15.2	1.07		0.54	0.32	1.15		0.14		0.5	2.16	19.3	1.16	0.41	2.6	47.5
2017	[21408] BEIER C.(2017) [GeoReM [10547] ]	samp. TAF8?,",TO	O	(N)Tonga	17	NGA ARC / TONGA ISLANDS / TAFAHI"	SUBAERIAL	VOLCANIC ROCK	ANDESITE, BASALTIC	WHOLE ROCK	-15.8532	-173.742	-15.8532	-173.742	53.81	0.37	15.76	12.23	9.8798	6.67	0.18	0.14	1.23	0.06	41.8	2.75	44.3	95.1	0.04	120	1.34	0.89	0.29	12.6	0.93		0.46	0.31	1.25		0.15		0.69	2.08	35.1	1.17	0.4	1.96	48.7
2017	[21408] BEIER C.(2017) [GeoReM [10547] ]	samp. TAF18/10?,	O	(N)Tonga	17	",TONGA ARC / TONGA ISLANDS / TAFAHI"	SUBAERIAL	VOLCANIC ROCK	ANDESITE, BASALTIC	WHOLE ROCK	-15.8542	-173.752	-15.8542	-173.752	52.12	0.43	15.44	12.85	10.8786	7.23	0.26	0.15	1.27	0.07	39.5	2.09	46.9	117	0.06	192	1.32	0.96	0.27	13.6	0.91		0.42	0.29	0.71		0.16		0.41	1.89	43.3	1.47	0.34	1.68	54.6
2017	[21408] BEIER C.(2017) [GeoReM [10547] ]	samp. TAF18/12?,	O	(N)Tonga	17	",TONGA ARC / TONGA ISLANDS / TAFAHI"	SUBAERIAL	VOLCANIC ROCK	ANDESITE, BASALTIC	WHOLE ROCK	-15.8542	-173.752	-15.8542	-173.752	53.57	0.42	15.09	12.74	10.3297	6.14	0.24	0.21	1.38	0.09	55.7	2.93	42.3	51.9	0.07	167	1.33	0.86	0.3	13.7	0.97		0.74	0.29	1.44		0.13		0.73	2.1	29.4	1.76	0.43	2.38	47.7
2017	[21408] BEIER C.(2017) [GeoReM [10547] ]	samp. TAF44/8?,"	O	(N)Tonga	17	,TONGA ARC / TONGA ISLANDS / TAFAHI"	SUBAERIAL	VOLCANIC ROCK	ANDESITE, BASALTIC	WHOLE ROCK	-15.8546	-173.752	-15.8546	-173.752	53.83	0.42	15.6	12.13	9.9158	6.68	0.21	0.18	1.23	0.07	38.8	1.92	44.4	96.1	0.08	123	1.24	0.82	0.26	14.1	0.89		0.67	0.28	0.66		0.13		0.38	1.66	40.1	0.82	0.3	2.6	50
2017	[21408] BEIER C.(2017) [GeoReM [10547] ]	samp. TAF43/6?,"	O	(N)Tonga	17	,TONGA ARC / TONGA ISLANDS / TAFAHI"	SUBAERIAL	VOLCANIC ROCK	ANDESITE, BASALTIC	WHOLE ROCK	-15.8555	-173.752	-15.8555	-173.752	53.37	0.41	15.17	12.4	10.5457	6.95	0.21	0.15	1.31	0.06	37.1	1.8	48.3	130	0.03	156	1.19	0.81	0.26	14.1	0.88		0.38	0.29	0.55		0.14		0.39	1.58	42.4	0.66	0.32	1.28	53.9
2017	[21408] BEIER C.(2017) [GeoReM [10547] ]	samp. TAF54?,",T	O	(N)Tonga	17	ONGA ARC / TONGA ISLANDS / TAFAHI"	SUBAERIAL	VOLCANIC ROCK	ANDESITE, BASALTIC	WHOLE ROCK	-15.8584	-173.749	-15.8584	-173.749	54.55	0.38	16.05	11.97	9.57387	6.89	0.2	0.2	0.85	0.11	48.1	2.36	41.7	71.8	0.05	32.4	1.13	0.78	0.26	14	0.81		0.48	0.27	1.29		0.14		0.6	1.81	39.7	1.13	0.36	2.44	50.4
2017	[21408] BEIER C.(2017) [GeoReM [10547] ]	samp. TAF31/1?,"	O	(N)Tonga	17	,TONGA ARC / TONGA ISLANDS / TAFAHI"	SUBAERIAL	VOLCANIC ROCK	ANDESITE, BASALTIC	WHOLE ROCK	-15.8608	-173.738	-15.8608	-173.738	54.31	0.47	15.47	11.47	10.0058	5.32	0.22	0.25	1.74	0.09	71.5		42.2	47.9		182				18.2											39.9			5.3	44.7
2007	[10608] PEARCE J. A.(2007) [GeoReM [2940] ]	samp. TAF3/2	O	(N)Tonga	17	TONGA ARC / TONGA ISLANDS / TAFAHI	SUBAERIAL	VOLCANIC ROCK	ANDESITE, BASALTIC, THOLEIITIC	WHOLE ROCK	-15.87	-173.92	-15.87	-173.92	53.29	0.38	15.83	12	10.1048	6.61	0.18	0.14	1.24	0.06	40.5	1.94		363	0.1	83	1.37	0.91	0.26	14	1.1		0.47	0.28	0.78		0.16		0.42	1.78	78	0.64	0.38	2.5	48.6
2007	[10608] PEARCE J. A.(2007) [GeoReM [2940] ]	samp. TAF40	O	(N)Tonga	17	TONGA ARC / TONGA ISLANDS / TAFAHI	SUBAERIAL	VOLCANIC ROCK	ANDESITE, BASALTIC, THOLEIITIC	WHOLE ROCK	-15.87	-173.92	-15.87	-173.92	52.99	0.46	15.57	12.44	10.6446	6.67	0.24	0.19	1.39	0.07	126	9.94	47	72	0.32	185	2.73	1.65	0.79	16.3	2.66		1.02	0.58	4.68		0.25		0.57	7.72	39	2.25	1.55	8.2	48.8
1997	[2495] TURNER SIMON P. (1997)	samp. TAF43/6	O	(N)Tonga	17	TONGA ARC / TONGA ISLANDS / TAFAHI	SUBAERIAL	VOLCANIC ROCK	ANDESITE, BASALTIC	WHOLE ROCK	-15.87	-173.92	-15.87	-173.92	51.82	0.37	15.88	12.38	10.0238	7.47	0.19	0.15	0.62	0.05	33	1.54	52	124	0.02	167	1.03	0.73	0.21	16	0.75		0.24	0.22	0.75		0.13		0.21	1.49	43	0.8	0.22	1.2	51
1997	[2495] TURNER SIMON P. (1997)	samp. TAF18/10	O	(N)Tonga	17	TONGA ARC / TONGA ISLANDS / TAFAHI	SUBAERIAL	VOLCANIC ROCK	ANDESITE, BASALTIC	WHOLE ROCK	-15.87	-173.92	-15.87	-173.92	52.35	0.38	15.92	12.52	10.2577	7.14	0.2	0.15	0.67	0.05	34	1.69	50	114	0.06	205	1.17	0.83	0.26	15	0.88		0.3	0.26	0.82		0.15		0.25	1.72	46	0.9	0.27	1.8	52
1997	[2495] TURNER SIMON P. (1997)	samp. T113CP	O	(N)Tonga	17	TONGA ARC / TONGA ISLANDS / TAFAHI	SUBAERIAL	VOLCANIC ROCK	ANDESITE, BASALTIC	WHOLE ROCK	-15.87	-173.92	-15.87	-173.92											63	1.72	34	84	0.08	125	1.04	0.72	0.25		0.78		3.87		0.64		0.14		0.79	1.25	25	1.7		1.3	50
1997	[2495] TURNER SIMON P. (1997)	samp. TAF45/7	O	(N)Tonga	17	TONGA ARC / TONGA ISLANDS / TAFAHI	SUBAERIAL	VOLCANIC ROCK	ANDESITE, BASALTIC	WHOLE ROCK	-15.87	-173.92	-15.87	-173.92	51.97	0.46	17.66	11.66	9.87081	4.49	0.19	0.24	1.29	0.06	43	2.25	41	29	0.1	169	1.4	0.96	0.32	16	1.07		0.46	0.31	0.93		0.19		0.39	2.12	19	1.1	0.35	2.3	49
1998	[3371] EWART A. (1998)	samp. T113	O	(N)Tonga	17	TONGA ARC / TONGA ISLANDS / TAFAHI	SUBAERIAL	VOLCANIC ROCK	ANDESITE, BASALTIC	WHOLE ROCK	-15.87	-173.92	-15.87	-173.92											48.8	3.15	49.2	80.6	0.077	136	1.23	0.869	0.253	14.2	1.03		0.37	0.279	1.17	3.34	0.136		0.79	2.23	31.8	1.16	0.365	3.01	49.9
1998	[3371] EWART A. (1998)	samp. T116	O	(N)Tonga	17	TONGA ARC / TONGA ISLANDS / TAFAHI	SUBAERIAL	VOLCANIC ROCK	ANDESITE, BASALTIC	WHOLE ROCK	-15.87	-173.92	-15.87	-173.92											45.2	2.62	47	52	0.078	77.1	1.22	0.847	0.251	15.4	0.985		0.36	0.274	0.885	2.3	0.134		0.46	2.09	28.1	1.11	0.286	2.95	43.9
1994	[3056] EWART A. (1994)	samp. T116	O	(N)Tonga	17	TONGA ARC / TONGA ISLANDS / TAFAHI	SUBAERIAL	VOLCANIC ROCK	ANDESITE, BASALTIC	WHOLE ROCK	-15.87	-173.92	-15.87	-173.92	52.81	0.36	16.94	12.02	9.73193	6.07	0.18	0.15	0.96	0.04	47.9	2.28	41	62	0.04	67	1.48	0.98	0.31	17.2	1.12		0.51	0.32	1.05	4.5	0.17		0.47	1.98	23	1.2	0.37	2	45
2012	[16156] TURNER SIMON P.(2012) [GeoReM [6946] ]	samp. F0813	O	(N)Tonga	17	TONGA ARC / TONGA ISLANDS / FONUALEI	SUBAERIAL	VOLCANIC ROCK	ANDESITE	WHOLE ROCK	-18.024	-174.325	-18.024	-174.325	57.14	0.65	14.67	7.14	10.7436	3.07	0.21	0.77	2.14	0.15	153.26	6.858	30.74	2.83	0.367	98.7	2.345	1.563	0.624	10.7	1.988		0.852	0.521	2.774	5.16	0.24		0.625	5.457	3.84	2.464	1.119	10.64	43.61
2012	[16156] TURNER SIMON P.(2012) [GeoReM [6946] ]	samp. F0811	O	(N)Tonga	17	TONGA ARC / TONGA ISLANDS / FONUALEI	SUBAERIAL	VOLCANIC ROCK	ANDESITE	WHOLE ROCK	-18.024	-174.325	-18.024	-174.325	60.41	0.65	14.37	7.39	9.8888	2.46	0.2	0.86	2.4	0.17	166.85	7.246	23.21	2.37	0.137	19.3	2.499	1.651	0.668	10.65	2.153		0.915	0.558	2.915	2.78	0.253		0.702	5.827	1.91	1.815	1.179	10.56	38.41
2012	[16156] TURNER SIMON P.(2012) [GeoReM [6946] ]	samp. F0817	O	(N)Tonga	17	TONGA ARC / TONGA ISLANDS / FONUALEI	SUBAERIAL	VOLCANIC ROCK	DACITE	WHOLE ROCK	-18.024	-174.325	-18.024	-174.325	64.18	0.58	13.46	5.64	7.71129	1.39	0.18	1.16	2.95	0.23	220.29	9.818	15.47	2.66	0.553	28.4	3.207	2.147	0.816	10.52	2.765		1.258	0.72	4.006	8.14	0.331		0.923	7.719	1.42	3.62	1.583	15.65	28.6
2012	[16156] TURNER SIMON P.(2012) [GeoReM [6946] ]	samp. F0804	O	(N)Tonga	17	TONGA ARC / TONGA ISLANDS / FONUALEI	SUBAERIAL	VOLCANIC ROCK	DACITE	WHOLE ROCK	-18.024	-174.325	-18.024	-174.325	64.46	0.59	13.5	5.68	7.77427	1.41	0.18	1.16	2.99	0.21	190.02	8.477	11.81	2.51	0.465	23.5	2.974	2.037	0.737	9.43	2.574		1.194	0.679	3.5	6.47	0.328		0.746	6.78	0.64	3.798	1.373	13.58	24.92
2012	[16156] TURNER SIMON P.(2012) [GeoReM [6946] ]	samp. F0810	O	(N)Tonga	17	TONGA ARC / TONGA ISLANDS / FONUALEI	SUBAERIAL	VOLCANIC ROCK	DACITE	WHOLE ROCK	-18.024	-174.325	-18.024	-174.325	64.62	0.59	13.64	5.73	7.80127	1.46	0.18	1.18	2.95	0.22	227.18	10.191	14.57	2.58	0.568	26.5	3.434	2.248	0.856	11.04	2.931		1.339	0.759	4.157	7.71	0.355		0.877	8.027	1.44	4.14	1.631	15.59	28.33
2012	[16156] TURNER SIMON P.(2012) [GeoReM [6946] ]	samp. F0806C-2	O	(N)Tonga	17	TONGA ARC / TONGA ISLANDS / FONUALEI	SUBAERIAL	VOLCANIC ROCK	DACITE	WHOLE ROCK	-18.024	-174.325	-18.024	-174.325	64.96	0.57	13.77	5.76	7.72028	1.43	0.18	1.19	2.97	0.21	221.7	9.664	12.3	2.43	0.531	24.7	3.28	2.237	0.833	9.85	2.865		1.291	0.747	3.952	7.71	0.352		0.779	7.63	0.65	3.91	1.562	14.17	26.21
2012	[16156] TURNER SIMON P.(2012) [GeoReM [6946] ]	samp. F0806D-2	O	(N)Tonga	17	TONGA ARC / TONGA ISLANDS / FONUALEI	SUBAERIAL	VOLCANIC ROCK	DACITE	WHOLE ROCK	-18.024	-174.325	-18.024	-174.325	65	0.55	13.74	5.73	7.71129	1.44	0.18	1.09	2.99	0.22	254.61	10.769	14.9	5.26	0.54	18.3	3.721	2.499	0.945	11.11	3.214		1.496	0.835	4.486	4.2	0.389		0.95	8.68	0.92	4.02	1.751	15.68	30.13
2012	[16156] TURNER SIMON P.(2012) [GeoReM [6946] ]	samp. F0806C-1	O	(N)Tonga	17	TONGA ARC / TONGA ISLANDS / FONUALEI	SUBAERIAL	VOLCANIC ROCK	DACITE	WHOLE ROCK	-18.024	-174.325	-18.024	-174.325	65.04	0.57	13.71	5.72	7.68429	1.41	0.18	1.16	2.99	0.21	253.02	11.062	15.1	3.74	0.613	33.7	3.76	2.562	0.941	11.36	3.269		1.48	0.848	4.538	8.22	0.401		0.893	8.759	0.76	4.516	1.791	16.12	29.52
2012	[16156] TURNER SIMON P.(2012) [GeoReM [6946] ]	samp. F0816	O	(N)Tonga	17	TONGA ARC / TONGA ISLANDS / FONUALEI	SUBAERIAL	VOLCANIC ROCK	DACITE	WHOLE ROCK	-18.024	-174.325	-18.024	-174.325	65.11	0.57	13.66	5.71	7.69329	1.42	0.18	1.15	3.01	0.22	227.51	10.222	13.55	2.56	0.567	21	3.384	2.239	0.848	11.04	2.902		1.319	0.753	4.135	8.14	0.352		0.888	7.972	1.29	4.106	1.616	15.8	27.97
2012	[16156] TURNER SIMON P.(2012) [GeoReM [6946] ]	samp. F0806B-2	O	(N)Tonga	17	TONGA ARC / TONGA ISLANDS / FONUALEI	SUBAERIAL	VOLCANIC ROCK	DACITE	WHOLE ROCK	-18.024	-174.325	-18.024	-174.325	65.14	0.57	13.7	5.7	7.69329	1.41	0.18	1.2	2.99	0.21	210.43	9.14	11.57	2.26	0.509	23.6	3.126	2.125	0.779	9.29	2.711		1.235	0.706	3.759	7.17	0.334		0.744	7.228	0.58	3.741	1.484	13.43	24.3
2012	[16156] TURNER SIMON P.(2012) [GeoReM [6946] ]	samp. F0823	O	(N)Tonga	17	TONGA ARC / TONGA ISLANDS / FONUALEI	SUBAERIAL	VOLCANIC ROCK	DACITE	WHOLE ROCK	-18.024	-174.325	-18.024	-174.325	65.15	0.56	13.79	5.76	7.74728	1.44	0.18	1.12	2.98	0.21	257.73	11.164	15.78	3.83	0.256	24.4	3.833	2.573	0.967	11.38	3.354		1.486	0.868	4.71	6.25	0.406		0.963	8.99	1.03	3.821	1.844	15.2	31.16
2012	[16156] TURNER SIMON P.(2012) [GeoReM [6946] ]	samp. F0818	O	(N)Tonga	17	TONGA ARC / TONGA ISLANDS / FONUALEI	SUBAERIAL	VOLCANIC ROCK	DACITE	WHOLE ROCK	-18.024	-174.325	-18.024	-174.325	65.21	0.59	13.63	5.71	7.79227	1.44	0.18	1.15	3	0.22	232.68	10.127	13.05	2.48	0.383	26.7	3.484	2.337	0.873	10.06	3.026		1.36	0.783	4.246	7.25	0.367		0.855	8.166	0.84	4.452	1.652	14.24	27.57
2012	[16156] TURNER SIMON P.(2012) [GeoReM [6946] ]	samp. F0806D-1	O	(N)Tonga	17	TONGA ARC / TONGA ISLANDS / FONUALEI	SUBAERIAL	VOLCANIC ROCK	DACITE	WHOLE ROCK	-18.024	-174.325	-18.024	-174.325	65.31	0.57	13.83	5.77	7.75628	1.43	0.18	1.22	2.98	0.22	230.15	9.803	12.26	2.41	0.544	26.2	3.37	2.262	0.849	9.91	2.946		1.332	0.758	4.097	7.42	0.358		0.823	7.912	0.65	4.023	1.61	14.53	25.75
2012	[16156] TURNER SIMON P.(2012) [GeoReM [6946] ]	samp. F0819	O	(N)Tonga	17	TONGA ARC / TONGA ISLANDS / FONUALEI	SUBAERIAL	VOLCANIC ROCK	DACITE	WHOLE ROCK	-18.024	-174.325	-18.024	-174.325	65.33	0.55	13.98	5.81	7.76527	1.46	0.17	1.13	2.97	0.21	223.94	9.535	12.84	3.8	0.316	30.8	3.261	2.185	0.838	9.83	2.849		1.292	0.728	3.969	5.86	0.345		0.803	7.735	0.85	3.1	1.565	13.68	26.44
2012	[16156] TURNER SIMON P.(2012) [GeoReM [6946] ]	samp. F0807	O	(N)Tonga	17	TONGA ARC / TONGA ISLANDS / FONUALEI	SUBAERIAL	VOLCANIC ROCK	DACITE	WHOLE ROCK	-18.024	-174.325	-18.024	-174.325	65.34	0.58	13.83	5.49	7.73828	1.43	0.18	1.17	3.03	0.23	225.65	9.635	13.7	2.58	0.551	30.8	3.297	2.222	0.83	9.78	2.856		1.321	0.742	4.018	7.38	0.349		0.825	7.737	0.73	3.871	1.574	14.64	26.74
2012	[16156] TURNER SIMON P.(2012) [GeoReM [6946] ]	samp. F0808	O	(N)Tonga	17	TONGA ARC / TONGA ISLANDS / FONUALEI	SUBAERIAL	VOLCANIC ROCK	DACITE	WHOLE ROCK	-18.024	-174.325	-18.024	-174.325	65.37	0.56	14	5.87	7.82826	1.51	0.18	1.12	2.98	0.21	263.94	11.33	15.76	3.33	0.23	41.6	3.88	2.596	0.991	11.57	3.365		1.519	0.869	4.734	8.61	0.411		0.946	9.096	0.99	3.144	1.845	15.61	31.49
2012	[16156] TURNER SIMON P.(2012) [GeoReM [6946] ]	samp. F0815A	O	(N)Tonga	17	TONGA ARC / TONGA ISLANDS / FONUALEI	SUBAERIAL	VOLCANIC ROCK	DACITE	WHOLE ROCK	-18.024	-174.325	-18.024	-174.325	65.44	0.56	13.66	5.67	7.68429	1.41	0.18	1.16	3.03	0.21	223.7	9.834	13.33	4.09	0.55	20.7	3.252	2.168	0.82	10.35	2.813		1.269	0.74	4.012	8.21	0.335		0.893	7.75	1.34	3.853	1.587	15.48	27.74
2012	[16156] TURNER SIMON P.(2012) [GeoReM [6946] ]	samp. F0812	O	(N)Tonga	17	TONGA ARC / TONGA ISLANDS / FONUALEI	SUBAERIAL	VOLCANIC ROCK	DACITE	WHOLE ROCK	-18.024	-174.325	-18.024	-174.325	65.45	0.59	13.72	5.76	7.82826	1.46	0.18	1.14	3.04	0.22	223.98	9.836	13.7	2.89	0.54	20	3.246	2.166	0.817	10.4	2.807		1.27	0.733	4.02	7.4	0.338		0.889	7.752	1.38	3.898	1.575	15.4	28.49
2012	[16156] TURNER SIMON P.(2012) [GeoReM [6946] ]	samp. F0803	O	(N)Tonga	17	TONGA ARC / TONGA ISLANDS / FONUALEI	SUBAERIAL	VOLCANIC ROCK	DACITE	WHOLE ROCK	-18.024	-174.325	-18.024	-174.325	65.45	0.59	13.7	5.71	7.81026	1.45	0.18	1.16	3.05	0.22	228.8	10.261	13.54	3.12	0.562	21.3	3.475	2.305	0.862	11.11	2.967		1.358	0.775	4.17	7.56	0.359		0.883	8.121	1.36	4.241	1.642	15.64	28.31
2012	[16156] TURNER SIMON P.(2012) [GeoReM [6946] ]	samp. F0809	O	(N)Tonga	17	TONGA ARC / TONGA ISLANDS / FONUALEI	SUBAERIAL	VOLCANIC ROCK	DACITE	WHOLE ROCK	-18.024	-174.325	-18.024	-174.325	65.59	0.59	13.71	5.7	7.81026	1.44	0.18	1.16	3.03	0.22	220.47	9.882	13.58	3.17	0.533	20.7	3.243	2.147	0.821	10.8	2.782		1.266	0.721	4.002	6.81	0.336		0.874	7.703	1.29	3.891	1.572	15.46	28.37
2012	[16156] TURNER SIMON P.(2012) [GeoReM [6946] ]	samp. F0820	O	(N)Tonga	17	TONGA ARC / TONGA ISLANDS / FONUALEI	SUBAERIAL	VOLCANIC ROCK	DACITE	WHOLE ROCK	-18.024	-174.325	-18.024	-174.325	65.65	0.58	13.66	5.67	7.69329	1.42	0.18	1.16	3.05	0.22	227.31	9.862	12.37	2.51	0.487	20	3.384	2.277	0.846	8.86	2.964		1.333	0.759	4.111	6.54	0.362		0.829	8.006	0.72	3.353	1.615	14.11	26.77
2012	[16156] TURNER SIMON P.(2012) [GeoReM [6946] ]	samp. F0801A	O	(N)Tonga	17	TONGA ARC / TONGA ISLANDS / FONUALEI	SUBAERIAL	VOLCANIC ROCK	DACITE	WHOLE ROCK	-18.024	-174.325	-18.024	-174.325	65.78	0.58	13.76	5.7	7.76527	1.44	0.18	1.15	3.03	0.22	277.5	12.017	14.61	3.55	0.518	11.7	4.121	2.755	1.029	12.07	3.548		1.61	0.934	4.877	9.07	0.436		0.975	9.517	1.01	3.38	1.943	16.65	31.95
2012	[16156] TURNER SIMON P.(2012) [GeoReM [6946] ]	samp. F0822	O	(N)Tonga	17	TONGA ARC / TONGA ISLANDS / FONUALEI	SUBAERIAL	VOLCANIC ROCK	DACITE	WHOLE ROCK	-18.024	-174.325	-18.024	-174.325	65.83	0.58	13.62	5.63	7.73828	1.41	0.18	1.18	3.05	0.22	221.87	9.885	13.46	2.73	0.556	19.7	3.213	2.107	0.82	10.67	2.771		1.223	0.709	4.011	7.07	0.324		0.899	7.711	1.34	3.592	1.571	16.09	28.34
2012	[16156] TURNER SIMON P.(2012) [GeoReM [6946] ]	samp. F0801	O	(N)Tonga	17	TONGA ARC / TONGA ISLANDS / FONUALEI	SUBAERIAL	VOLCANIC ROCK	DACITE	WHOLE ROCK	-18.024	-174.325	-18.024	-174.325	65.86	0.58	13.78	5.71	7.72928	1.44	0.18	1.16	3.03	0.24	227.14	9.881	13.3	2.78	0.431	7.8	3.299	2.206	0.84	10.5	2.843		1.295	0.746	4.011	8.11	0.343		0.899	7.845	1.53	2.736	1.596	14.81	28.45
2012	[16156] TURNER SIMON P.(2012) [GeoReM [6946] ]	samp. F0802	O	(N)Tonga	17	TONGA ARC / TONGA ISLANDS / FONUALEI	SUBAERIAL	VOLCANIC ROCK	DACITE	WHOLE ROCK	-18.024	-174.325	-18.024	-174.325	65.9	0.58	13.83	5.74	7.84626	1.49	0.18	1.14	3.06	0.22	167.19	7.307	9.41	2.29	0.228	16.3	2.501	1.712	0.628	7.41	2.186		0.992	0.568	3.001	4.31	0.268		0.593	5.811	0.72	2.809	1.185	9.7	20.1
2012	[16156] TURNER SIMON P.(2012) [GeoReM [6946] ]	samp. F0805	O	(N)Tonga	17	TONGA ARC / TONGA ISLANDS / FONUALEI	SUBAERIAL	VOLCANIC ROCK	DACITE	WHOLE ROCK	-18.024	-174.325	-18.024	-174.325	66.03	0.59	13.51	5.56	7.80127	1.41	0.19	1.19	3.07	0.27	254.87	11.144	13.2	2.76	0.612	28.1	3.764	2.571	0.943	10.74	3.328		1.464	0.856	4.58	8.06	0.402		0.887	8.876	0.71	4.399	1.81	15.99	28.69
2012	[16156] TURNER SIMON P.(2012) [GeoReM [6946] ]	samp. F0814	O	(N)Tonga	17	TONGA ARC / TONGA ISLANDS / FONUALEI	SUBAERIAL	VOLCANIC ROCK	DACITE	WHOLE ROCK	-18.024	-174.325	-18.024	-174.325	66.05	0.54	13.28	5.21	7.1984	1.21	0.18	1.22	2.97	0.21	229.14	10.168	10.79	2.82	0.571	13.9	3.359	2.222	0.838	10.5	2.886		1.289	0.747	4.137	8.27	0.348		0.91	7.975	1.21	4.023	1.621	15.85	26.74
2012	[16156] TURNER SIMON P.(2012) [GeoReM [6946] ]	samp. F0821	O	(N)Tonga	17	TONGA ARC / TONGA ISLANDS / FONUALEI	SUBAERIAL	VOLCANIC ROCK	DACITE	WHOLE ROCK	-18.024	-174.325	-18.024	-174.325	66.09	0.58	13.8	5.64	7.72928	1.4	0.18	1.17	3.06	0.23	222.16	9.952	13.24	2.8	0.512	12.8	3.235	2.169	0.825	10.55	2.794		1.265	0.722	4.054	6.75	0.333		0.899	7.778	1.26	3.476	1.584	15.58	27.68
1997	[2495] TURNER SIMON P. (1997)	samp. 11108	O	(N)Tonga	17	TONGA ARC / TONGA ISLANDS / METIS SHOAL	SUBAERIAL	VOLCANIC ROCK	DACITE	WHOLE ROCK	-18.78	-175	-18.78	-175											362	6.6	28	249	0.8	88	2.64	1.7	0.44	11	2.29		1.41	0.59	2.6		0.3		0.48	5.3	53	4.4	1.19	14	31
1998	[3371] EWART A. (1998)	samp. 11108	O	(N)Tonga	17	TONGA ARC / TONGA ISLANDS / METIS SHOAL	SUBAERIAL	VOLCANIC ROCK	DACITE	WHOLE ROCK	-18.78	-175	-18.78	-175											337	6.95	30.4	245	0.78	91.5	2.19	1.52	0.406	11.4	2.05		1.25	0.489	2.85	9.9	0.265		0.5	5.01	56	4.55	1.09	13.2	29.5
1994	[3056] EWART A. (1994)	samp. 11108	O	(N)Tonga	17	TONGA ARC / TONGA ISLANDS / METIS SHOAL	SUBAERIAL	VOLCANIC ROCK	DACITE	WHOLE ROCK	-18.78	-175	-18.78	-175	64.25	0.39	12.53	7.03	6.49373	5.15	0.12	0.91	2.6	0.07	362	7.23	39	43	0.79	160	2.64	1.7	0.71	16.8	2.29		1.38	0.59	3.13	11.1	0.29		0.61	5.64	24	4.44	1.19	7	32
2008	[12539] CAULFIELD J. T.(2008) [GeoReM [4051] ]	samp. 06L6	O	(N)Tonga	17	TONGA ARC / TONGA ISLANDS / LATE	SUBAERIAL	VOLCANIC ROCK	ANDESITE, BASALTIC	WHOLE ROCK	-18.7897	-174.664	-18.7897	-174.664	55.47	0.7	14.7	9.67	11.7604	4.35	0.2	0.56	2.21	0.11	115.67	5.63	30.72	8.87	0.2263	163.68	2.761	1.821	0.649	13.33	2.234		0.955	0.638	2.238		0.304		0.274	5.27	13.19	2.51	0.987	8.26	51.28
2008	[12539] CAULFIELD J. T.(2008) [GeoReM [4051] ]	samp. 06L7	O	(N)Tonga	17	TONGA ARC / TONGA ISLANDS / LATE	SUBAERIAL	VOLCANIC ROCK	ANDESITE, BASALTIC	WHOLE ROCK	-18.79	-174.664	-18.79	-174.664	53.69	0.61	16.25	10.57	10.8516	4.28	0.19	0.48	2.11	0.09	92.71	4.61	30.42	10.31	0.1688	146.68	2.144	1.382	0.541	18.88	1.738		0.68	0.479	1.758		0.2307		0.2026	4.33	11.52	3.28	0.795	5.79	54.68
2008	[12539] CAULFIELD J. T.(2008) [GeoReM [4051] ]	samp. 06L8	O	(N)Tonga	17	TONGA ARC / TONGA ISLANDS / LATE	SUBAERIAL	VOLCANIC ROCK	ANDESITE, BASALTIC	WHOLE ROCK	-18.79	-174.664	-18.79	-174.664	56.39	0.79	14.19	8.8	11.9943	3.53	0.2	0.63	2.62	0.14	133.95	6.56	29.25	6.09	0.264	133.93	3.06	1.991	0.73	20.46	2.476		1.059	0.691	2.458		0.33		0.305	6.08	8.52	3.45	1.159	7.65	47.85
2017	[21408] BEIER C.(2017) [GeoReM [10547] ]	samp. LAT 01	O	(N)Tonga	17	TONGA ARC / TONGA ISLANDS / LATE	SUBAERIAL	VOLCANIC ROCK	ANDESITE, BASALTIC	WHOLE ROCK	-18.8	-174.63	-18.8	-174.63	53.63	0.56	17.15	10.93	9.63686	4.07	0.17	0.46	2.15	0.1	94.4	4.78	31.8	30.9	0.223	125	2.19	1.41	0.504	16.4	1.81		0.787	0.48	1.85		0.221		0.387	4.06	17.2	1.89	0.79	6.52	39.7
2017	[21408] BEIER C.(2017) [GeoReM [10547] ]	samp. LAT 26	O	(N)Tonga	17	TONGA ARC / TONGA ISLANDS / LATE	SUBAERIAL	VOLCANIC ROCK	ANDESITE, BASALTIC	WHOLE ROCK	-18.8	-174.63	-18.8	-174.63	52.58	0.52	16.17	11.43	9.66385	5.65	0.18	0.43	1.94	0.08	85.2	4.27	35.8	73.3	0.196	135	2.02	1.29	0.461	15.1	1.63		0.686	0.438	1.65		0.2		0.281	3.64	27.2	1.71	0.708	5.79	44.3
2017	[21408] BEIER C.(2017) [GeoReM [10547] ]	samp. LAT 08	O	(N)Tonga	17	TONGA ARC / TONGA ISLANDS / LATE	SUBAERIAL	VOLCANIC ROCK	ANDESITE, BASALTIC	WHOLE ROCK	-18.8	-174.63	-18.8	-174.63	53.19	0.54	16.79	11.09	9.53788	4.47	0.17	0.45	1.79	0.09	87.54	4.246	31.1169	30.4598	0.212404	136.394	2.02066	1.29793	0.465062	15.3507	1.64172		0.704203	0.441324	1.61902	3.12626	0.202833	0.756244	0.236782	3.65446	14.5724	1.90274	0.708915	6.00998	39.6708
2017	[21408] BEIER C.(2017) [GeoReM [10547] ]	samp. LAT 09	O	(N)Tonga	17	TONGA ARC / TONGA ISLANDS / LATE	SUBAERIAL	VOLCANIC ROCK	ANDESITE	WHOLE ROCK	-18.8	-174.63	-18.8	-174.63	58.5	0.81	13.56	7.64	11.5894	2.67	0.2	0.74	2.33	0.15	148.857	7.49673	30.046	4.5006	0.351926	189.097	3.4992	2.25417	0.755764	16.5693	2.86517		1.284	0.765906	2.81827	6.41364	0.355687	1.72268	0.330203	6.46598	6.21927	2.87247	1.24313	10.2604	41.0751
2017	[21408] BEIER C.(2017) [GeoReM [10547] ]	samp. LAT 17	O	(N)Tonga	17	TONGA ARC / TONGA ISLANDS / LATE	SUBAERIAL	VOLCANIC ROCK	ANDESITE, BASALTIC	WHOLE ROCK	-18.8	-174.63	-18.8	-174.63	52.56	0.52	16.3	11.48	9.55588	5.52	0.17	0.42	1.35	0.08	88.4478	4.19874	35.9351	76.1399	0.213344	141.724	2.04271	1.31207	0.467862	15.6992	1.6668		0.686479	0.447694	1.62995	2.76198	0.20621	0.747563	0.221342	3.66587	26.8831	1.7473	0.704471	5.97937	45.9382
2017	[21408] BEIER C.(2017) [GeoReM [10547] ]	samp. LAT 18	O	(N)Tonga	17	TONGA ARC / TONGA ISLANDS / LATE	SUBAERIAL	VOLCANIC ROCK	ANDESITE, BASALTIC	WHOLE ROCK	-18.8	-174.63	-18.8	-174.63	56.4	0.74	14.38	8.75	11.4275	3.31	0.2	0.63	2.08	0.13	122.886	6.4477	31.0949	4.6431	0.24282	156.77	3.1648	2.05397	0.683288	16.8362	2.54999		1.11551	0.694069	2.4582	3.74238	0.329188	0.960072	0.256413	5.64841	7.88674	2.7035	1.07115	7.63338	44.4792
2017	[21408] BEIER C.(2017) [GeoReM [10547] ]	samp. LAT 19	O	(N)Tonga	17	TONGA ARC / TONGA ISLANDS / LATE	SUBAERIAL	VOLCANIC ROCK	ANDESITE, BASALTIC	WHOLE ROCK	-18.8	-174.63	-18.8	-174.63	54.75	0.64	14.83	9.7	11.5264	4.6	0.2	0.5	2.13	0.11	100.331	5.00294	36.4441	10.1116	0.223345	89.994	2.44998	1.59198	0.548115	15.8955	1.98528		0.828162	0.54144	1.91108	2.77569	0.249867	1.02996	0.235673	4.36095	13.587	1.63468	0.83607	7.13542	46.1665
2017	[21408] BEIER C.(2017) [GeoReM [10547] ]	samp. LAT 22	O	(N)Tonga	17	TONGA ARC / TONGA ISLANDS / LATE	SUBAERIAL	VOLCANIC ROCK	ANDESITE, BASALTIC	WHOLE ROCK	-18.8	-174.63	-18.8	-174.63	55.51	0.71	14.85	9.12	11.3015	3.36	0.19	0.6	2.38	0.12	116.494	5.99189	33.3376	5.00789	0.268993	175.836	2.88528	1.86133	0.63055	16.6738	2.35565		1.02054	0.631511	2.2728	3.97894	0.292553	1.01773	0.273558	5.19312	8.26326	2.34548	0.999538	8.26751	43.8035
2017	[21408] BEIER C.(2017) [GeoReM [10547] ]	samp. LAT 23	O	(N)Tonga	17	TONGA ARC / TONGA ISLANDS / LATE	SUBAERIAL	VOLCANIC ROCK	ANDESITE, BASALTIC	WHOLE ROCK	-18.8	-174.63	-18.8	-174.63	55.86	0.69	15.43	9.15	10.8876	2.97	0.18	0.63	1.97	0.12	122.877	6.17504	32.3331	5.18801	0.300775	146.087	2.87886	1.8466	0.643268	17.4426	2.34355		0.987409	0.628554	2.33852	3.73063	0.292484	1.01975	0.279514	5.28328	8.26621	2.38503	1.02436	9.19874	42.9335
2017	[21408] BEIER C.(2017) [GeoReM [10547] ]	samp. LAT 27	O	(N)Tonga	17	TONGA ARC / TONGA ISLANDS / LATE	SUBAERIAL	VOLCANIC ROCK	ANDESITE, BASALTIC	WHOLE ROCK	-18.8	-174.63	-18.8	-174.63	52.78	0.52	15.83	11.37	9.78982	5.77	0.18	0.44	1.67	0.08	86.9975	4.31374	36.6579	78.1286	0.203065	133.95	2.115	1.36936	0.470429	15.1765	1.70757		0.726033	0.463473	1.64334	2.50464	0.214749	0.790954	0.21363	3.74598	28.0981	1.8216	0.718597	5.56992	45.6966
2017	[21408] BEIER C.(2017) [GeoReM [10547] ]	samp. LAT 32	O	(N)Tonga	17	TONGA ARC / TONGA ISLANDS / LATE	SUBAERIAL	VOLCANIC ROCK	ANDESITE, BASALTIC	WHOLE ROCK	-18.8	-174.63	-18.8	-174.63	54.95	0.66	14.72	9.57	11.4455	4.39	0.2	0.54	1.82	0.11	105.277	5.61735	36.0766	9.32433	0.201537	139.761	2.82436	1.83319	0.623297	16.704	2.28311		0.972849	0.620488	2.1186	3.32126	0.294535	0.780105	0.23113	4.93817	13.3518	1.8211	0.936729	6.52757	48.7582
2017	[21408] BEIER C.(2017) [GeoReM [10547] ]	samp. LAT 35	O	(N)Tonga	17	TONGA ARC / TONGA ISLANDS / LATE	SUBAERIAL	VOLCANIC ROCK	ANDESITE, BASALTIC	WHOLE ROCK	-18.8	-174.63	-18.8	-174.63	53.54	0.56	16.87	10.88	9.68185	4.23	0.17	0.47	1.82	0.09	93.0196	4.69355	31.4097	23.9134	0.146207	129.632	2.29864	1.47081	0.515537	16.2047	1.84406		0.803511	0.501509	1.76812	3.52089	0.235385	0.763325	0.2332	4.09336	12.5011	1.87167	0.780048	5.1777	41.0983
2007	[10608] PEARCE J. A.(2007) [GeoReM [2940] ]	samp. LATE 13	O	(N)Tonga	17	TONGA ARC / TONGA ISLANDS / LATE	SUBAERIAL	VOLCANIC ROCK	ANDESITE, THOLEIITIC	WHOLE ROCK	-18.82	-174.67	-18.82	-174.67											153	7.1	9	15	0.31	129	3.15	2.2	0.69	16	2.42		0.92	0.75	2.9		0.35		0.53	5.45	31	2.27	1.2	8.5	41
2008	[12539] CAULFIELD J. T.(2008) [GeoReM [4051] ]	samp. 06L12	O	(N)Tonga	17	TONGA ARC / TONGA ISLANDS / LATE	SUBAERIAL	VOLCANIC ROCK	ANDESITE, BASALTIC	WHOLE ROCK	-18.82	-174.67	-18.82	-174.67	52.34	0.49	16.89	12.09	9.37592	5.71	0.17	0.41	1.79	0.08	84.53	3.97	30.61	81.17	0.1878	114.83	1.85	1.206	0.473	17.11	1.514		0.61	0.425	1.539		0.2048		0.1992	3.57	28.59	2.4	0.708	5.26	51
2008	[12539] CAULFIELD J. T.(2008) [GeoReM [4051] ]	samp. 06L4	O	(N)Tonga	17	TONGA ARC / TONGA ISLANDS / LATE	SUBAERIAL	VOLCANIC ROCK	ANDESITE, BASALTIC	WHOLE ROCK	-18.82	-174.67	-18.82	-174.67	54.58	0.72	14.2	9.39	11.8864	4.15	0.2	0.56	2.48	0.11	121.49	6.01	35.45	8.16	0.323	174.48	2.35	1.544	0.675	19.54	1.787		0.82	0.487	2.075		0.241		0.338	5.07	11.63	4.72	0.979	9.47	41.25
2008	[12539] CAULFIELD J. T.(2008) [GeoReM [4051] ]	samp. 06L13	O	(N)Tonga	17	TONGA ARC / TONGA ISLANDS / LATE	SUBAERIAL	VOLCANIC ROCK	BASALT	WHOLE ROCK	-18.82	-174.67	-18.82	-174.67	52.15	0.51	16.54	11.94	9.62786	5.81	0.17	0.42	1.65	0.08	87.02	5.21	32.52	64.31	0.214	125.89	1.353	0.866	0.444	18.68	1.103		0.445	0.294	1.337		0.1418		0.214	3.12	25.3	2.11	0.651	6.08	34.18
1997	[2495] TURNER SIMON P. (1997)	samp. LATE7	O	(N)Tonga	17	TONGA ARC / TONGA ISLANDS / LATE	SUBAERIAL	VOLCANIC ROCK	ANDESITE, BASALTIC	WHOLE ROCK	-18.82	-174.67	-18.82	-174.67											99	3.64	28	55	0.37	56	1.94	1.32	0.47	13	1.58		0.72	0.45	1.4		0.2		0.31	3.11	25	2.2	0.62	7	35
1997	[2495] TURNER SIMON P. (1997)	samp. LATE13	O	(N)Tonga	17	TONGA ARC / TONGA ISLANDS / LATE	SUBAERIAL	VOLCANIC ROCK	ANDESITE	WHOLE ROCK	-18.82	-174.67	-18.82	-174.67											165	7.1	31	6	0.23	215	3	2.1	0.69	19	2.4		0.92	0.75	2.9		0.35		0.63	5.45	9	2.3	1.2	9	41
1998	[3371] EWART A. (1998)	samp. L20	O	(N)Tonga	17	TONGA ARC / TONGA ISLANDS / LATE	SUBAERIAL	VOLCANIC ROCK	ANDESITE, BASALTIC	WHOLE ROCK	-18.82	-174.67	-18.82	-174.67											84.3	3.78	36.2	75	0.2	150	1.89	1.24	0.441	14.1	1.51		0.64	0.427	1.43		0.203		0.29	3.44	25.3	1.76	0.635	5.73	45.7
1998	[3371] EWART A. (1998)	samp. L21	O	(N)Tonga	17	TONGA ARC / TONGA ISLANDS / LATE	SUBAERIAL	VOLCANIC ROCK	ANDESITE, BASALTIC	WHOLE ROCK	-18.82	-174.67	-18.82	-174.67											92	4.95	42.3	30.9	0.23	172	2.06	1.37	0.487	16.8	1.79		0.74	0.457	1.7	4.97	0.213		0.37	4.06	27	2.32	0.803	6.88	41.9
1998	[3371] EWART A. (1998)	samp. L3	O	(N)Tonga	17	TONGA ARC / TONGA ISLANDS / LATE	SUBAERIAL	VOLCANIC ROCK	DACITE	WHOLE ROCK	-18.82	-174.67	-18.82	-174.67											106	4.81	41.1	37.2	0.26	169	2.08	1.38	0.483	16	1.81		0.76	0.455	1.7	4.94	0.22		0.27	4.06	27.4	2.11	0.795	7.23	44
1994	[3056] EWART A. (1994)	samp. L3	O	(N)Tonga	17	TONGA ARC / TONGA ISLANDS / LATE	SUBAERIAL	VOLCANIC ROCK	DACITE	WHOLE ROCK	-18.82	-174.67	-18.82	-174.67	54.58	0.6	15.86	10.26	10.4672	4.94	0.2	0.56	1.69	0.09	136	5.95	24	6	0.13	32	2.78	1.8	0.66	18.2	2.36		1.07	0.59	2.36	6.1	0.32		1.39	5.4		1.67	1.06	11	48
[truncated: 19 more columns]

## Sheet: (S)Tonga
Year	CITATION	SAMPLE NAME	TYPE	arc segment	crustal thickness (km)	LOCATION	LAND/SEA (SAMPLING)	ROCK TYPE	ROCK NAME	TYPE OF MATERIAL	LATITUDE (MIN.)	LONGITUDE (MIN.)	LATITUDE (MAX.)	LONGITUDE (MAX.)	SIO2(WT%)	TIO2(WT%)	AL2O3(WT%)	CAO(WT%)	FeOt (WT%)	MGO(WT%)	MNO(WT%)	K2O(WT%)	NA2O(WT%)	P2O5(WT%)	BA(PPM)	CE(PPM)	CO(PPM)	CR(PPM)	CS(PPM)	CU(PPM)	DY(PPM)	ER(PPM)	EU(PPM)	GA(PPM)	GD(PPM)	GE(PPM)	HF(PPM)	HO(PPM)	LA(PPM)	LI(PPM)	LU(PPM)	MO(PPM)	NB(PPM)	ND(PPM)	NI(PPM)	PB(PPM)	PR(PPM)	RB(PPM)	SC(PPM)
2008	[12539] CAULFIELD J. T.(2008) [GeoReM [4051] ]	samp. 06K81	O	(S)Tonga	17	TONGA ARC / TONGA ISLANDS / KAO	SUBAERIAL	VOLCANIC ROCK	ANDESITE, BASALTIC	WHOLE ROCK	-19.05	-175.02	-19.05	-175.02	52.23	0.77	17.11	11.07	9.69984	5.02	0.16	0.54	2.24	0.15	104.97	6.5	34.72	135.07	0.166	64.76	2.44	1.534	0.744	16.77	2.072		0.87	0.531	2.169		0.2328		0.327	5.84	32.21	1.839	1.121	6.27	39.72
2008	[12539] CAULFIELD J. T.(2008) [GeoReM [4051] ]	samp. 06K78	O	(S)Tonga	17	TONGA ARC / TONGA ISLANDS / KAO	SUBAERIAL	VOLCANIC ROCK	ANDESITE, BASALTIC	WHOLE ROCK	-19.05	-175.02	-19.05	-175.02	53.31	0.84	16.28	10.15	10.3747	5.11	0.18	0.57	2.33	0.16	106.34	6.89	28.54	40.36	0.1777	106.44	2.571	1.565	0.765	17.52	2.147		0.97	0.552	2.274		0.2412		0.357	6.26	22.34	1.993	1.22	6.51	31.41
2008	[12539] CAULFIELD J. T.(2008) [GeoReM [4051] ]	samp. 06K79	O	(S)Tonga	17	TONGA ARC / TONGA ISLANDS / KAO	SUBAERIAL	VOLCANIC ROCK	ANDESITE, BASALTIC	WHOLE ROCK	-19.05	-175.02	-19.05	-175.02	52.62	0.61	15.2	11.42	10.8696	6.4	0.2	0.44	1.74	0.07	136.19	9.02	36.84	30.19	0.2267	131.58	3.52	2.2	1.018	20.92	3.05		1.476	0.749	3.058		0.361		0.481	8.19	23.06	1.77	1.603	7.56	42.93
2008	[12539] CAULFIELD J. T.(2008) [GeoReM [4051] ]	samp. 06K83	O	(S)Tonga	17	TONGA ARC / TONGA ISLANDS / KAO	SUBAERIAL	VOLCANIC ROCK	ANDESITE, BASALTIC	WHOLE ROCK	-19.05	-175.02	-19.05	-175.02	52.7	0.54	14.36	11.8	10.2397	7.54	0.19	0.46	3.05	0.06	104.47	4.03	37.8	164.89	0.1605	16.9	1.764	1.2	0.514	16.12	1.459		0.617	0.398	1.455		0.1757		0.217	3.68	34.04	1.551	0.699	5.05	43.36
2012	[16155] CAULFIELD J. T.(2012) [GeoReM [6945] ]	samp. 06K76	O	(S)Tonga	17	TONGA ARC / TONGA ISLANDS / KAO	SUBAERIAL	VOLCANIC ROCK	ANDESITE, BASALTIC	WHOLE ROCK	-19.05	-175.02	-19.05	-175.02	51.54	0.74	17.57	11.33	9.52888	5.13	0.16	0.52	2.2	0.14	160	4.79		40	0.36	148	2.36	1.56	0.59	24	1.87		0.82	0.54	1.72		0.25		0.253	4.4	22	3.63	0.86	7.33	49
2012	[16155] CAULFIELD J. T.(2012) [GeoReM [6945] ]	samp. 06K78	O	(S)Tonga	17	TONGA ARC / TONGA ISLANDS / KAO	SUBAERIAL	VOLCANIC ROCK	ANDESITE, BASALTIC	WHOLE ROCK	-19.05	-175.02	-19.05	-175.02	53.31	0.84	16.28	10.15	10.3747	5.11	0.18	0.57	2.33	0.16	106	6.89		40	0.17	106	2.57	1.56	0.77	18	2.15		0.97	0.55	2.27		0.24		0.357	6.26	22	1.99	1.22	6.51	31
2012	[16155] CAULFIELD J. T.(2012) [GeoReM [6945] ]	samp. 06K79	O	(S)Tonga	17	TONGA ARC / TONGA ISLANDS / KAO	SUBAERIAL	VOLCANIC ROCK	ANDESITE, BASALTIC	WHOLE ROCK	-19.05	-175.02	-19.05	-175.02	52.62	0.61	15.2	11.42	10.8696	6.4	0.2	0.44	1.74	0.07	136	9.02		30	0.23	132	3.52	2.2	1.02	21	3.05		1.48	0.78	3.06		0.36		0.481	8.19	23	1.77	1.6	7.56	43
2012	[16155] CAULFIELD J. T.(2012) [GeoReM [6945] ]	samp. 06K81	O	(S)Tonga	17	TONGA ARC / TONGA ISLANDS / KAO	SUBAERIAL	VOLCANIC ROCK	ANDESITE, BASALTIC	WHOLE ROCK	-19.05	-175.02	-19.05	-175.02	52.23	0.77	17.11	11.07	9.69984	5.02	0.16	0.54	2.24	0.15	105	6.5		135	0.17	65	2.44	1.53	0.74	17	2.01		0.87	0.53	2.17		0.23		0.327	5.84	32	1.84	1.21	6.27	40
2012	[16155] CAULFIELD J. T.(2012) [GeoReM [6945] ]	samp. 06K83	O	(S)Tonga	17	TONGA ARC / TONGA ISLANDS / KAO	SUBAERIAL	VOLCANIC ROCK	ANDESITE, BASALTIC	WHOLE ROCK	-19.05	-175.02	-19.05	-175.02	52.3	0.54	14.36	11.8	10.2397	7.54	0.19	0.46	3.05	0.06	105	4.03		165	0.16	17	1.76	1.2	0.51	16	1.46		0.62	0.4	1.46		0.18		0.217	3.68	34	1.55	0.7	5.05	43
2012	[16155] CAULFIELD J. T.(2012) [GeoReM [6945] ]	samp. 06K77	O	(S)Tonga	17	TONGA ARC / TONGA ISLANDS / KAO	SUBAERIAL	VOLCANIC ROCK	ANDESITE, BASALTIC	WHOLE ROCK	-19.05	-175.02	-19.05	-175.02	52.67	0.69	15.07	11.4	10.1317	7	0.18	0.49	1.88	0.13	116	7.43		55	0.17	94	2.52	1.5	0.83	20	2.16		1	0.54	2.54		0.24		0.373	6.47	25	2.05	1.27	7.1	33
1997	[2495] TURNER SIMON P. (1997)	samp. T103C	O	(S)Tonga	17	TONGA ARC / TONGA ISLANDS / KAO	SUBAERIAL	VOLCANIC ROCK	ANDESITE, BASALTIC	WHOLE ROCK	-19.05	-175.02	-19.05	-175.02											123	6.8	42	26	0.22	136	2.92	1.91	0.73	17	2.62		1.19	0.63	2.35		0.29		0.38	6.01	24	1.7	1.21	6.7	35
1998	[3371] EWART A. (1998)	samp. 104C	O	(S)Tonga	17	TONGA ARC / TONGA ISLANDS / KAO	SUBAERIAL	VOLCANIC ROCK	ANDESITE, BASALTIC	WHOLE ROCK	-19.05	-175.02	-19.05	-175.02											113	7.25	45.2	36	0.19	108	3.05	1.97	0.795	17.2	2.75		1.27	0.664	2.45	3.97	0.298		0.42	6.55	32.4	2.47	1.29	6.57	40
1998	[3371] EWART A. (1998)	samp. 64T4C	O	(S)Tonga	17	TONGA ARC / TONGA ISLANDS / KAO	SUBAERIAL	VOLCANIC ROCK	ANDESITE, BASALTIC	WHOLE ROCK	-19.05	-175.02	-19.05	-175.02											119	6.51	33.6	25.7	0.23	113	3.08	1.99	0.741	15.6	2.61		1.19	0.698	2.29	6.1	0.313		0.43	6.06	25.2	1.93	1.13	5.83	35.3
1998	[3371] EWART A. (1998)	samp. 64T6	O	(S)Tonga	17	TONGA ARC / TONGA ISLANDS / KAO	SUBAERIAL	VOLCANIC ROCK	ANDESITE, BASALTIC	WHOLE ROCK	-19.05	-175.02	-19.05	-175.02											120	6.62	33.4	26.2	0.23	105	3.16	2	0.753	16.1	2.67		1.21	0.7	2.36	4.3	0.318		0.4	6.16	25.9	2.25	1.17	5.79	33.8
1998	[3371] EWART A. (1998)	samp. T101P	O	(S)Tonga	17	TONGA ARC / TONGA ISLANDS / KAO	SUBAERIAL	VOLCANIC ROCK	ANDESITE, BASALTIC	WHOLE ROCK	-19.05	-175.02	-19.05	-175.02											119	7.44	33.7	32	0.22	131	3.27	2.04	0.823	16.2	2.88		1.2	0.72	2.68	5.7	0.325		0.44	6.85	22.2	2.34	1.29	7.09	35.5
1998	[3371] EWART A. (1998)	samp. T102	O	(S)Tonga	17	TONGA ARC / TONGA ISLANDS / KAO	SUBAERIAL	VOLCANIC ROCK	ANDESITE, BASALTIC	WHOLE ROCK	-19.05	-175.02	-19.05	-175.02											116	6.26	35.9	26	0.22	122	2.95	1.89	0.701	15.1	2.5		1.1	0.659	3.18	4.9	0.302		0.4	5.77	21.4	3.2	1.08	6.3	36.3
1998	[3371] EWART A. (1998)	samp. T103C	O	(S)Tonga	17	TONGA ARC / TONGA ISLANDS / KAO	SUBAERIAL	VOLCANIC ROCK	ANDESITE, BASALTIC	WHOLE ROCK	-19.05	-175.02	-19.05	-175.02											123	6.8	42.4	26.4	0.22	136	2.92	1.91	0.728	16.8	2.62		1.19	0.633	2.27	4.27	0.291		0.38	6.01	24.4	1.67	1.19	6.66	35.4
1994	[3056] EWART A. (1994)	samp. 104C	O	(S)Tonga	17	TONGA ARC / TONGA ISLANDS / KAO	SUBAERIAL	VOLCANIC ROCK	ANDESITE, BASALTIC	WHOLE ROCK	-19.05	-175.02	-19.05	-175.02	53.65	0.83	16.32	10.18	10.0697	5.83	0.17	0.34	2.31	0.14	137.4	8.48	28	313	0.12	88	3.88	2.38	0.95	10.9	3.47		1.65	0.8	3.1	4.5	0.4		0.48	8.15	53	2.71	1.54	14	41
2017	[21408] BEIER C.(2017) [GeoReM [10547] ]	samp. KAO 04?,",	O	(S)Tonga	17	TONGA ARC / TONGA ISLANDS / KAO"	SUBAERIAL	VOLCANIC ROCK	ANDESITE, BASALTIC	WHOLE ROCK	-19.67	-175	-19.67	-175	52.13	0.72	15.36	10.75	10.1947	6.15	0.18	0.44	1.78	0.14	95.7	6.81	39.5	58.5	0.144	49.7	3.04	1.9	0.74	14.5	2.61		1.2	0.647	2.39		0.281		0.321	6.11	20	1.54	1.14	5.54	36.3
2017	[21408] BEIER C.(2017) [GeoReM [10547] ]	samp. KAO 14?,",	O	(S)Tonga	17	TONGA ARC / TONGA ISLANDS / KAO"	SUBAERIAL	VOLCANIC ROCK	ANDESITE, BASALTIC	WHOLE ROCK	-19.67	-175	-19.67	-175	52.52	0.72	14.26	10.55	10.2667	6.69	0.19	0.5	1.86	0.14	105	6.82	38.9	106	0.192	105	3.13	1.97	0.741	14.1	2.65		1.21	0.67	2.43		0.293		0.308	6.12	22.8	1.65	1.15	6.22	38.8
2017	[21408] BEIER C.(2017) [GeoReM [10547] ]	samp. KAO 22?,",	O	(S)Tonga	17	TONGA ARC / TONGA ISLANDS / KAO"	SUBAERIAL	VOLCANIC ROCK	BASALT	WHOLE ROCK	-19.67	-175	-19.67	-175	51.75	0.76	16.87	10.8	9.58287	4.82	0.17	0.52	2.02	0.15	109	7.24	36.4	36.5	0.188	105	3.14	1.93	0.787	16.5	2.74		1.26	0.67	2.56		0.291		0.368	6.51	25.5	1.66	1.23	6.89	35.3
2017	[21408] BEIER C.(2017) [GeoReM [10547] ]	samp. KAO 36?,",	O	(S)Tonga	17	TONGA ARC / TONGA ISLANDS / KAO"	SUBAERIAL	VOLCANIC ROCK	ANDESITE, BASALTIC	WHOLE ROCK	-19.67	-175	-19.67	-175	56.01	0.94	15.2	7.88	9.97878	3.39	0.17	0.68	3.02	0.19	165	11.5	32.8	5.72	0.247	90.4	4.36	2.72	1.03	17.5	3.81		2.34	0.93	3.99		0.42		0.626	9.49	10.1	1.48	1.87	8.81	32
2017	[21408] BEIER C.(2017) [GeoReM [10547] ]	samp. KAO 01	O	(S)Tonga	17	TONGA ARC / TONGA ISLANDS / KAO	SUBAERIAL	VOLCANIC ROCK	ANDESITE, BASALTIC	WHOLE ROCK	-19.67	-175	-19.67	-175	53.05	0.81	15.53	10.09	10.1767	5.38	0.18	0.48	2.26	0.14	110.792	7.23036	38.1072	30.0414	0.182782	106.759	3.26981	2.03192	0.789593	16.0815	2.78863		1.371	0.703498	2.53798	2.77006	0.305111	0.705547	0.381975	6.47481	25.4765	1.62366	1.23373	6.06663	39.3422
2017	[21408] BEIER C.(2017) [GeoReM [10547] ]	samp. KAO 06	O	(S)Tonga	17	TONGA ARC / TONGA ISLANDS / KAO	SUBAERIAL	VOLCANIC ROCK	ANDESITE, BASALTIC	WHOLE ROCK	-19.67	-175	-19.67	-175	52.83	0.73	15.62	10.83	10.2757	6.27	0.18	0.5	1.88	0.14	100.682	7.03055	42.2672	59.0238	0.170293	119.285	3.13928	1.97454	0.75754	15.0681	2.69328		1.21988	0.675685	2.51661		0.284221	0.542574	0.325698	6.45546	23.5369	1.5585	1.19119	6.26943	37.1605
2017	[21408] BEIER C.(2017) [GeoReM [10547] ]	samp. KAO 14	O	(S)Tonga	17	TONGA ARC / TONGA ISLANDS / KAO	SUBAERIAL	VOLCANIC ROCK	ANDESITE, BASALTIC	WHOLE ROCK	-19.67	-175	-19.67	-175	52.52	0.72	14.26	10.55	10.2667	6.69	0.19	0.5	1.86	0.14	105.414	6.81788	38.8972	106.063	0.192229	104.712	3.13451	1.97331	0.741039	14.1164	2.65104		1.21043	0.67035	2.42559		0.293355	0.580636	0.307598	6.11978	22.8391	1.64875	1.14863	6.21943	38.7904
2017	[21408] BEIER C.(2017) [GeoReM [10547] ]	samp. KAO 18	O	(S)Tonga	17	TONGA ARC / TONGA ISLANDS / KAO	SUBAERIAL	VOLCANIC ROCK	ANDESITE, BASALTIC	WHOLE ROCK	-19.67	-175	-19.67	-175	52.29	0.85	16.15	10.38	10.1857	4.51	0.17	0.56	2.12	0.16	119.327	8.01312	34.8275	34.6296	0.208151	125.047	3.56851	2.23813	0.832601	15.683	3.02724		1.45414	0.762484	2.80927		0.324909	0.670922	0.379925	7.16632	10.5993	1.85398	1.34248	6.61574	34.4546
2017	[21408] BEIER C.(2017) [GeoReM [10547] ]	samp. KAO 22	O	(S)Tonga	17	TONGA ARC / TONGA ISLANDS / KAO	SUBAERIAL	VOLCANIC ROCK	ANDESITE, BASALTIC	WHOLE ROCK	-19.67	-175	-19.67	-175	51.75	0.76	16.87	10.8	9.58287	4.82	0.17	0.52	2.02	0.15	108.616	7.24131	36.3866	36.517	0.187933	105.354	3.13977	1.92606	0.786938	16.4888	2.73797		1.25953	0.669685	2.55804	2.69047	0.290532	0.644733	0.368472	6.50972	25.5029	1.66189	1.23015	6.88812	35.3346
2017	[21408] BEIER C.(2017) [GeoReM [10547] ]	samp. KAO 25	O	(S)Tonga	17	TONGA ARC / TONGA ISLANDS / KAO	SUBAERIAL	VOLCANIC ROCK	ANDESITE, BASALTIC	WHOLE ROCK	-19.67	-175	-19.67	-175	52.5	0.83	16.34	10.42	10.1048	4.1	0.17	0.59	2.26	0.17	125.268	8.11137	36.3015	27.758	0.224767	123.806	3.53404	2.17798	0.866217	17.0716	3.08727		1.46757	0.754301	2.87136	3.40572	0.326325	0.74312	0.444135	7.20325	20.1995	1.85071	1.37468	7.57173	37.7167
2017	[21408] BEIER C.(2017) [GeoReM [10547] ]	samp. KAO 31	O	(S)Tonga	17	TONGA ARC / TONGA ISLANDS / KAO	SUBAERIAL	VOLCANIC ROCK	ANDESITE, BASALTIC	WHOLE ROCK	-19.67	-175	-19.67	-175	53.44	0.82	15.71	9.9	10.3477	5.11	0.18	0.54	2.32	0.16	115.485	7.79569	37.2583	24.2181	0.195482	118.733	3.36313	2.06562	0.816177	16.0718	2.90679		1.45837	0.718474	2.71781	3.81572	0.313718	0.945367	0.411397	6.85976	21.2919	1.64127	1.30966	6.7405	38.9692
2017	[21408] BEIER C.(2017) [GeoReM [10547] ]	samp. KAO 33	O	(S)Tonga	17	TONGA ARC / TONGA ISLANDS / KAO	SUBAERIAL	VOLCANIC ROCK	ANDESITE, BASALTIC	WHOLE ROCK	-19.67	-175	-19.67	-175	52.37	0.84	16.28	10.41	10.1857	4.61	0.17	0.55	2.09	0.16	123.146	8.18149	37.9077	36.157	0.219764	123.623	3.6012	2.21418	0.875979	17.2665	3.11079		1.47258	0.771642	2.87299	3.22406	0.332608	0.75989	0.428312	7.32133	22.6127	1.89072	1.38876	7.37504	39.7977
2017	[21408] BEIER C.(2017) [GeoReM [10547] ]	samp. KAO 35	O	(S)Tonga	17	TONGA ARC / TONGA ISLANDS / KAO	SUBAERIAL	VOLCANIC ROCK	ANDESITE, BASALTIC	WHOLE ROCK	-19.67	-175	-19.67	-175	52.55	0.73	14.58	10.6	10.2487	6.23	0.18	0.52	1.82	0.14	105.458	6.44572	39.5317	94.4299	0.189051	100.124	2.92112	1.80941	0.711571	14.7143	2.50843		1.14775	0.625128	2.28019	2.82596	0.274408	0.618747	0.322699	5.79263	27.9274	1.45107	1.08959	6.64084	40.7854
2017	[21408] BEIER C.(2017) [GeoReM [10547] ]	samp. KAO 36	O	(S)Tonga	17	TONGA ARC / TONGA ISLANDS / KAO	SUBAERIAL	VOLCANIC ROCK	ANDESITE, BASALTIC	WHOLE ROCK	-19.67	-175	-19.67	-175	56.01	0.94	15.2	7.88	9.97878	3.39	0.17	0.68	3.02	0.19	164.592	11.4784	32.8229	5.71965	0.246868	90.3759	4.35773	2.71938	1.02999	17.4626	3.81335		2.34371	0.929873	3.9905	5.62751	0.419687	0.80501	0.625651	9.48822	10.1169	1.47616	1.8683	8.80711	32.0428
2017	[21408] BEIER C.(2017) [GeoReM [10547] ]	samp. KAO 38	O	(S)Tonga	17	TONGA ARC / TONGA ISLANDS / KAO	SUBAERIAL	VOLCANIC ROCK	ANDESITE, BASALTIC	WHOLE ROCK	-19.67	-175	-19.67	-175	53.08	0.75	15.09	10.15	10.1677	5.65	0.18	0.53	1.85	0.15	122.747	7.13609	37.9762	50.3797	0.219554	89.7463	3.19518	2.00343	0.766094	14.916	2.70398		1.26975	0.684701	2.51927		0.301594	0.683497	0.36332	6.33357	22.4061	1.96768	1.18605	5.99878	36.1958
2017	[21408] BEIER C.(2017) [GeoReM [10547] ]	samp. KAO 42	O	(S)Tonga	17	TONGA ARC / TONGA ISLANDS / KAO	SUBAERIAL	VOLCANIC ROCK	ANDESITE, BASALTIC	WHOLE ROCK	-19.67	-175	-19.67	-175	55.01	0.87	16.18	8.96	9.36692	3.99	0.17	0.56	2.38	0.17	133.524	10.3	30.6699	14.592	0.196527	73.8874	4.23748	2.70945	0.950967	16.5916	3.57193		2.19222	0.914518	3.58515		0.403861	0.778775	0.533697	8.8953	2.73634	2.54532	1.68494	6.33176	30.4896
2017	[21408] BEIER C.(2017) [GeoReM [10547] ]	samp. KAO 44	O	(S)Tonga	17	TONGA ARC / TONGA ISLANDS / KAO	SUBAERIAL	VOLCANIC ROCK	ANDESITE, BASALTIC	WHOLE ROCK	-19.67	-175	-19.67	-175	53.72	0.8	15.98	9.48	9.68185	4.39	0.17	0.58	2.23	0.14	146.151	8.04707	35.3491	20.7368	0.262121	109.719	3.45098	2.14268	0.807917	17.2249	2.96243		1.52588	0.735645	2.89108	4.08374	0.331413	0.89122	0.413518	6.94666	20.7287	2.0536	1.34496	7.71515	38.3378
2008	[12539] CAULFIELD J. T.(2008) [GeoReM [4051] ]	samp. 06K76	O	(S)Tonga	17	TONGA ARC / TONGA ISLANDS / KAO	SUBAERIAL	VOLCANIC ROCK	BASALT	WHOLE ROCK	-19.6847	-175.031	-19.6847	-175.031	51.54	0.74	17.57	11.33	9.52888	5.13	0.16	0.52	2.2	0.14	159.87	4.79	36.33	40.09	0.36	147.59	2.364	1.556	0.587	24.17	1.879		0.822	0.54	1.723		0.2523		0.253	4.4	21.68	3.63	0.86	7.33	49.25
2008	[12539] CAULFIELD J. T.(2008) [GeoReM [4051] ]	samp. 06K77	O	(S)Tonga	17	TONGA ARC / TONGA ISLANDS / KAO	SUBAERIAL	VOLCANIC ROCK	ANDESITE, BASALTIC	WHOLE ROCK	-19.6847	-175.031	-19.6847	-175.031	52.67	0.69	15.07	11.4	10.1317	7	0.18	0.49	1.88	0.13	116.41	7.43	30.71	55.24	0.17	93.5	2.522	1.497	0.827	19.68	2.16		1	0.543	2.537		0.2378		0.373	6.47	25.29	2.048	1.273	7.1	32.72
2008	[12539] CAULFIELD J. T.(2008) [GeoReM [4051] ]	samp. TF744L	O	(S)Tonga	17	TONGA ARC / TONGA ISLANDS / KAO	SUBAERIAL	VOLCANIC ROCK	ANDESITE, BASALTIC	WHOLE ROCK	-19.7112	-175.065	-19.7112	-175.065	53.55	0.51	17.27	11.12	8.71906	4.93	0.16	0.26	1.79	0.09	125.08	4.33	32.63	31.48	0.238	76.85	2.244	1.47	0.533	16.51	1.716		0.75	0.491	1.448		0.2301		0.233	3.95	20.6	4.45	0.744	5.21	38.77
2008	[12539] CAULFIELD J. T.(2008) [GeoReM [4051] ]	samp. TF744M	O	(S)Tonga	17	TONGA ARC / TONGA ISLANDS / KAO	SUBAERIAL	VOLCANIC ROCK	ANDESITE, BASALTIC	WHOLE ROCK	-19.7112	-175.065	-19.7112	-175.065	53.83	0.66	14.99	9.56	9.9068	4.15	0.18	0.52	2.58	0.12	156	5.64	31.07	14.59	0.28	125.46	3.03	2.012	0.716	16.15	2.51		1.097	0.672	2.204		0.31		0.295	5.43	13.86	3.56	1.003	6.24	38.42
2008	[12539] CAULFIELD J. T.(2008) [GeoReM [4051] ]	samp. TF745	O	(S)Tonga	17	TONGA ARC / TONGA ISLANDS / KAO	SUBAERIAL	VOLCANIC ROCK	ANDESITE, BASALTIC	WHOLE ROCK	-19.7112	-175.065	-19.7112	-175.065	55.52	0.67	15.5	9.55	10.0958	4.23	0.18	0.52	2.21	0.11	156.51	5.62	31.57	17.24	0.355	142.58	2.85	1.818	0.672	16.68	2.273		0.996	0.627	1.951		0.295		0.276	5.16	15.17	4.05	0.967	7.48	37.4
2008	[12539] CAULFIELD J. T.(2008) [GeoReM [4051] ]	samp. TF746M	O	(S)Tonga	17	TONGA ARC / TONGA ISLANDS / KAO	SUBAERIAL	VOLCANIC ROCK	ANDESITE, BASALTIC	WHOLE ROCK	-19.7112	-175.065	-19.7112	-175.065	54.09	0.57	17.27	10.9	9.11497	4.56	0.16	0.42	1.98	0.09	130.42	4.65	29.05	29.8	0.269	94.45	2.24	1.439	0.545	16.57	1.749		0.753	0.496	1.541		0.2323		0.242	4.12	17.77	3.73	0.775	5.96	32.78
2008	[12539] CAULFIELD J. T.(2008) [GeoReM [4051] ]	samp. TF746P	O	(S)Tonga	17	TONGA ARC / TONGA ISLANDS / KAO	SUBAERIAL	VOLCANIC ROCK	ANDESITE, BASALTIC	WHOLE ROCK	-19.7112	-175.065	-19.7112	-175.065	54.34	0.57	17.23	10.91	9.15097	4.47	0.17	0.47	2	0.09	137.37	4.89	31.28	25.04	0.391	107.62	2.412	1.602	0.578	16.83	1.943		0.821	0.541	1.709		0.2463		0.231	4.47	16.87	3.88	0.824	8.07	35.69
2012	[16155] CAULFIELD J. T.(2012) [GeoReM [6945] ]	samp. TF744L	O	(S)Tonga	17	TONGA ARC / TONGA ISLANDS / TOFUA / TOFUA	SUBAERIAL	VOLCANIC ROCK	ANDESITE, BASALTIC	WHOLE ROCK	-19.712	-175.065	-19.712	-175.065	53.55	0.51	17.27	11.12	8.71906	4.93	0.16	0.26	1.79	0.09	99	4.33		31	0.24	77	2.24	1.47	0.53	17	1.72		0.75	0.49	1.45		0.23		0.233	3.95	21	4.45	0.74	5.21	39
2012	[16155] CAULFIELD J. T.(2012) [GeoReM [6945] ]	samp. TF744M	O	(S)Tonga	17	TONGA ARC / TONGA ISLANDS / TOFUA / TOFUA	SUBAERIAL	VOLCANIC ROCK	ANDESITE, BASALTIC	WHOLE ROCK	-19.712	-175.065	-19.712	-175.065	53.83	0.66	14.99	9.56	9.9068	4.15	0.18	0.52	2.58	0.12	134	5.64		15	0.28	125	3.03	2.01	0.72	16	2.51		1.1	0.67	2.2		0.31		0.295	5.43	14	3.56	1	6.24	38
2012	[16155] CAULFIELD J. T.(2012) [GeoReM [6945] ]	samp. TF745	O	(S)Tonga	17	TONGA ARC / TONGA ISLANDS / TOFUA / TOFUA	SUBAERIAL	VOLCANIC ROCK	ANDESITE, BASALTIC	WHOLE ROCK	-19.712	-175.065	-19.712	-175.065	55.52	0.67	15.5	9.55	10.0958	4.23	0.18	0.52	2.21	0.11	138	5.62		17	0.36	143	2.85	1.82	0.67	17	2.27		1	0.63	1.95		0.3		0.276	5.16	15	4.05	0.97	7.48	37
2012	[16155] CAULFIELD J. T.(2012) [GeoReM [6945] ]	samp. TF746P	O	(S)Tonga	17	TONGA ARC / TONGA ISLANDS / TOFUA / TOFUA	SUBAERIAL	VOLCANIC ROCK	ANDESITE, BASALTIC	WHOLE ROCK	-19.712	-175.065	-19.712	-175.065	54.34	0.57	17.23	10.91	9.15097	4.47	0.17	0.47	2	0.09	111	4.89		25	0.39	108	2.41	1.6	0.58	17	1.94		0.82	0.54	1.71		0.25		0.231	4.47	17	3.88	0.82	8.07	36
2008	[12539] CAULFIELD J. T.(2008) [GeoReM [4051] ]	samp. TF201	O	(S)Tonga	17	TONGA ARC / TONGA ISLANDS / KAO	SUBAERIAL	VOLCANIC ROCK	ANDESITE, BASALTIC	WHOLE ROCK	-19.7123	-175.06	-19.7123	-175.06	54.55	0.65	15.55	10.04	10.4467	4.62	0.18	0.5	2.1	0.11	147.94	5.93	35.14	15.28	0.299	145.04	2.8	1.778	0.642	17.38	2.199		0.978	0.59	2.076		0.283		0.324	5.22	18.18	4.03	1.016	7.14	38.87
2008	[12539] CAULFIELD J. T.(2008) [GeoReM [4051] ]	samp. 06TF48	O	(S)Tonga	17	TONGA ARC / TONGA ISLANDS / KAO	SUBAERIAL	VOLCANIC ROCK	ANDESITE, BASALTIC	WHOLE ROCK	-19.7165	-175.095	-19.7165	-175.095	55.22	0.69	15.04	9.58	10.8246	4.53	0.19	0.55	2.16	0.13	156.31	5.74	37.63	12.89	0.331	148.15	2.661	1.791	0.668	18.37	2.178		0.963	0.592	1.93		0.277		0.334	5.14	18.28	3.15	0.948	7.98	38.48
2008	[12539] CAULFIELD J. T.(2008) [GeoReM [4051] ]	samp. 06TF49A	O	(S)Tonga	17	TONGA ARC / TONGA ISLANDS / KAO	SUBAERIAL	VOLCANIC ROCK	ANDESITE, BASALTIC	WHOLE ROCK	-19.7165	-175.095	-19.7165	-175.095	54.8	0.5	12.17	10.79	10.0508	8.36	0.19	0.54	1.54	0.09	111.68	4.48	43.07	211.11	0.249	176.09	2.2	1.427	0.477	13.72	1.647		0.72	0.477	1.472		0.2316		0.2208	3.87	45.11	1.897	0.748	6.62	47.98
2008	[12539] CAULFIELD J. T.(2008) [GeoReM [4051] ]	samp. 06TF49B	O	(S)Tonga	17	TONGA ARC / TONGA ISLANDS / KAO	SUBAERIAL	VOLCANIC ROCK	ANDESITE, BASALTIC	WHOLE ROCK	-19.7165	-175.095	-19.7165	-175.095	54.72	0.55	16.33	10.85	9.51089	4.74	0.17	0.47	1.82	0.1	193.84	5.92	35.84	6.77	0.314	89.91	2.99	1.971	0.749	19.47	2.299		0.946	0.669	2.016		0.325		0.2289	5.26	13.2	2.35	0.984	7.85	43.99
2012	[16155] CAULFIELD J. T.(2012) [GeoReM [6945] ]	samp. 06TF49B	O	(S)Tonga	17	TONGA ARC / TONGA ISLANDS / TOFUA / TOFUA	SUBAERIAL	VOLCANIC ROCK	ANDESITE, BASALTIC	WHOLE ROCK	-19.7165	-175.095	-19.7165	-175.095	54.72	0.55	16.33	10.85	9.51089	4.74	0.17	0.47	1.82	0.1	110	5.92		7	0.31	90	2.99	1.97	0.75	19	2.3		0.95	0.67	2.02		0.33		0.229	5.26	13	2.35	0.98	7.85	44
2012	[16155] CAULFIELD J. T.(2012) [GeoReM [6945] ]	samp. 06TF51	O	(S)Tonga	17	TONGA ARC / TONGA ISLANDS / TOFUA / TOFUA	SUBAERIAL	VOLCANIC ROCK	ANDESITE, BASALTIC	WHOLE ROCK	-19.7165	-175.095	-19.7165	-175.095	54.59	0.55	16.39	10.72	9.39391	4.79	0.17	0.35	1.73	0.09	108	9.57		35	0.26	134	2.67	1.68	0.66	18	2.27		0.93	0.58	3.73		0.27		0.278	6.53	19	3.26	1.38	5.8	38
2012	[16155] CAULFIELD J. T.(2012) [GeoReM [6945] ]	samp. 06TF56	O	(S)Tonga	17	TONGA ARC / TONGA ISLANDS / TOFUA / TOFUA	SUBAERIAL	VOLCANIC ROCK	ANDESITE, BASALTIC	WHOLE ROCK	-19.7165	-175.095	-19.7165	-175.095	55.8	0.68	14.81	9.48	11.0046	4.37	0.19	0.45	1.88	0.11	130	8.41		30	0.34	166	2.97	1.92	0.65	18	2.42		1.12	0.64	3.08		0.31		0.297	5.92	27	4.66	1.21	7.32	42
2012	[16155] CAULFIELD J. T.(2012) [GeoReM [6945] ]	samp. 06TF57	O	(S)Tonga	17	TONGA ARC / TONGA ISLANDS / TOFUA / TOFUA	SUBAERIAL	VOLCANIC ROCK	ANDESITE, BASALTIC	WHOLE ROCK	-19.7165	-175.095	-19.7165	-175.095	55.14	0.65	15.97	9.88	9.87081	4.31	0.18	0.49	2.14	0.12	124	13.42		25	0.3	252	2.61	1.68	0.63	18	2.4		0.9	0.59	5.66		0.28		0.263	7.65	18	4.58	1.72	6.75	37
2012	[16155] CAULFIELD J. T.(2012) [GeoReM [6945] ]	samp. 06TF58	O	(S)Tonga	17	TONGA ARC / TONGA ISLANDS / TOFUA / TOFUA	SUBAERIAL	VOLCANIC ROCK	ANDESITE, BASALTIC	WHOLE ROCK	-19.7165	-175.095	-19.7165	-175.095	53.74	0.61	16.93	10.05	9.57387	4.45	0.17	0.41	1.98	0.13	110	4.87		25	0.24	80	2.28	1.53	0.54	17	1.82		0.76	0.5	1.68		0.24		0.186	4.25	16	1.91	0.79	5.37	35
2012	[16155] CAULFIELD J. T.(2012) [GeoReM [6945] ]	samp. 06TF61	O	(S)Tonga	17	TONGA ARC / TONGA ISLANDS / TOFUA / TOFUA	SUBAERIAL	VOLCANIC ROCK	ANDESITE, BASALTIC	WHOLE ROCK	-19.7165	-175.095	-19.7165	-175.095	53.62	0.65	15.86	9.76	9.92479	5.29	0.18	0.46	2.26	0.11	128	6.04		15	0.13	148	2.61	1.72	0.67	18	2.13		0.92	0.57	2.02		0.27		0.291	5.27	16	3.65	1.02	4.25	36
2012	[16155] CAULFIELD J. T.(2012) [GeoReM [6945] ]	samp. 06TF62	O	(S)Tonga	17	TONGA ARC / TONGA ISLANDS / TOFUA / TOFUA	SUBAERIAL	VOLCANIC ROCK	ANDESITE, BASALTIC	WHOLE ROCK	-19.7165	-175.095	-19.7165	-175.095	53.7	0.65	15.59	9.71	9.95179	4.91	0.18	0.46	2.29	0.11	132	5.87		15	0.2	141	2.67	1.71	0.67	19	2.12		0.94	0.59	1.97		0.28		0.297	5.24	16	3.65	1	5.16	36
2012	[16155] CAULFIELD J. T.(2012) [GeoReM [6945] ]	samp. 06TF50	O	(S)Tonga	17	TONGA ARC / TONGA ISLANDS / TOFUA / TOFUA	SUBAERIAL	VOLCANIC ROCK	ANDESITE, BASALTIC	WHOLE ROCK	-19.7165	-175.095	-19.7165	-175.095	53.61	0.59	16.72	10.23	9.49289	4.45	0.17	0.44	2.01	0.17	120	6.98		25	0.26	161	3.14	1.98	0.73	20	2.45		1.08	0.7	2.49		0.33		0.306	5.99	19	2.96	1.17	6.62	41
2012	[16155] CAULFIELD J. T.(2012) [GeoReM [6945] ]	samp. 06TF48	O	(S)Tonga	17	TONGA ARC / TONGA ISLANDS / TOFUA / TOFUA	SUBAERIAL	VOLCANIC ROCK	ANDESITE, BASALTIC	WHOLE ROCK	-19.7165	-175.095	-19.7165	-175.095	54.1	0.56	14.81	10.02	10.2757	5.27	0.18	0.45	1.66	0.11	122	5.74		13	0.33	148	2.66	1.79	0.67	18	2.18		0.96	0.59	1.93		0.28		0.334	5.14	18	3.15	0.95	7.98	38
2008	[12539] CAULFIELD J. T.(2008) [GeoReM [4051] ]	samp. 06TF47	O	(S)Tonga	17	TONGA ARC / TONGA ISLANDS / KAO	SUBAERIAL	VOLCANIC ROCK	ANDESITE, BASALTIC	WHOLE ROCK	-19.7174	-175.091	-19.7174	-175.091	54.1	0.56	14.81	10.02	10.2757	5.27	0.18	0.45	1.66	0.11	102.63	4.08	32.62	64.48	0.1397	91.7	1.928	1.262	0.505	15.3	1.543		0.684	0.418	1.487		0.196		0.1876	3.75	19.98	1.808	0.712	4.59	40.55
2008	[12539] CAULFIELD J. T.(2008) [GeoReM [4051] ]	samp. 06TF50	O	(S)Tonga	17	TONGA ARC / TONGA ISLANDS / KAO	SUBAERIAL	VOLCANIC ROCK	ANDESITE, BASALTIC	WHOLE ROCK	-19.7174	-175.091	-19.7174	-175.091	53.61	0.59	16.72	10.23	9.49289	4.45	0.17	0.44	2.01	0.17	170.24	6.98	35.69	25.35	0.2598	161.36	3.14	1.983	0.733	19.82	2.447		1.078	0.695	2.485		0.327		0.306	5.99	18.65	2.96	1.166	6.62	41.21
2008	[12539] CAULFIELD J. T.(2008) [GeoReM [4051] ]	samp. 06TF51	O	(S)Tonga	17	TONGA ARC / TONGA ISLANDS / KAO	SUBAERIAL	VOLCANIC ROCK	ANDESITE, BASALTIC	WHOLE ROCK	-19.7174	-175.091	-19.7174	-175.091	54.59	0.55	16.39	10.72	9.39391	4.79	0.17	0.35	1.73	0.09	148.7	9.57	33.89	34.57	0.259	134.16	2.667	1.684	0.657	18.28	2.27		0.931	0.579	3.73		0.274		0.278	6.53	18.61	3.26	1.381	5.8	37.85
2008	[12539] CAULFIELD J. T.(2008) [GeoReM [4051] ]	samp. 06TF56	O	(S)Tonga	17	TONGA ARC / TONGA ISLANDS / KAO	SUBAERIAL	VOLCANIC ROCK	ANDESITE, BASALTIC	WHOLE ROCK	-19.7174	-175.091	-19.7174	-175.091	55.8	0.68	14.81	9.48	11.0046	4.37	0.19	0.45	1.88	0.11	124.22	4.73	28.09	24.67	0.0857	77.55	1.981	1.283	0.494	14.98	1.619		0.67	0.432	1.724		0.2042		0.2155	3.88	15.2	2.183	0.744	4.99	31.69
2008	[12539] CAULFIELD J. T.(2008) [GeoReM [4051] ]	samp. 06TF57	O	(S)Tonga	17	TONGA ARC / TONGA ISLANDS / KAO	SUBAERIAL	VOLCANIC ROCK	ANDESITE, BASALTIC	WHOLE ROCK	-19.7174	-175.091	-19.7174	-175.091	55.14	0.65	15.97	9.88	9.87081	4.31	0.18	0.49	2.14	0.12	145.14	13.42	32.04	25.4	0.298	252.41	2.61	1.675	0.631	17.85	2.402		0.895	0.59	5.66		0.277		0.263	7.65	17.91	4.58	1.718	6.75	37.41
2008	[12539] CAULFIELD J. T.(2008) [GeoReM [4051] ]	samp. 06TF58	O	(S)Tonga	17	TONGA ARC / TONGA ISLANDS / KAO	SUBAERIAL	VOLCANIC ROCK	ANDESITE, BASALTIC	WHOLE ROCK	-19.7174	-175.091	-19.7174	-175.091	53.74	0.61	16.93	10.05	9.57387	4.45	0.17	0.41	1.98	0.13	135.06	4.87	28.94	24.71	0.2354	79.61	2.279	1.526	0.538	16.95	1.821		0.757	0.5	1.684		0.2383		0.1859	4.25	15.97	1.911	0.787	5.37	35.16
2008	[12539] CAULFIELD J. T.(2008) [GeoReM [4051] ]	samp. 06TF60	O	(S)Tonga	17	TONGA ARC / TONGA ISLANDS / KAO	SUBAERIAL	VOLCANIC ROCK	ANDESITE, BASALTIC	WHOLE ROCK	-19.7174	-175.091	-19.7174	-175.091	54.74	0.66	15.84	9.63	10.1497	4.46	0.18	0.49	2.23	0.11	165.72	5.99	33.56	16.23	0.334	149.74	2.818	1.819	0.683	18.74	2.206		0.972	0.624	2.025		0.289		0.299	5.37	16.09	3.12	0.988	6.98	37.3
2008	[12539] CAULFIELD J. T.(2008) [GeoReM [4051] ]	samp. 06TF61	O	(S)Tonga	17	TONGA ARC / TONGA ISLANDS / KAO	SUBAERIAL	VOLCANIC ROCK	ANDESITE, BASALTIC	WHOLE ROCK	-19.7174	-175.091	-19.7174	-175.091	53.62	0.65	15.86	9.76	9.92479	5.29	0.18	0.46	2.26	0.11	162.05	6.04	33.15	14.72	0.127	147.57	2.608	1.723	0.668	18.43	2.129		0.921	0.574	2.021		0.269		0.291	5.27	15.95	3.65	1.017	4.25	35.54
2008	[12539] CAULFIELD J. T.(2008) [GeoReM [4051] ]	samp. 06TF62	O	(S)Tonga	17	TONGA ARC / TONGA ISLANDS / KAO	SUBAERIAL	VOLCANIC ROCK	ANDESITE, BASALTIC	WHOLE ROCK	-19.7174	-175.091	-19.7174	-175.091	53.7	0.65	15.59	9.71	9.95179	4.91	0.18	0.46	2.29	0.11	159.77	5.87	32.88	15.17	0.203	141.33	2.666	1.707	0.671	18.74	2.117		0.936	0.591	1.97		0.283		0.297	5.24	15.82	3.65	0.997	5.16	35.69
2012	[16155] CAULFIELD J. T.(2012) [GeoReM [6945] ]	samp. TF636	O	(S)Tonga	17	TONGA ARC / TONGA ISLANDS / TOFUA / TOFUA	SUBAERIAL	VOLCANIC ROCK	ANDESITE, BASALTIC	WHOLE ROCK	-19.7238	-175.068	-19.7238	-175.068	54.31	0.68	15.57	9.5	10.7976	4.4	0.19	0.51	2.08	0.12	131	6.32		13	0.33	147	2.78	1.8	0.68	17	2.25		1	0.64	2.2		0.3		0.351	5.6	17	4.12	1.05	7.18	39
2008	[12539] CAULFIELD J. T.(2008) [GeoReM [4051] ]	samp. TF636	O	(S)Tonga	17	TONGA ARC / TONGA ISLANDS / KAO	SUBAERIAL	VOLCANIC ROCK	ANDESITE, BASALTIC	WHOLE ROCK	-19.7238	-175.068	-19.7238	-175.068	54.31	0.68	15.57	9.5	10.7976	4.4	0.19	0.51	2.08	0.12	147.33	6.32	35.41	12.83	0.326	146.85	2.78	1.798	0.677	17.45	2.246		1	0.636	2.199		0.304		0.351	5.6	17.1	4.12	1.05	7.18	38.51
2012	[16155] CAULFIELD J. T.(2012) [GeoReM [6945] ]	samp. 06TF47	O	(S)Tonga	17	TONGA ARC / TONGA ISLANDS / TOFUA / TOFUA	SUBAERIAL	VOLCANIC ROCK	ANDESITE, BASALTIC	WHOLE ROCK	-19.7242	-175.091	-19.7242	-175.091	55.22	0.69	15.04	9.58	10.8246	4.53	0.19	0.55	2.16	0.13	103	4.08		64	0.14	92	1.93	1.26	0.51	15	1.54		0.68	0.42	1.49		0.2		0.188	3.75	20	1.81	0.71	4.59	41
2012	[16155] CAULFIELD J. T.(2012) [GeoReM [6945] ]	samp. 06TF70	O	(S)Tonga	17	TONGA ARC / TONGA ISLANDS / TOFUA / TOFUA	SUBAERIAL	VOLCANIC ROCK	ANDESITE, BASALTIC	WHOLE ROCK	-19.7244	-175.067	-19.7244	-175.067	53.08	0.5	15.75	11.08	9.67285	5.87	0.17	0.38	1.63	0.09	128	5.35		24	0.25	100	2.3	1.4	0.54	13	1.68		0.77	0.45	1.71		0.23		0.211	4.35	19	3.4	0.85	5.01	37
2008	[12539] CAULFIELD J. T.(2008) [GeoReM [4051] ]	samp. TF1274	O	(S)Tonga	17	TONGA ARC / TONGA ISLANDS / KAO	SUBAERIAL	VOLCANIC ROCK	ANDESITE, BASALTIC	WHOLE ROCK	-19.7244	-175.068	-19.7244	-175.068	53.99	0.66	15.85	9.15	10.5547	4.42	0.18	0.48	1.92	0.11	205.39	6.8	41.84	86	0.56	214.89	2.778	1.78	0.738	16.79	2.232		0.875	0.631	2.337		0.273		0.337	5.97	24.35	5.34	1.145	7.42	37.86
2012	[16155] CAULFIELD J. T.(2012) [GeoReM [6945] ]	samp. TF1274	O	(S)Tonga	17	TONGA ARC / TONGA ISLANDS / TOFUA / TOFUA	SUBAERIAL	VOLCANIC ROCK	ANDESITE, BASALTIC	WHOLE ROCK	-19.7244	-175.068	-19.7244	-175.068	53.77	0.64	15.97	9.3	10.1947	4.67	0.18	0.47	1.88	0.11	137	6.8		86	0.56	215	2.78	1.78	0.74	17	2.23		0.88	0.63	2.34		0.27		0.337	5.97	24	5.34	1.15	7.42	38
2012	[16155] CAULFIELD J. T.(2012) [GeoReM [6945] ]	samp. TLBC-4	O	(S)Tonga	17	TONGA ARC / TONGA ISLANDS / TOFUA / TOFUA	SUBAERIAL	VOLCANIC ROCK	ANDESITE, BASALTIC	WHOLE ROCK	-19.726	-175.065	-19.726	-175.065	53.16	0.59	15.54	10.72	9.93379	5.63	0.17	0.48	1.79	0.1	122	5.41		79	0.17	63	2.16	1.38	0.55	15	1.74		0.69	0.47	1.62		0.23		0.294	4.32	35	3.2	0.82	6.68	39
2012	[16155] CAULFIELD J. T.(2012) [GeoReM [6945] ]	samp. TLBC-6	O	(S)Tonga	17	TONGA ARC / TONGA ISLANDS / TOFUA / TOFUA	SUBAERIAL	VOLCANIC ROCK	ANDESITE, BASALTIC	WHOLE ROCK	-19.726	-175.065	-19.726	-175.065	56.37	0.7	15.35	9.35	10.0688	4.48	0.17	0.49	2.14	0.11	106	5.43		112	0.14	38	1.73	1.13	0.51	18	1.45		0.5	0.39	1.56		0.18		0.193	3.98	41	1.91	0.78	5.84	36
2012	[16155] CAULFIELD J. T.(2012) [GeoReM [6945] ]	samp. TLBC-15	O	(S)Tonga	17	TONGA ARC / TONGA ISLANDS / TOFUA / TOFUA	SUBAERIAL	VOLCANIC ROCK	ANDESITE, BASALTIC	WHOLE ROCK	-19.726	-175.065	-19.726	-175.065	52.82	0.55	15.6	11.15	9.78982	5.84	0.17	0.43	1.7	0.1	241	8.28		4	0.37	26	3.61	2.43	0.81	15	3.21		1.34	0.82	3.03		0.36		0.51	7.32	3	2.39	1.43	12.1	29
2008	[12539] CAULFIELD J. T.(2008) [GeoReM [4051] ]	samp. TLBC-4	O	(S)Tonga	17	TONGA ARC / TONGA ISLANDS / KAO	SUBAERIAL	VOLCANIC ROCK	ANDESITE, BASALTIC	WHOLE ROCK	-19.726	-175.065	-19.726	-175.065	53.16	0.59	15.54	10.72	9.93379	5.63	0.17	0.48	1.79	0.1	144.18	5.41	35.45	78.9	0.1668	63.49	2.162	1.378	0.553	15.43	1.74		0.687	0.469	1.62		0.2253		0.294	4.32	35.15	3.2	0.815	6.68	39.15
2008	[12539] CAULFIELD J. T.(2008) [GeoReM [4051] ]	samp. TLBC-6	O	(S)Tonga	17	TONGA ARC / TONGA ISLANDS / KAO	SUBAERIAL	VOLCANIC ROCK	ANDESITE, BASALTIC	WHOLE ROCK	-19.726	-175.065	-19.726	-175.065	56.37	0.7	15.35	9.35	10.0688	4.48	0.17	0.49	2.14	0.11	186.26	7.02	31.33	41.07	0.392	55.98	2.279	1.552	0.683	21.22	1.757		0.895	0.503	1.977		0.2473		0.323	5.08	19.76	3.99	1	8.17	36.48
2008	[12539] CAULFIELD J. T.(2008) [GeoReM [4051] ]	samp. TLBC-15	O	(S)Tonga	17	TONGA ARC / TONGA ISLANDS / KAO	SUBAERIAL	VOLCANIC ROCK	ANDESITE, BASALTIC	WHOLE ROCK	-19.726	-175.065	-19.726	-175.065	52.82	0.55	15.6	11.15	9.78982	5.84	0.17	0.43	1.7	0.1	126.33	5.43	36.66	112.29	0.1367	37.82	1.733	1.125	0.51	17.9	1.453		0.5	0.386	1.555		0.1776		0.193	3.98	41.49	1.908	0.783	5.84	35.86
2012	[16155] CAULFIELD J. T.(2012) [GeoReM [6945] ]	samp. 06TF67	O	(S)Tonga	17	TONGA ARC / TONGA ISLANDS / TOFUA / TOFUA	SUBAERIAL	VOLCANIC ROCK	ANDESITE, BASALTIC	WHOLE ROCK	-19.7261	-175.063	-19.7261	-175.063	55.74	0.67	15.7	9.56	10.0508	4.23	0.18	0.5	2.09	0.12	128	5.95		19	0.26	174	2.58	1.68	0.66	19	2.08		0.92	0.58	2.07		0.27		0.305	5.24	17	3.84	0.97	7.01	36
2012	[16155] CAULFIELD J. T.(2012) [GeoReM [6945] ]	samp. 06TF68	O	(S)Tonga	17	TONGA ARC / TONGA ISLANDS / TOFUA / TOFUA	SUBAERIAL	VOLCANIC ROCK	ANDESITE, BASALTIC	WHOLE ROCK	-19.7261	-175.063	-19.7261	-175.063	55.29	0.67	15.52	9.5	10.0688	4.17	0.18	0.55	2.19	0.12	130	5.99		14	0.37	141	2.84	1.9	0.7	15	2.3		1.01	0.63	1.99		0.29		0.302	5.48	14	2.88	1.02	8.05	39
2012	[16155] CAULFIELD J. T.(2012) [GeoReM [6945] ]	samp. 06TF69	O	(S)Tonga	17	TONGA ARC / TONGA ISLANDS / TOFUA / TOFUA	SUBAERIAL	VOLCANIC ROCK	ANDESITE, BASALTIC	WHOLE ROCK	-19.7261	-175.063	-19.7261	-175.063	53.82	0.58	17.36	10.61	9.30393	4.49	0.17	0.42	1.97	0.09	110	4.4		23	0.26	125	2.11	1.33	0.55	18	1.64		0.75	0.46	1.41		0.22		0.236	3.89	18	2.81	0.73	5.84	32
2008	[12539] CAULFIELD J. T.(2008) [GeoReM [4051] ]	samp. 06TF67	O	(S)Tonga	17	TONGA ARC / TONGA ISLANDS / KAO	SUBAERIAL	VOLCANIC ROCK	ANDESITE, BASALTIC	WHOLE ROCK	-19.7262	-175.063	-19.7262	-175.063	55.74	0.67	15.7	9.56	10.0508	4.23	0.18	0.5	2.09	0.12	159.89	5.95	33.47	18.79	0.256	173.9	2.581	1.684	0.655	18.66	2.076		0.917	0.582	2.071		0.2653		0.305	5.24	16.96	3.84	0.965	7.01	35.89
2008	[12539] CAULFIELD J. T.(2008) [GeoReM [4051] ]	samp. 06TF68	O	(S)Tonga	17	TONGA ARC / TONGA ISLANDS / KAO	SUBAERIAL	VOLCANIC ROCK	ANDESITE, BASALTIC	WHOLE ROCK	-19.7262	-175.063	-19.7262	-175.063	55.29	0.67	15.52	9.5	10.0688	4.17	0.18	0.55	2.19	0.12	166.63	5.99	31.41	13.56	0.365	141.47	2.836	1.896	0.695	15.43	2.3		1.01	0.633	1.993		0.294		0.302	5.48	14.38	2.88	1.018	8.05	38.77
2008	[12539] CAULFIELD J. T.(2008) [GeoReM [4051] ]	samp. 06TF69	O	(S)Tonga	17	TONGA ARC / TONGA ISLANDS / KAO	SUBAERIAL	VOLCANIC ROCK	ANDESITE, BASALTIC	WHOLE ROCK	-19.7262	-175.063	-19.7262	-175.063	53.82	0.58	17.36	10.61	9.30393	4.49	0.17	0.42	1.97	0.09	134.19	4.4	31.55	23.24	0.256	125.36	2.108	1.328	0.548	17.93	1.644		0.75	0.456	1.411		0.2159		0.2359	3.89	18.31	2.81	0.732	5.84	31.91
2008	[12539] CAULFIELD J. T.(2008) [GeoReM [4051] ]	samp. TF1168	O	(S)Tonga	17	TONGA ARC / TONGA ISLANDS / KAO	SUBAERIAL	VOLCANIC ROCK	ANDESITE, BASALTIC	WHOLE ROCK	-19.7263	-175.066	-19.7263	-175.066	53.79	0.49	15.25	11.45	9.47489	6.38	0.18	0.39	1.65	0.08	194.81	6.44	38.54	20.14	0.484	151.28	2.065	1.706	0.685	23.73	2.008		0.977	0.582	2.152		0.281		0.364	5.15	20.93	6	1.043	8.85	39.44
2012	[16155] CAULFIELD J. T.(2012) [GeoReM [6945] ]	samp. TF1168	O	(S)Tonga	17	TONGA ARC / TONGA ISLANDS / TOFUA / TOFUA	SUBAERIAL	VOLCANIC ROCK	ANDESITE, BASALTIC	WHOLE ROCK	-19.7263	-175.066	-19.7263	-175.066	53.79	0.49	15.25	11.45	9.47489	6.38	0.18	0.39	1.65	0.08	98	6.44		20	0.48	151	2.07	1.71	0.69	24	2.01		0.98	0.58	2.15		0.28		0.364	5.15	21	6	1.04	8.85	39
2012	[16155] CAULFIELD J. T.(2012) [GeoReM [6945] ]	samp. TF640	O	(S)Tonga	17	TONGA ARC / TONGA ISLANDS / TOFUA / TOFUA	SUBAERIAL	VOLCANIC ROCK	ANDESITE, BASALTIC	WHOLE ROCK	-19.7266	-175.076	-19.7266	-175.076	55.18	0.67	15.32	9.38	10.6896	4.56	0.19	0.51	2.02	0.12	141	5.63		8	0.32	105	2.69	1.8	0.64	16	2.09		0.94	0.59	2.02		0.29		0.299	5.17	18	3.3	0.96	7.05	38
2008	[12539] CAULFIELD J. T.(2008) [GeoReM [4051] ]	samp. TF640	O	(S)Tonga	17	TONGA ARC / TONGA ISLANDS / KAO	SUBAERIAL	VOLCANIC ROCK	ANDESITE, BASALTIC	WHOLE ROCK	-19.7268	-175.076	-19.7268	-175.076	55.18	0.67	15.32	9.38	10.6896	4.56	0.19	0.51	2.02	0.12	147.33	5.63	35.41	8.16	0.316	105.28	2.693	1.795	0.635	16.35	2.089		0.939	0.586	2.019		0.286		0.299	5.17	17.85	3.3	0.957	7.05	37.73
2008	[12539] CAULFIELD J. T.(2008) [GeoReM [4051] ]	samp. TF521	O	(S)Tonga	17	TONGA ARC / TONGA ISLANDS / KAO	SUBAERIAL	VOLCANIC ROCK	ANDESITE, BASALTIC	WHOLE ROCK	-19.7269	-175.056	-19.7269	-175.056	55.85	0.69	15.31	9.29	10.6716	4.16	0.19	0.57	2.12	0.12	172.61	6.07	33.63	5.58	0.386	146.01	3.04	2.048	0.697	18.43	2.485		1.176	0.683	2.17		0.33		0.302	5.77	14.53	3.47	1.042	8.29	41.27
2012	[16155] CAULFIELD J. T.(2012) [GeoReM [6945] ]	samp. TF521	O	(S)Tonga	17	TONGA ARC / TONGA ISLANDS / TOFUA / TOFUA	SUBAERIAL	VOLCANIC ROCK	ANDESITE, BASALTIC	WHOLE ROCK	-19.7269	-175.056	-19.7269	-175.056	55.85	0.69	15.31	9.29	10.6716	4.16	0.19	0.57	2.12	0.12	140	6.07		6	0.39	146	3.04	2.05	0.7	18	2.49		1.18	0.68	2.17		0.22		0.302	5.77	15	3.47	1.04	8.29	41
2008	[12539] CAULFIELD J. T.(2008) [GeoReM [4051] ]	samp. TF1055	O	(S)Tonga	17	TONGA ARC / TONGA ISLANDS / KAO	SUBAERIAL	VOLCANIC ROCK	ANDESITE, BASALTIC	WHOLE ROCK	-19.728	-175.071	-19.728	-175.071	54.24	0.59	16.03	10.58	9.92479	5.24	0.17	0.47	1.91	0.11	131.31	5.7	34.94	34.75	0.1119	103.5	2.595	1.613	0.593	16.11	2.012		0.914	0.555	2.109		0.258		0.254	4.94	26.22	5.13	0.948	5.9	38.58
2008	[12539] CAULFIELD J. T.(2008) [GeoReM [4051] ]	samp. TF1056	O	(S)Tonga	17	TONGA ARC / TONGA ISLANDS / KAO	SUBAERIAL	VOLCANIC ROCK	ANDESITE, BASALTIC	WHOLE ROCK	-19.728	-175.071	-19.728	-175.071	54.44	0.64	15.53	9.52	10.3747	4.56	0.18	0.5	2.05	0.12	151.09	8.41	39.89	29.92	0.342	165.8	2.97	1.921	0.647	17.7	2.42		1.119	0.644	3.08		0.314		0.297	5.92	26.69	4.66	1.205	7.32	41.72
2008	[12539] CAULFIELD J. T.(2008) [GeoReM [4051] ]	samp. TF1059	O	(S)Tonga	17	TONGA ARC / TONGA ISLANDS / KAO	SUBAERIAL	VOLCANIC ROCK	ANDESITE, BASALTIC	WHOLE ROCK	-19.728	-175.071	-19.728	-175.071	54.95	0.66	15.5	9.68	10.5367	4.46	0.19	0.52	2.14	0.13	148.12	6.74	34.41	14.16	0.314	155.92	2.905	1.879	0.653	16.52	2.36		1.086	0.658	2.508		0.302		0.307	5.72	18.37	3.4	1.09	7.08	39.4
2008	[12539] CAULFIELD J. T.(2008) [GeoReM [4051] ]	samp. TF1061	O	(S)Tonga	17	TONGA ARC / TONGA ISLANDS / KAO	SUBAERIAL	VOLCANIC ROCK	ANDESITE, BASALTIC	WHOLE ROCK	-19.728	-175.071	-19.728	-175.071	54.47	0.63	15.72	9.56	10.1587	4.57	0.19	0.49	1.96	0.12	151.92	6.42	36.93	19.52	0.216	126.62	2.45	1.628	0.65	14.33	2.13		0.76	0.564	2.134		0.249		0.254	5.41	16.46	2.89	1.057	5.41	34.79
2008	[12539] CAULFIELD J. T.(2008) [GeoReM [4051] ]	samp. TF1062	O	(S)Tonga	17	TONGA ARC / TONGA ISLANDS / KAO	SUBAERIAL	VOLCANIC ROCK	ANDESITE, BASALTIC	WHOLE ROCK	-19.728	-175.071	-19.728	-175.071	53.32	0.52	16.59	10.78	9.71784	5.15	0.18	0.41	1.81	0.1	133.95	5.21	36.13	24.3	0.268	104.32	2.36	1.351	0.544	13.36	1.7		0.759	0.456	1.688		0.219		0.208	4.31	18.78	3.45	0.826	4.97	37.81
2008	[12539] CAULFIELD J. T.(2008) [GeoReM [4051] ]	samp. TF1063	O	(S)Tonga	17	TONGA ARC / TONGA ISLANDS / KAO	SUBAERIAL	VOLCANIC ROCK	ANDESITE, BASALTIC	WHOLE ROCK	-19.728	-175.071	-19.728	-175.071	53.77	0.64	15.97	9.3	10.1947	4.67	0.18	0.47	1.88	0.11	157.09	16.09	31.89	15.66	0.357	142.43	2.94	1.777	0.651	17.71	2.6		1.111	0.65	6.86		0.284		0.331	9.2	16.65	3.55	2.292	7.49	38.71
2008	[12539] CAULFIELD J. T.(2008) [GeoReM [4051] ]	samp. TF1064	O	(S)Tonga	17	TONGA ARC / TONGA ISLANDS / KAO	SUBAERIAL	VOLCANIC ROCK	ANDESITE, BASALTIC	WHOLE ROCK	-19.728	-175.071	-19.728	-175.071	54.5	0.52	15.23	10.92	9.61886	5.77	0.18	0.42	1.74	0.08	196.39	14.3	34.12	32.38	0.485	123.49	3.2	2.17	0.736	18.56	2.69		1.165	0.745	5.05		0.303		0.359	8.71	15.43	3.77	3.09	9.56	44.01
2012	[16155] CAULFIELD J. T.(2012) [GeoReM [6945] ]	samp. TF1055	O	(S)Tonga	17	TONGA ARC / TONGA ISLANDS / TOFUA / TOFUA	SUBAERIAL	VOLCANIC ROCK	ANDESITE, BASALTIC	WHOLE ROCK	-19.728	-175.071	-19.728	-175.071	54.24	0.59	16.03	10.58	9.92479	5.24	0.17	0.47	1.91	0.11	108	5.7		35	0.11	104	2.6	1.61	0.59	16	2.01		0.91	0.56	2.11		0.26		0.254	4.94	26	3.28	0.95	5.9	39
2012	[16155] CAULFIELD J. T.(2012) [GeoReM [6945] ]	samp. TF1056	O	(S)Tonga	17	TONGA ARC / TONGA ISLANDS / TOFUA / TOFUA	SUBAERIAL	VOLCANIC ROCK	ANDESITE, BASALTIC	WHOLE ROCK	-19.728	-175.071	-19.728	-175.071	54.44	0.64	15.53	9.52	10.3747	4.56	0.18	0.5	2.05	0.12	128	8.41		30	0.34	166	0.64	1.92	0.65	18	2.42		1.12	0.64	3.08		0.31		0.297	5.92	27	4.66	1.21	7.32	42
2012	[16155] CAULFIELD J. T.(2012) [GeoReM [6945] ]	samp. TF1059	O	(S)Tonga	17	TONGA ARC / TONGA ISLANDS / TOFUA / TOFUA	SUBAERIAL	VOLCANIC ROCK	ANDESITE, BASALTIC	WHOLE ROCK	-19.728	-175.071	-19.728	-175.071	54.95	0.66	15.5	9.68	10.5367	4.46	0.19	0.52	2.14	0.13	130	6.74		14	0.31	156	2.91	1.88	0.65	17	2.36		1.09	0.66	2.51		0.3		0.307	5.72	18	3.4	1.09	7.08	39
2012	[16155] CAULFIELD J. T.(2012) [GeoReM [6945] ]	samp. TF1061	O	(S)Tonga	17	TONGA ARC / TONGA ISLANDS / TOFUA / TOFUA	SUBAERIAL	VOLCANIC ROCK	ANDESITE, BASALTIC	WHOLE ROCK	-19.728	-175.071	-19.728	-175.071	54.47	0.63	15.72	9.56	10.1587	4.57	0.19	0.49	1.96	0.12	128	6.42		20	0.22	127	2.45	1.63	0.65	14	2.13		0.76	0.56	2.13		0.25		0.254	5.41	16	2.89	1.06	5.41	35
2012	[16155] CAULFIELD J. T.(2012) [GeoReM [6945] ]	samp. TF1063	O	(S)Tonga	17	TONGA ARC / TONGA ISLANDS / TOFUA / TOFUA	SUBAERIAL	VOLCANIC ROCK	ANDESITE, BASALTIC	WHOLE ROCK	-19.728	-175.071	-19.728	-175.071	53.32	0.52	16.59	10.78	9.71784	5.15	0.18	0.41	1.81	0.1	121	16.09		16	0.36	142	2.94	1.78	0.65	18	2.6		1.11	0.65	6.86		0.28		0.331	9.2	17	3.55	2.29	7.49	39
2012	[16155] CAULFIELD J. T.(2012) [GeoReM [6945] ]	samp. TF1062	O	(S)Tonga	17	TONGA ARC / TONGA ISLANDS / TOFUA / TOFUA	SUBAERIAL	VOLCANIC ROCK	ANDESITE, BASALTIC	WHOLE ROCK	-19.728	-175.071	-19.728	-175.071	53.32	0.52	16.59	10.78	9.71784	5.15	0.18	0.41	1.81	0.1	104	16.09		24	0.27	104	2.36	1.35	0.54	13	1.7		0.76	0.46	6.86		0.22		0.208	9.2	19	3.45	2.29	4.97	38
2012	[16155] CAULFIELD J. T.(2012) [GeoReM [6945] ]	samp. TF1064	O	(S)Tonga	17	TONGA ARC / TONGA ISLANDS / TOFUA / TOFUA	SUBAERIAL	VOLCANIC ROCK	ANDESITE, BASALTIC	WHOLE ROCK	-19.728	-175.071	-19.728	-175.071	54.5	0.52	15.23	10.92	9.61886	5.77	0.18	0.42	1.74	0.08	115	14.3		32	0.49	123	3.2	2.17	0.74	19	2.69		1.17	0.75	5.05		0.3		0.359	8.71	15	3.77	3.09	9.56	44
2017	[21408] BEIER C.(2017) [GeoReM [10547] ]	samp. TOF 36?,",	O	(S)Tonga	17	TONGA ARC / TONGA ISLANDS / TOFUA / TOFUA"	SUBAERIAL	VOLCANIC ROCK	ANDESITE, BASALTIC	WHOLE ROCK	-19.73	-175.07	-19.73	-175.07	55.07	0.6	14.82	9.85	10.4917	4.86	0.19	0.43	1.78	0.1	128	4.75	35.1	16.6	0.233	89.8	2.75	1.78	0.582	14.1	2.17		0.941	0.603	1.71		0.285		0.198	4.31	3.2	2.08	0.797	4.82	41.4
2017	[21408] BEIER C.(2017) [GeoReM [10547] ]	samp. TOF 42?,",	O	(S)Tonga	17	TONGA ARC / TONGA ISLANDS / TOFUA / TOFUA"	SUBAERIAL	VOLCANIC ROCK	ANDESITE, BASALTIC	WHOLE ROCK	-19.73	-175.07	-19.73	-175.07	53.83	0.64	15.28	9.94	10.4467	4.63	0.18	0.51	1.96	0.11	143	5.48	35.3	15.2	0.283	127	2.87	1.88	0.624	14.5	2.32		1.04	0.638	1.98		0.292		0.268	4.86	3.71	2.18	0.907	5.84	36.6
2017	[21408] BEIER C.(2017) [GeoReM [10547] ]	samp. TOF 52	O	(S)Tonga	17	TONGA ARC / TONGA ISLANDS / TOFUA / TOFUA	SUBAERIAL	VOLCANIC ROCK	ANDESITE, BASALTIC	WHOLE ROCK	-19.73	-175.07	-19.73	-175.07	54.17	0.56	15.19	10.19	10.1767	4.95	0.18	0.46	1.89	0.1	131	4.51	34.8	12.3	0.265	113	2.49	1.62	0.537	13.8	1.95		0.857	0.544	1.65		0.252		0.196	4.03	2.19	1.99	0.753	5.1	37.7
2017	[21408] BEIER C.(2017) [GeoReM [10547] ]	samp. TOF 02	O	(S)Tonga	17	TONGA ARC / TONGA ISLANDS / TOFUA / TOFUA	SUBAERIAL	VOLCANIC ROCK	ANDESITE, BASALTIC	WHOLE ROCK	-19.73	-175.07	-19.73	-175.07	54.15	0.66	15.11	9.68	10.5816	4.51	0.19	0.52	1.88	0.12	144.049	5.56778	36.6869	14.3549	0.290218	94.348	2.89698	1.88762	0.625161	14.7999	2.33176		1.05103	0.638469	2.02943		0.290896	0.881307	0.274665	4.93911	5.94247	2.15568	0.923836	6.17836	37.0824
2017	[21408] BEIER C.(2017) [GeoReM [10547] ]	samp. TOF 07	O	(S)Tonga	17	TONGA ARC / TONGA ISLANDS / TOFUA / TOFUA	SUBAERIAL	VOLCANIC ROCK	ANDESITE, BASALTIC	WHOLE ROCK	-19.73	-175.07	-19.73	-175.07	53.43	0.55	14.52	10.66	9.96079	6.05	0.19	0.45	1.6	0.1	118.15	4.247	38.5568	73.5705	0.257524	96.8384	2.31221	1.51186	0.500983	13.149	1.87647		0.798576	0.511175	1.5842		0.236157	0.738666	0.203615	3.82595	14.9486	1.82891	0.713579	5.29364	40.8369
2017	[21408] BEIER C.(2017) [GeoReM [10547] ]	samp. TOF 17	O	(S)Tonga	17	TONGA ARC / TONGA ISLANDS / TOFUA / TOFUA	SUBAERIAL	VOLCANIC ROCK	ANDESITE, BASALTIC	WHOLE ROCK	-19.73	-175.07	-19.73	-175.07	55.08	0.7	14.6	9.35	11.0226	4.53	0.19	0.57	1.9	0.12	154.373	5.91903	38.2765	8.84362	0.316494	140.82	3.08861	1.99975	0.671914	14.8203	2.48774		1.13151	0.673852	2.1508		0.313153	0.95011	0.294636	5.26074	5.72833	2.35172	0.981471	6.689	37.8005
2017	[21408] BEIER C.(2017) [GeoReM [10547] ]	samp. TOF 22	O	(S)Tonga	17	TONGA ARC / TONGA ISLANDS / TOFUA / TOFUA	SUBAERIAL	VOLCANIC ROCK	ANDESITE, BASALTIC	WHOLE ROCK	-19.73	-175.07	-19.73	-175.07	54.72	0.7	14.59	9.33	11.0315	4.4	0.2	0.57	1.99	0.12	152.396	5.86009	37.04	9.03975	0.306675	142.409	3.06055	1.99859	0.652254	14.8845	2.4358		1.10559	0.668422	2.1392		0.306765	0.941288	0.293741	5.235	4.45007	2.29084	0.97262	6.55637	37.8926
2017	[21408] BEIER C.(2017) [GeoReM [10547] ]	samp. TOF 31	O	(S)Tonga	17	TONGA ARC / TONGA ISLANDS / TOFUA / TOFUA	SUBAERIAL	VOLCANIC ROCK	ANDESITE	WHOLE ROCK	-19.73	-175.07	-19.73	-175.07	57.03	0.83	13.93	8.23	11.4005	3.39	0.19	0.66	2.35	0.14	180.297	7.00628	31.0239	2.34205	0.355141	132.728	3.6474	2.35294	0.776059	14.6744	2.99003		1.35835	0.792232	2.52781		0.366812	1.10178	0.30389	6.18112		2.89343	1.15324	7.11278	35.3459
2017	[21408] BEIER C.(2017) [GeoReM [10547] ]	samp. TOF 36	O	(S)Tonga	17	TONGA ARC / TONGA ISLANDS / TOFUA / TOFUA	SUBAERIAL	VOLCANIC ROCK	ANDESITE, BASALTIC	WHOLE ROCK	-19.73	-175.07	-19.73	-175.07	55.07	0.6	14.82	9.85	10.4917	4.86	0.19	0.43	1.78	0.1	127.692	4.751	35.123	16.6087	0.233114	89.7657	2.74886	1.78256	0.581701	14.1209	2.1747		0.940878	0.60283	1.71448		0.284696	0.791552	0.197939	4.31321	3.20275	2.07621	0.797433	4.8232	41.3639
2017	[21408] BEIER C.(2017) [GeoReM [10547] ]	samp. TOF 39	O	(S)Tonga	17	TONGA ARC / TONGA ISLANDS / TOFUA / TOFUA	SUBAERIAL	VOLCANIC ROCK	ANDESITE, BASALTIC	WHOLE ROCK	-19.73	-175.07	-19.73	-175.07	54.05	0.63	15.38	9.93	10.4647	4.65	0.18	0.52	1.89	0.11	138.551	5.29569	34.9666	16.7191	0.273874	122.134	2.79079	1.81826	0.611968	14.3035	2.25945		1.01153	0.610359	1.91902		0.280889	0.830642	0.259333	4.71183	4.19569	2.10144	0.88456	5.73125	35.9521
2017	[21408] BEIER C.(2017) [GeoReM [10547] ]	samp. TOF 40	O	(S)Tonga	17	TONGA ARC / TONGA ISLANDS / TOFUA / TOFUA	SUBAERIAL	VOLCANIC ROCK	ANDESITE, BASALTIC	WHOLE ROCK	-19.73	-175.07	-19.73	-175.07	53.98	0.64	15.45	9.97	10.4107	4.61	0.19	0.5	1.77	0.11	140.495	5.5224	37.767	18.6756	0.258788	126.192	2.92768	1.90431	0.649915	14.6722	2.37307		1.06418	0.642914	2.017		0.302595	0.859804	0.260893	4.89701	6.18406	2.29411	0.92337	5.56905	36.2243
2017	[21408] BEIER C.(2017) [GeoReM [10547] ]	samp. TOF 41	O	(S)Tonga	17	TONGA ARC / TONGA ISLANDS / TOFUA / TOFUA	SUBAERIAL	VOLCANIC ROCK	ANDESITE, BASALTIC	WHOLE ROCK	-19.73	-175.07	-19.73	-175.07	56.395	0.825	14.215	8.36	11.5714	3.505	0.2	0.665	2.23	0.145	179.439	7.01337	35.4339	1.12771	0.351611	160.382	3.51821	2.28776	0.755055	14.7586	2.8846		1.30445	0.765728	2.55322		0.354631	1.08782	0.326177	6.15987		2.6849	1.15592	7.75584	35.1723
2017	[21408] BEIER C.(2017) [GeoReM [10547] ]	samp. TOF 42	O	(S)Tonga	17	TONGA ARC / TONGA ISLANDS / TOFUA / TOFUA	SUBAERIAL	VOLCANIC ROCK	ANDESITE, BASALTIC	WHOLE ROCK	-19.73	-175.07	-19.73	-175.07	53.83	0.64	15.28	9.94	10.4467	4.63	0.18	0.51	1.96	0.11	142.726	5.47661	35.3167	15.1613	0.283352	127.395	2.86977	1.88488	0.623823	14.4949	2.31694		1.03706	0.63818	1.98493		0.292197	0.846181	0.268422	4.85554	3.71378	2.17556	0.907197	5.83685	36.5926
2017	[21408] BEIER C.(2017) [GeoReM [10547] ]	samp. TOF 43	O	(S)Tonga	17	TONGA ARC / TONGA ISLANDS / TOFUA / TOFUA	SUBAERIAL	VOLCANIC ROCK	ANDESITE, BASALTIC	WHOLE ROCK	-19.73	-175.07	-19.73	-175.07	55.71	0.69	14	9.26	11.1845	4.26	0.2	0.53	1.83	0.11	159.192	5.61507	33.8927	10.1053	0.270581	110.783	3.17044	2.07618	0.651615	13.7678	2.49826		1.07794	0.695124	2.06218		0.320837	0.921714	0.224037	5.08778		2.61926	0.93999	5.77615	40.5681
2017	[21408] BEIER C.(2017) [GeoReM [10547] ]	samp. TOF 46	O	(S)Tonga	17	TONGA ARC / TONGA ISLANDS / TOFUA / TOFUA	SUBAERIAL	VOLCANIC ROCK	ANDESITE, BASALTIC	WHOLE ROCK	-19.73	-175.07	-19.73	-175.07	56.26	0.8	14.07	8.47	11.5084	3.61	0.2	0.61	1.99	0.14	169.452	6.59366	34.3228	3.51968	0.321552	114.491	3.63817	2.36598	0.766483	14.548	2.91017		1.30728	0.794122	2.38276		0.368837	0.992993	0.265148	5.99303		2.69892	1.0989	6.48533	37.4281
2017	[21408] BEIER C.(2017) [GeoReM [10547] ]	samp. TOF 52	O	(S)Tonga	17	TONGA ARC / TONGA ISLANDS / TOFUA / TOFUA	SUBAERIAL	VOLCANIC ROCK	ANDESITE, BASALTIC	WHOLE ROCK	-19.73	-175.07	-19.73	-175.07	54.17	0.56	15.19	10.19	10.1767	4.95	0.18	0.46	1.89	0.1	130.647	4.50834	34.8355	12.3013	0.265076	112.698	2.4907	1.61849	0.537182	13.7757	1.95397		0.857161	0.543835	1.65265		0.252403	0.815517	0.195654	4.03183	2.19054	1.99367	0.752924	5.1006	37.6577
2017	[21408] BEIER C.(2017) [GeoReM [10547] ]	samp. TOF 53	O	(S)Tonga	17	TONGA ARC / TONGA ISLANDS / TOFUA / TOFUA	SUBAERIAL	VOLCANIC ROCK	ANDESITE, BASALTIC	WHOLE ROCK	-19.73	-175.07	-19.73	-175.07	54.35	0.57	15.5	10.34	10.2757	5.07	0.19	0.47	1.7	0.09	132.864	4.5071	35.1769	12.9804	0.26533	115.649	2.49559	1.61423	0.542011	13.8864	1.97635		0.861818	0.545655	1.68343		0.253265	0.809242	0.192519	4.02938	2.57736	2.01668	0.748255	5.08573	38.0641
2017	[21408] BEIER C.(2017) [GeoReM [10547] ]	samp. TOF 54	O	(S)Tonga	17	TONGA ARC / TONGA ISLANDS / TOFUA / TOFUA	SUBAERIAL	VOLCANIC ROCK	ANDESITE, BASALTIC	WHOLE ROCK	-19.73	-175.07	-19.73	-175.07	53.83	0.53	15.87	10.64	9.83481	5.24	0.18	0.43	1.86	0.09	123.076	4.17737	34.8332	19.3417	0.246043	105.704	2.32227	1.50643	0.512293	13.68	1.8369		0.804585	0.510078	1.52755		0.238817	0.751999	0.182149	3.75176	4.19351	1.88573	0.696352	4.67763	37.0285
2017	[21408] BEIER C.(2017) [GeoReM [10547] ]	samp. TOF 55	O	(S)Tonga	17	TONGA ARC / TONGA ISLANDS / TOFUA / TOFUA	SUBAERIAL	VOLCANIC ROCK	ANDESITE, BASALTIC	WHOLE ROCK	-19.73	-175.07	-19.73	-175.07	53.75	0.53	15.85	10.65	9.75383	5.22	0.18	0.43	1.6	0.08	122.739	4.16511	35.6632	18.5098	0.250526	96.1179	2.30432	1.5027	0.51411	13.6168	1.84139		0.788579	0.503371	1.52479		0.2396	0.742366	0.179868	3.73283	3.46439	1.88793	0.694597	4.73385	36.6756
2017	[21408] BEIER C.(2017) [GeoReM [10547] ]	samp. TOF 59	O	(S)Tonga	17	TONGA ARC / TONGA ISLANDS / TOFUA / TOFUA	SUBAERIAL	VOLCANIC ROCK	ANDESITE, BASALTIC	WHOLE ROCK	-19.73	-175.07	-19.73	-175.07	55.13	0.56	15.07	10.19	9.63686	5.2	0.18	0.5	1.75	0.09	138.075	4.83476	33.4347	40.4138	0.276844	92.6639	2.57832	1.65475	0.54286	12.9533	2.04126		0.952995	0.56141	1.76445		0.264247	0.840344	0.212193	4.27278	3.39096	2.08823	0.79707	5.23562	36.8042
2017	[21408] BEIER C.(2017) [GeoReM [10547] ]	samp. TOF 60	O	(S)Tonga	17	TONGA ARC / TONGA ISLANDS / TOFUA / TOFUA	SUBAERIAL	VOLCANIC ROCK	ANDESITE, BASALTIC	WHOLE ROCK	-19.73	-175.07	-19.73	-175.07	53.16	0.46	15.05	11.51	9.23195	6.63	0.18	0.36	1.66	0.12	105.121	3.65488	40.4078	108.478	0.211831	78.562	2.1	1.35764	0.445855	12.8165	1.65148		0.7031	0.458608	1.33829		0.211171	0.64089	0.159763	3.29181	15.0482	1.60051	0.604322	4.08306	42.1336
2017	[21408] BEIER C.(2017) [GeoReM [10547] ]	samp. TOF 61	O	(S)Tonga	17	TONGA ARC / TONGA ISLANDS / TOFUA / TOFUA	SUBAERIAL	VOLCANIC ROCK	ANDESITE, BASALTIC	WHOLE ROCK	-19.73	-175.07	-19.73	-175.07	56.63	0.79	13.9	8.2	11.1575	3.38	0.19	0.65	2.36	0.13	179.155	6.94653	32.8957	2.43604	0.353013	115.408	3.6329	2.35672	0.775413	14.4421	2.90646		1.34159	0.799849	2.49719		0.36761	1.11808	0.290705	6.20999		2.72748	1.14817	6.93353	35.5441
2017	[21408] BEIER C.(2017) [GeoReM [10547] ]	samp. TOF 63	O	(S)Tonga	17	TONGA ARC / TONGA ISLANDS / TOFUA / TOFUA	SUBAERIAL	VOLCANIC ROCK	ANDESITE, BASALTIC	WHOLE ROCK	-19.73	-175.07	-19.73	-175.07	55.39	0.68	15.27	9.39	10.2577	4.14	0.18	0.52	2.09	0.12	153.187	5.74635	33.1158	12.5788	0.451872	83.2848	3.04554	1.97342	0.651689	14.2032	2.4557		1.08435	0.663816	2.07445		0.306402	0.870978	0.2366	5.13907	0.150498	1.84291	0.956054	7.28581	35.0511
2017	[21408] BEIER C.(2017) [GeoReM [10547] ]	samp. TOF 66	O	(S)Tonga	17	TONGA ARC / TONGA ISLANDS / TOFUA / TOFUA	SUBAERIAL	VOLCANIC ROCK	ANDESITE, BASALTIC	WHOLE ROCK	-19.73	-175.07	-19.73	-175.07	54.85	0.66	15.35	9.45	10.2487	4.18	0.18	0.52	2.03	0.11	151.776	5.64965	32.6383	16.4393	0.315075	101.537	3.08045	2.00643	0.657403	14.0559	2.47664		1.10763	0.674215	2.04173		0.312643	0.627145	0.241069	5.08966	0.477771	1.91462	0.935354	5.6592	34.4763
2008	[12539] CAULFIELD J. T.(2008) [GeoReM [4051] ]	samp. TF522	O	(S)Tonga	17	TONGA ARC / TONGA ISLANDS / KAO	SUBAERIAL	VOLCANIC ROCK	ANDESITE, BASALTIC	WHOLE ROCK	-19.7303	-175.05	-19.7303	-175.05	55.59	0.7	15.4	9.19	10.7346	4.12	0.19	0.57	2.05	0.13	178.94	6.08	32.17	5.9	0.398	162.07	3.04	1.971	0.708	17.55	2.416		1.075	0.681	2.199		0.316		0.304	5.59	13.56	4.11	1.02	8.01	39.46
2012	[16155] CAULFIELD J. T.(2012) [GeoReM [6945] ]	samp. TF522	O	(S)Tonga	17	TONGA ARC / TONGA ISLANDS / TOFUA / TOFUA	SUBAERIAL	VOLCANIC ROCK	ANDESITE, BASALTIC	WHOLE ROCK	-19.7303	-175.05	-19.7303	-175.05	55.59	0.7	15.4	9.19	10.7346	4.12	0.19	0.57	2.05	0.13	152	6.08		6	0.4	162	3.04	1.97	0.71	18	2.42		1.08	0.68	2.2		0.32		0.304	5.59	14	4.11	1.02	8.01	39
2012	[16155] CAULFIELD J. T.(2012) [GeoReM [6945] ]	samp. TF310	O	(S)Tonga	17	TONGA ARC / TONGA ISLANDS / TOFUA / TOFUA	SUBAERIAL	VOLCANIC ROCK	ANDESITE, BASALTIC	WHOLE ROCK	-19.7308	-175.068	-19.7308	-175.068	54.24	0.53	14.97	10.98	9.71784	6.2	0.18	0.4	1.77	0.09	107	4.11		109	0.18	95	2.13	1.35	0.51	15	1.62		0.72	0.46	1.42		0.22		0.222	3.66	29	3.17	0.7	5.55	42
2008	[12539] CAULFIELD J. T.(2008) [GeoReM [4051] ]	samp. TF310	O	(S)Tonga	17	TONGA ARC / TONGA ISLANDS / KAO	SUBAERIAL	VOLCANIC ROCK	ANDESITE, BASALTIC	WHOLE ROCK	-19.7308	-175.068	-19.7308	-175.068	54.24	0.53	14.97	10.98	9.71784	6.2	0.18	0.4	1.77	0.09	122.16	4.11	36.08	109.14	0.1801	95.16	2.133	1.346	0.51	15.28	1.615		0.724	0.461	1.42		0.218		0.222	3.66	28.97	3.17	0.696	5.55	42.18
2008	[12539] CAULFIELD J. T.(2008) [GeoReM [4051] ]	samp. TF1170	O	(S)Tonga	17	TONGA ARC / TONGA ISLANDS / KAO	SUBAERIAL	VOLCANIC ROCK	ANDESITE, BASALTIC	WHOLE ROCK	-19.737	-175.087	-19.737	-175.087	53.91	0.68	15.66	9.61	10.6176	4.69	0.18	0.53	1.94	0.11	148.77	6.85	33.24	93.96	0.329	162.22	2.137	1.36	0.58	19.68	1.75		0.762	0.453	1.838		0.2108		0.299	4.57	24.38	3.67	0.903	7.5	37.98
2012	[16155] CAULFIELD J. T.(2012) [GeoReM [6945] ]	samp. TF1170	O	(S)Tonga	17	TONGA ARC / TONGA ISLANDS / TOFUA / TOFUA	SUBAERIAL	VOLCANIC ROCK	ANDESITE, BASALTIC	WHOLE ROCK	-19.737	-175.087	-19.737	-175.087	53.91	0.68	15.66	9.61	10.6176	4.69	0.18	0.53	1.94	0.11	116	6.85		94	0.33	162	2.14	1.36	0.58	20	1.75		0.76	0.45	1.84		0.21		0.299	4.57	24	3.67	0.9	7.5	38
2012	[16155] CAULFIELD J. T.(2012) [GeoReM [6945] ]	samp. TF1278	O	(S)Tonga	17	TONGA ARC / TONGA ISLANDS / TOFUA / TOFUA	SUBAERIAL	VOLCANIC ROCK	ANDESITE, BASALTIC	WHOLE ROCK	-19.7377	-175.078	-19.7377	-175.078	53.13	0.44	15.36	11.97	9.30393	6.76	0.18	0.32	1.54	0.08	100	7.74		27	0.48	266	2.96	1.87	0.86	25	2.41		1.04	0.63	2.46		0.3		0.409	6.36	27	5.64	1.25	10.36	45
2008	[12539] CAULFIELD J. T.(2008) [GeoReM [4051] ]	samp. TF1278	O	(S)Tonga	17	TONGA ARC / TONGA ISLANDS / KAO	SUBAERIAL	VOLCANIC ROCK	ANDESITE, BASALTIC	WHOLE ROCK	-19.7377	-175.078	-19.7377	-175.078	53.13	0.44	15.36	11.97	9.30393	6.76	0.18	0.32	1.54	0.08	207.37	7.74	45.82	26.75	0.483	266.02	2.96	1.873	0.862	25.3	2.408		1.038	0.626	2.458		0.3		0.409	6.36	26.69	5.64	1.246	10.36	44.91
2012	[16155] CAULFIELD J. T.(2012) [GeoReM [6945] ]	samp. TF418	O	(S)Tonga	17	TONGA ARC / TONGA ISLANDS / TOFUA / TOFUA	SUBAERIAL	VOLCANIC ROCK	ANDESITE, BASALTIC	WHOLE ROCK	-19.7381	-175.065	-19.7381	-175.065	53.86	0.55	15.82	8.04	8.97101	4.46	0.16	0.4	2.29	0.11	109	7.43		19	0.3	121	2.31	1.52	0.49	19	1.79		0.95	0.5	2.85		0.24		0.3	4.82	16	4.28	1.02	7.04	45
2008	[12539] CAULFIELD J. T.(2008) [GeoReM [4051] ]	samp. TF418	O	(S)Tonga	17	TONGA ARC / TONGA ISLANDS / KAO	SUBAERIAL	VOLCANIC ROCK	ANDESITE, BASALTIC	WHOLE ROCK	-19.7381	-175.065	-19.7381	-175.065	53.86	0.55	15.82	8.04	8.97101	4.46	0.16	0.4	2.29	0.11	147.96	7.43	31.57	18.76	0.3	120.8	2.311	1.516	0.487	19.08	1.792		0.948	0.501	2.849		0.24		0.3	4.82	15.5	4.28	1.024	7.04	45.34
2012	[16155] CAULFIELD J. T.(2012) [GeoReM [6945] ]	samp. TF525	O	(S)Tonga	17	TONGA ARC / TONGA ISLANDS / TOFUA / TOFUA	SUBAERIAL	VOLCANIC ROCK	ANDESITE, BASALTIC	WHOLE ROCK	-19.7456	-175.041	-19.7456	-175.041	55.52	0.68	15.44	9.38	10.1497	4.1	0.18	0.54	2.01	0.12	130	6.31		13	0.38	66	2.97	2.01	0.71	18	2.28		1.08	0.66	2.24		0.31		0.311	5.71	14	4.81	1.07	8.05	39
2012	[16155] CAULFIELD J. T.(2012) [GeoReM [6945] ]	samp. TF526	O	(S)Tonga	17	TONGA ARC / TONGA ISLANDS / TOFUA / TOFUA	SUBAERIAL	VOLCANIC ROCK	ANDESITE, BASALTIC	WHOLE ROCK	-19.7456	-175.041	-19.7456	-175.041	55.46	0.68	15.62	8.51	10.4557	4.24	0.18	0.54	2.11	0.11	137	5.32		13	0.31	157	2.58	1.93	0.68	17	2		1.03	0.57	2.18		0.31		0.313	4.62	16	3.25	0.91	7.48	41
2012	[16155] CAULFIELD J. T.(2012) [GeoReM [6945] ]	samp. TF527	O	(S)Tonga	17	TONGA ARC / TONGA ISLANDS / TOFUA / TOFUA	SUBAERIAL	VOLCANIC ROCK	ANDESITE, BASALTIC	WHOLE ROCK	-19.7456	-175.041	-19.7456	-175.041	55.73	0.67	15.37	9.49	10.2217	4.21	0.18	0.53	2.2	0.13	133	5.84		19	0.34	94	2.83	1.91	0.66	17	2.32		1.05	0.65	2.17		0.3		0.298	5.32	15	3.73	1	7.37	39
2012	[16155] CAULFIELD J. T.(2012) [GeoReM [6945] ]	samp. TF528	O	(S)Tonga	17	TONGA ARC / TONGA ISLANDS / TOFUA / TOFUA	SUBAERIAL	VOLCANIC ROCK	ANDESITE, BASALTIC	WHOLE ROCK	-19.7456	-175.041	-19.7456	-175.041	55.53	0.67	15.59	9.17	10.2037	4.34	0.18	0.55	2.21	0.11	132	5.9		49	0.37	204	2.99	1.93	0.68	17	2.29		1.03	0.67	2.21		0.31		0.29	5.43	16	3.25	1.02	7.97	40
2012	[16155] CAULFIELD J. T.(2012) [GeoReM [6945] ]	samp. TF529	O	(S)Tonga	17	TONGA ARC / TONGA ISLANDS / TOFUA / TOFUA	SUBAERIAL	VOLCANIC ROCK	ANDESITE, BASALTIC	WHOLE ROCK	-19.7456	-175.041	-19.7456	-175.041	55.52	0.64	14.9	9.62	10.7436	4.5	0.19	0.5	2.04	0.11	129	6.02		13	0.2	53	2.93	1.93	0.63	17	2.35		1	0.65	2.09		0.31		0.281	5.44	15	3.37	0.99	7.68	43
2008	[12539] CAULFIELD J. T.(2008) [GeoReM [4051] ]	samp. TF525	O	(S)Tonga	17	TONGA ARC / TONGA ISLANDS / KAO	SUBAERIAL	VOLCANIC ROCK	ANDESITE, BASALTIC	WHOLE ROCK	-19.7456	-175.041	-19.7456	-175.041	55.52	0.68	15.44	9.38	10.1497	4.1	0.18	0.54	2.01	0.12	169.45	6.31	29.81	12.76	0.382	66.24	2.97	2.008	0.71	17.55	2.278		1.082	0.662	2.24		0.308		0.311	5.71	14.46	4.81	1.069	8.05	39.08
2008	[12539] CAULFIELD J. T.(2008) [GeoReM [4051] ]	samp. TF526	O	(S)Tonga	17	TONGA ARC / TONGA ISLANDS / KAO	SUBAERIAL	VOLCANIC ROCK	ANDESITE, BASALTIC	WHOLE ROCK	-19.7456	-175.041	-19.7456	-175.041	55.46	0.68	15.62	8.51	10.4557	4.24	0.18	0.54	2.11	0.11	163.03	5.32	35.23	12.6	0.311	156.93	2.582	1.933	0.677	17.01	1.998		1.029	0.568	2.181		0.309		0.313	4.62	15.82	3.25	0.914	7.48	40.59
2008	[12539] CAULFIELD J. T.(2008) [GeoReM [4051] ]	samp. TF527	O	(S)Tonga	17	TONGA ARC / TONGA ISLANDS / KAO	SUBAERIAL	VOLCANIC ROCK	ANDESITE, BASALTIC	WHOLE ROCK	-19.7456	-175.041	-19.7456	-175.041	55.73	0.67	15.37	9.49	10.2217	4.21	0.18	0.53	2.2	0.13	156.57	5.84	30.49	18.93	0.335	94.14	2.83	1.906	0.659	16.75	2.323		1.048	0.651	2.167		0.303		0.298	5.32	14.98	3.73	1.001	7.37	38.64
2008	[12539] CAULFIELD J. T.(2008) [GeoReM [4051] ]	samp. TF528	O	(S)Tonga	17	TONGA ARC / TONGA ISLANDS / KAO	SUBAERIAL	VOLCANIC ROCK	ANDESITE, BASALTIC	WHOLE ROCK	-19.7456	-175.041	-19.7456	-175.041	55.53	0.67	15.59	9.17	10.2037	4.34	0.18	0.55	2.21	0.11	156.5	5.9	31.56	49.2	0.374	203.63	2.99	1.933	0.683	16.84	2.292		1.029	0.665	2.211		0.309		0.29	5.43	15.64	3.25	1.017	7.97	40.31
2008	[12539] CAULFIELD J. T.(2008) [GeoReM [4051] ]	samp. TF529	O	(S)Tonga	17	TONGA ARC / TONGA ISLANDS / KAO	SUBAERIAL	VOLCANIC ROCK	ANDESITE, BASALTIC	WHOLE ROCK	-19.7456	-175.041	-19.7456	-175.041	55.52	0.64	14.9	9.62	10.7436	4.5	0.19	0.5	2.04	0.11	155.52	6.02	33.99	12.83	0.2023	52.67	2.93	1.926	0.628	17.28	2.35		0.997	0.647	2.086		0.306		0.281	5.44	14.92	3.37	0.994	7.68	43.18
2007	[10608] PEARCE J. A.(2007) [GeoReM [2940] ]	samp. 23208	O	(S)Tonga	17	TONGA ARC / TONGA ISLANDS / TOFUA / TOFUA	SUBAERIAL	VOLCANIC ROCK	ANDESITE, BASALTIC, THOLEIITIC	WHOLE ROCK	-19.75	-175.08	-19.75	-175.08	54.54	0.51	16.6	10.02	10.0958	4.48	0.15	0.51	1.9	0.11	133.4	4.85	34	28	0.3	98	2.22	1.48	0.56	15.1	1.87		0.77	0.57	1.78		0.21		0.77	3.97	21	2.52	0.82	6.7	35.6
2008	[12535] KELLER N. S. (2008)	samp. TO2.4	O	(S)Tonga	17	TONGA ARC / TONGA ISLANDS / TOFUA / TOFUA	SUBAERIAL	VOLCANIC ROCK	BASALT	VOLCANIC GLASS	-19.75	-175.08	-19.75	-175.08	56.73	0.83	12.68	8.98	11.73	4.17		0.64	1.99		156.5	5.9	36	17	0.374	209	2.99	2.2	0.69		2.292		1.1		2.211	7.2	0.32	1.4	0.29	5.43	13	3.25	1.017	7.97	40.31
2012	[16155] CAULFIELD J. T.(2012) [GeoReM [6945] ]	samp. T57	O	(S)Tonga	17	TONGA ARC / TONGA ISLANDS / TOFUA / TOFUA	SUBAERIAL	VOLCANIC ROCK	DACITE	WHOLE ROCK	-19.75	-175.08	-19.75	-175.08	64.97	0.68	13.31	5.57	7.6483	1.57	0.17	0.99	3.08	0.19	241	8.28		4	0.37	26	3.61	2.43	0.81	15	3.21		1.34	0.82	3.03		0.36		0.51	7.32	3	2.39	1.43	12.1	29
1997	[2495] TURNER SIMON P. (1997)	samp. 26835	O	(S)Tonga	17	TONGA ARC / TONGA ISLANDS / TOFUA / TOFUA	SUBAERIAL	VOLCANIC ROCK	ANDESITE, BASALTIC	WHOLE ROCK	-19.75	-175.08	-19.75	-175.08	53.94	0.49	15.37	11.38	9.36692	6.39	0.18	0.39	1.56	0.08	97	2.99	37	98	0.26	63	1.63	1.02	0.38	15	1.29		0.62	0.32	1.28		0.17		0.16	2.95	28	2.2	0.5	5.2	44
1997	[2495] TURNER SIMON P. (1997)	samp. 26834	O	(S)Tonga	17	TONGA ARC / TONGA ISLANDS / TOFUA / TOFUA	SUBAERIAL	VOLCANIC ROCK	ANDESITE, BASALTIC	WHOLE ROCK	-19.75	-175.08	-19.75	-175.08	54.1	0.5	15.3	11.2	9.48389	6.16	0.18	0.4	1.58	0.08	95	2.96	38	108	0.28	109	1.76	1.14	0.41	15	1.43		0.67	0.37	1.17		0.21		0.07	2.96	30	1.9	0.5	5.7	47
1997	[2495] TURNER SIMON P. (1997)	samp. 26907	O	(S)Tonga	17	TONGA ARC / TONGA ISLANDS / TOFUA / TOFUA	SUBAERIAL	VOLCANIC ROCK	ANDESITE, BASALTIC	WHOLE ROCK	-19.75	-175.08	-19.75	-175.08	53.83	0.54	16.61	11.08	9.31293	5.48	0.18	0.43	1.72	0.1	101	3.6	38	88	0.5	100	2.07	1.33	0.45	16	1.72		0.75	0.44	1.44		0.24		0.08	3.48	34	2.2	0.6	6.1	42
1997	[2495] TURNER SIMON P. (1997)	samp. 26837	O	(S)Tonga	17	TONGA ARC / TONGA ISLANDS / TOFUA / TOFUA	SUBAERIAL	VOLCANIC ROCK	ANDESITE, BASALTIC	WHOLE ROCK	-19.75	-175.08	-19.75	-175.08	53.54	0.59	15.37	10.8	10.9776	5.12	0.21	0.5	1.86	0.09	118	3.91	36	48	0.26	141	2.29	1.48	0.5	15	1.8		0.79	0.48	1.5		0.24		0.12	3.7	20	2.3	0.65	6.1	45
1997	[2495] TURNER SIMON P. (1997)	samp. 26877	O	(S)Tonga	17	TONGA ARC / TONGA ISLANDS / TOFUA / TOFUA	SUBAERIAL	VOLCANIC ROCK	ANDESITE, BASALTIC	WHOLE ROCK	-19.75	-175.08	-19.75	-175.08	55.63	0.69	15.12	9.54	10.9326	4.56	0.19	0.56	1.95	0.12	139	5.01	37	25	0.33	145	3.03	1.95	0.67	16	2.41		1.06	0.7	1.95		0.34		0.2	4.72	22	3	0.84	7.9	45
1997	[2495] TURNER SIMON P. (1997)	samp. 26833	O	(S)Tonga	17	TONGA ARC / TONGA ISLANDS / TOFUA / TOFUA	SUBAERIAL	VOLCANIC ROCK	ANDESITE, BASALTIC	WHOLE ROCK	-19.75	-175.08	-19.75	-175.08	54.56	0.57	17.88	10.92	9.007	3.7	0.16	0.47	1.84	0.1	120	4.03	29	25	0.32	141	2.4	1.54	0.55	16	1.94		0.84	0.5	1.56		0.27		0.09	3.97	22	3	0.7	5.5	37
1994	[3056] EWART A. (1994)	samp. FN32	O	(S)Tonga	17	TONGA ARC / TONGA ISLANDS / TOFUA / TOFUA	SUBAERIAL	VOLCANIC ROCK	ANDESITE, BASALTIC	WHOLE ROCK	-19.75	-175.08	-19.75	-175.08	56.91	0.77	14.77	8.85	10.9344	3.81	0.19	0.58	2.22	0.11	173.4	5.93	40	39	0.17	77	3.66	2.34	0.75	15.8	2.97		1.25	0.77	2.27	4.7	0.39		0.4	5.61	21	2.63	1.05	5.1	47
1998	[3371] EWART A. (1998)	samp. TOF32	O	(S)Tonga	17	TONGA ARC / TONGA ISLANDS / TOFUA / TOFUA / HAMATUA FORMATION	SUBAERIAL	VOLCANIC ROCK	DACITE	WHOLE ROCK	-19.75	-175.08	-19.75	-175.08											186	6.76	40.5	11.3	0.38	143	3.19	2.13	0.744	17.4	2.83		1.22	0.699	2.31	5.43	0.338		0.36	6.02	18.7	2.69	1.15	8.46	41.2
1998	[3371] EWART A. (1998)	samp. 38983	O	(S)Tonga	17	TONGA ARC / TONGA ISLANDS / HUNGA TONGA	SUBAERIAL	VOLCANIC ROCK	ANDESITE, BASALTIC	WHOLE ROCK	-20.53	-175.42	-20.53	-175.42											129	4.65		52.5	0.36	162	2.34	1.61	0.534	15.4	1.97		0.761	0.528	1.69	5.19	0.256		0.49	4.04	36.1		0.813	5.95	52.4
1998	[3371] EWART A. (1998)	samp. 38984	O	(S)Tonga	17	TONGA ARC / TONGA ISLANDS / HUNGA TONGA	SUBAERIAL	VOLCANIC ROCK	ANDESITE, BASALTIC	WHOLE ROCK	-20.53	-175.42	-20.53	-175.42											118	4.88		53.4	0.28	190	2.37	1.6	0.538	15.6	2.01		0.749	0.526	1.77	3.77	0.256		0.4	4.21	41.6		0.853	5.5	52.2
1998	[3371] EWART A. (1998)	samp. 38982	O	(S)Tonga	17	TONGA ARC / TONGA ISLANDS / HUNGA TONGA	SUBAERIAL	VOLCANIC ROCK	ANDESITE, BASALTIC	WHOLE ROCK	-20.53	-175.42	-20.53	-175.42											197	6.02		8.3	0.43	204	2.94	2.04	0.582	15.4	2.41		1.24	0.657	1.67	6.05	0.326		0.67	4.53	16.7		0.893	6.52	43.5
2007	[10608] PEARCE J. A.(2007) [GeoReM [2940] ]	samp. 111550-1	O	(S)Tonga	17	TONGA ARC / TONGA ISLANDS / HUNGA HA^APAI	SUBAERIAL	VOLCANIC ROCK	ANDESITE, BASALTIC, THOLEIITIC	WHOLE ROCK	-20.55	-175.42	-20.55	-175.42	55.35	0.6	15.57	9.82	10.1317	4.8	0.19	0.35	1.82	0.07	144	3.58	31	53	0.13	128	1.94	1.32	0.47	15	1.59		0.72	0.45	1.27		0.22		0.56	3.06	33	1.58	0.6	3.8	40
1997	[2495] TURNER SIMON P. (1997)	samp. HHHTOP	O	(S)Tonga	17	TONGA ARC / TONGA ISLANDS / HUNGA HA^APAI	SUBAERIAL	VOLCANIC ROCK	ANDESITE, BASALTIC	WHOLE ROCK	-20.55	-175.42	-20.55	-175.42	55.35	0.6	15.57	9.82	10.2127	4.8	0.19	0.35	1.82	0.07	144	3.6	31	46	0.37	128	1.94	1.32	0.53	15	1.59		0.89	0.45	1.8		0.27		0.56	3.4	31	1.6	0.6	3.8	48
1997	[2495] TURNER SIMON P. (1997)	samp. HHBTM	O	(S)Tonga	17	TONGA ARC / TONGA ISLANDS / HUNGA HA^APAI	SUBAERIAL	VOLCANIC ROCK	ANDESITE, BASALTIC	WHOLE ROCK	-20.55	-175.42	-20.55	-175.42	54.44	0.49	18.52	11.31	8.60209	4.16	0.16	0.24	1.78	0.06	119	3.6	26	45	0.17	139	2.02	1.42	0.48	18	1.48		0.75	0.51	1.9		0.27		0.47	3.5	25	1.3	0.62	4.2	41
1998	[3371] EWART A. (1998)	samp. HHBF	O	(S)Tonga	17	TONGA ARC / TONGA ISLANDS / HUNGA HA^APAI	SUBAERIAL	VOLCANIC ROCK	ANDESITE, BASALTIC	WHOLE ROCK	-20.55	-175.42	-20.55	-175.42											110	3.87	35.1	44.5	0.22	137	2	1.38	0.43	16.7	1.65		0.67	0.448	1.32	4.39	0.22		0.25	3.33	28.2	1.39	0.61	4.2	38.5
1998	[3371] EWART A. (1998)	samp. HHUF	O	(S)Tonga	17	TONGA ARC / TONGA ISLANDS / HUNGA HA^APAI	SUBAERIAL	VOLCANIC ROCK	ANDESITE, BASALTIC	WHOLE ROCK	-20.55	-175.42	-20.55	-175.42											126	3.5	40.6	52	0.29	157	2	1.4	0.472	15.9	1.6		0.76	0.451	1.09	5.42	0.241		0.28	3.08	37.3	1.8	0.541	5.88	47.1
1994	[3056] EWART A. (1994)	samp. HH1	O	(S)Tonga	17	TONGA ARC / TONGA ISLANDS / HUNGA HA^APAI	SUBAERIAL	VOLCANIC ROCK	ANDESITE, BASALTIC	WHOLE ROCK	-20.55	-175.42	-20.55	-175.42	54.56	0.49	18.56	11.33	8.61158	4.17	0.16	0.24	1.78	0.06	141	4.59	30	54	0.13	130	2.66	1.74	0.58	18.1	2.16		0.91	0.58	1.8	4.9	0.31		0.52	4.34	26	1.09	0.82	4	41
2010	[15055] COOPER L. B. (2010)	samp. LC-A-4	O	(S)Tonga	17	TONGA ARC / SEAMOUNT A / DREDGE ND-04	SUBAQUATIC	VOLCANIC ROCK	BONINITE	WHOLE ROCK	-20.7463	-175.562	-20.7463	-175.562	53.83	0.36	12.73	10.87	9.16559	10.51	0.18	0.25	1.09	0.05	101	2.24	41.7	441	0.238	90.5	1.57	1.07	0.338	11.4	1.22		0.42	0.36	0.779	4.7	0.18		0.1	2.13	139	1.02	0.382	3.57	46.4
2010	[15055] COOPER L. B. (2010)	samp. LC-A-1	O	(S)Tonga	17	TONGA ARC / SEAMOUNT A / DREDGE ND-01	SUBAQUATIC	VOLCANIC ROCK	BONINITE	WHOLE ROCK	-20.7909	-175.557	-20.7909	-175.557	53.67	0.39	14.78	10.6	9.26359	7.16	0.17	0.25	1.17	0.05	88.7	2.53	34.5	183	0.101	110	1.76	1.17	0.367	12.7	1.33		0.54	0.403	0.892	4.74	0.202		0.131	2.4	39.7	1.07	0.438	2.99	42.2
2010	[15055] COOPER L. B. (2010)	samp. LC-A-5	O	(S)Tonga	17	TONGA ARC / SEAMOUNT A / DREDGE ND-05	SUBAQUATIC	VOLCANIC ROCK	BONINITE	WHOLE ROCK	-20.856	-175.549	-20.856	-175.549	54.5	0.44	15.83	10.45	9.22459	5.42	0.17	0.4	1.44	0.1	139	3.43	33	97.1	0.312	124	2.06	1.35	0.463	13.9	1.62		0.676	0.463	1.21	6.23	0.229		0.177	3.17	22	1.27	0.587	6.62	40.9
2007	[10608] PEARCE J. A.(2007) [GeoReM [2940] ]	samp. 85-60	O	(S)Tonga	17	TONGA ARC / TONGA ISLANDS / EUA	SUBAERIAL	VOLCANIC ROCK	ANDESITE, THOLEIITIC	WHOLE ROCK	-21.03	-174.92	-21.03	-174.92	56.51	1.18	14.71	7.47	11.7334	4.06	0.22	0.12	3.14	0.09	48	6.47	33	14	0.03	135	5.27	3.44	0.98	18.5	4.09		2.13	1.17	2.11		0.51		1.1	6.84	23	1.84	1.17	0.7	45
2007	[10608] PEARCE J. A.(2007) [GeoReM [2940] ]	samp. 96-6-18-3	O	(S)Tonga	17	TONGA ARC / TONGA ISLANDS / EUA	SUBAERIAL	VOLCANIC ROCK	ANDESITE, THOLEIITIC	WHOLE ROCK	-21.03	-174.92	-21.03	-174.92	59.2	0.75	17.48	4.81	7.43235	2.6	0.18	0.49	3.75	0.08	29	6.59	10	2	0.02	28	3.66	2.37	0.89	18.8	3.1		1.6	0.79	2.01		0.34		0.72	6.23	3	1.08	1.17	2.2	29
2007	[10608] PEARCE J. A.(2007) [GeoReM [2940] ]	samp. 96-6-19-2	O	(S)Tonga	17	TONGA ARC / TONGA ISLANDS / EUA	SUBAERIAL	VOLCANIC ROCK	ANDESITE, THOLEIITIC	WHOLE ROCK	-21.03	-174.92	-21.03	-174.92	58.87	0.87	17.65	6.31	6.7665	2.39	0.16	0.36	4.03	0.12	38	7.15	15	4	0.06	43	4.61	2.81	1.1	20.3	3.71		2.12	0.99	2.07		0.42		1.04	7.35	3	1.99	1.32	3	31
2007	[10608] PEARCE J. A.(2007) [GeoReM [2940] ]	samp. 96-6-19-7	O	(S)Tonga	17	TONGA ARC / TONGA ISLANDS / EUA	SUBAERIAL	VOLCANIC ROCK	ANDESITE, BASALTIC, THOLEIITIC	WHOLE ROCK	-21.03	-174.92	-21.03	-174.92	52.33	0.79	18.51	9.68	9.14197	4.46	0.16	0.17	2.65	0.07	48	4.09	20	34	0.04	98	3.66	2.38	0.75	18.9	2.92		1.1	0.8	1.37		0.35		0.65	4.62	25	1.49	0.79	1.5	38
2007	[10608] PEARCE J. A.(2007) [GeoReM [2940] ]	samp. 97-7-26-7	O	(S)Tonga	17	TONGA ARC / TONGA ISLANDS / EUA	SUBAERIAL	VOLCANIC ROCK	ANDESITE, THOLEIITIC	WHOLE ROCK	-21.03	-174.92	-21.03	-174.92	56.05	0.98	17.78	7.36	8.52111	4.88	0.16	0.37	2.86	0.07	24.3	6.43	14	31	0.07	38	4.34	2.74	0.97	18.1	3.42		1.86	0.96	1.9		0.4		0.96	6.87	102	0.75	1.24	1.6	26.5
2007	[10898] HERGT J. M. (2007)	samp. E11	O	(S)Tonga	17	TONGA ARC / TONGA ISLANDS / EUA	SUBAERIAL	VOLCANIC ROCK	NOT GIVEN	WHOLE ROCK	-21.03	-174.92	-21.03	-174.92											39.2	10.6	15.1	5.8	0.03	63.9	5.1	3.05	1.11	16.7	4.41		1.94	1.06	3.36	5.13	0.388		1.37	10.1	5.3	0.65	1.91	2	20.9
2007	[10898] HERGT J. M. (2007)	samp. E12	O	(S)Tonga	17	TONGA ARC / TONGA ISLANDS / EUA	SUBAERIAL	VOLCANIC ROCK	NOT GIVEN	WHOLE ROCK	-21.03	-174.92	-21.03	-174.92											43.9	6.19	34.3	12.5	0.01	160	5.06	3.41	0.93	16.9	4.04		1.01	1.14	2.01	1.42	0.487		0.89	6.78	17.4	1.34	1.16	0.52	41.8
2007	[10898] HERGT J. M. (2007)	samp. E15	O	(S)Tonga	17	TONGA ARC / TONGA ISLANDS / EUA	SUBAERIAL	VOLCANIC ROCK	NOT GIVEN	WHOLE ROCK	-21.03	-174.92	-21.03	-174.92											33.5	5.39	22.9	76.8	0.04	14.8	4.18	2.77	0.91	16.7	3.33		1.15	0.92	1.7	3.87	0.397		0.83	6.01	41.6	1.61	1.03	1.24	36.7
2007	[10898] HERGT J. M. (2007)	samp. E7	O	(S)Tonga	17	TONGA ARC / TONGA ISLANDS / EUA	SUBAERIAL	VOLCANIC ROCK	NOT GIVEN	WHOLE ROCK	-21.03	-174.92	-21.03	-174.92											12.1	2.35	29.4	80.4	0.02	106	1.95	1.32	0.41	15.1	1.48		0.52	0.43	0.76	5.99	0.19		0.27	2.51	25.9	8.11	0.44	1.34	35.4
2007	[10898] HERGT J. M. (2007)	samp. E8	O	(S)Tonga	17	TONGA ARC / TONGA ISLANDS / EUA	SUBAERIAL	VOLCANIC ROCK	NOT GIVEN	WHOLE ROCK	-21.03	-174.92	-21.03	-174.92											44.8	9.45	9.2	21.3	0.07	7.6	3.92	2.57	0.73	12.5	3.24		1.6	0.85	3.44	7.1	0.349		1.06	7.79	49	0.85	1.57	2.15	21
2007	[10898] HERGT J. M. (2007)	samp. E18B	O	(S)Tonga	17	TONGA ARC / TONGA ISLANDS / EUA	SUBAERIAL	VOLCANIC ROCK	NOT GIVEN	WHOLE ROCK	-21.03	-174.92	-21.03	-174.92											18.4	4.84	30.7	45.8	0.04	101	3.63	2.48	0.78	17.2	2.92		0.57	0.81	1.58	1.81	0.35		0.64	5.16	26.6	0.62	0.9	1.32	36.4
2007	[10898] HERGT J. M. (2007)	samp. E18C	O	(S)Tonga	17	TONGA ARC / TONGA ISLANDS / EUA	SUBAERIAL	VOLCANIC ROCK	NOT GIVEN	WHOLE ROCK	-21.03	-174.92	-21.03	-174.92											64.6	6.18	17.1	19.4	0.02	40	3.43	2.25	0.76	15.4	2.84		1.32	0.76	2.24	6.9	0.319		0.55	5.8	6.8	1.06	1.08	2.28	31
2007	[10898] HERGT J. M. (2007)	samp. E20	O	(S)Tonga	17	TONGA ARC / TONGA ISLANDS / EUA	SUBAERIAL	VOLCANIC ROCK	NOT GIVEN	WHOLE ROCK	-21.03	-174.92	-21.03	-174.92											97.5	1.51	30.9	9.7	0.23	89	1.65	1.14	0.38	15.5	1.22		0.37	0.38	0.52	20.34	0.168		0.2	1.85	10.9	0.78	0.3	6.14	44.3
1990	[6338] FRENZEL G. (1990)	samp. 65/1	O	(S)Tonga	17	TONGA ARC / S5	SUBAQUATIC	VOLCANIC ROCK	BASALT	WHOLE ROCK	-22.08	-177.03	-22.08	-177.03	49.14	0.57	16.8	12.65		7.39	0.18	0.47	1.01	0.14			39	120		86															41
2009	[13619] HAASE K. M.(2009) [GeoReM [4904] ]	samp. 121 KD3	O	(S)Tonga	17	TONGA ARC / UNNAMED SEAMOUNT (TONGA ARC)	SUBAQUATIC	VOLCANIC ROCK	ANDESITE	WHOLE ROCK	-22.12	-177.02	-22.12	-177.02	57.46	1.23	15.43	7.86	9.39391	2.97	0.15	0.76	3.32	0.2	139	18.1	24.6	1.53	0.2	33.35	5.14	3.09	1.38	18.13	4.78		2.35	1.12	8.24	2.23	0.5	0.63	1.29	13.94	3.38	11.05	2.87	8.03	27.7
2009	[13619] HAASE K. M.(2009) [GeoReM [4904] ]	samp. 198KD-2	O	(S)Tonga	17	TONGA ARC / UNNAMED SEAMOUNT (TONGA ARC)	SUBAQUATIC	VOLCANIC ROCK	BASALT	WHOLE ROCK	-22.13	-176.41	-22.13	-176.41	51.78	0.61	16.83	11.29		5.78	0.18	0.39			114	6.43	38.6	62.5	0.31	77.5	2.27	1.42	0.59	16.5	1.98		0.74	0.51	2.54		0.24	0.52	0.38	5.02	31.9	1.17	1.02	6.62	45.6
1990	[6338] FRENZEL G. (1990)	samp. 114	O	(S)Tonga	17	TONGA ARC / S6	SUBAQUATIC	VOLCANIC ROCK	BASALT	WHOLE ROCK	-22.16	-177.08	-22.16	-177.08	50.88	0.83	18.84	11.39		4.59	0.21	0.46	1.89	0.14			31	74		113															34
1990	[6338] FRENZEL G. (1990)	samp. 86/1	O	(S)Tonga	17	TONGA ARC / S2	SUBAQUATIC	VOLCANIC ROCK	ANDESITE, BASALTIC	WHOLE ROCK	-22.17	-176.43	-22.17	-176.43	52.14	0.53	16.7	11.73		6.38	0.18	0.29	1.13	0.07			27	209		125															35
1990	[6338] FRENZEL G. (1990)	samp. 87/1	O	(S)Tonga	17	TONGA ARC / S1	SUBAQUATIC	VOLCANIC ROCK	BASALT	WHOLE ROCK	-22.2	-176.55	-22.2	-176.55	50.88	0.59	16.51	12.85		7.05	0.18	0.32	1.5	0.09			36	158		134															41
2009	[13619] HAASE K. M.(2009) [GeoReM [4904] ]	samp. 110 KD	O	(S)Tonga	17	TONGA ARC / S3	SUBAQUATIC	VOLCANIC ROCK	ANDESITE, BASALTIC	WHOLE ROCK	-22.29	-176.57	-22.29	-176.57	52.8	0.45	11	13.35	7.84626	11.62	0.16	0.39	1.15	0.1	128	9.02	43	249	0.3	117	2.28	1.39	0.62	13	2.1		0.89	0.5	3.83	4.63	0.24	0.61	0.43	6.16	58.8	1.17	1.32	9.3	45.1
2009	[13619] HAASE K. M.(2009) [GeoReM [4904] ]	samp. 128KD2	O	(S)Tonga	17	TONGA ARC / S3	SUBAQUATIC	VOLCANIC ROCK	ANDESITE, BASALTIC	WHOLE ROCK	-22.29	-176.57	-22.29	-176.57											164	11.4	44.3	174.2	0.43	126.8	2.49	1.49	0.74	14.2	2.48		1.08	0.54	4.82	5.82	0.25	0.6	0.52	7.76	46.9	1.42	1.69	14.4	40.7
2009	[13619] HAASE K. M.(2009) [GeoReM [4904] ]	samp. 128KD3	O	(S)Tonga	17	TONGA ARC / S3	SUBAQUATIC	VOLCANIC ROCK	ANDESITE, BASALTIC	WHOLE ROCK	-22.29	-176.57	-22.29	-176.57	53.51	0.7	15.73	11.16	10.1857	5.65	0.19	0.64	1.86		170	9.74	40.9	164	0.27	107	2.57	1.68	0.76		2.46		1.17	0.54	3.96		0.26		1.5	7.24	551	2.73	1.44	10.1	35.3
2009	[13619] HAASE K. M.(2009) [GeoReM [4904] ]	samp. 80KD7C1	O	(S)Tonga	17	TONGA ARC / S3	SUBAQUATIC	VOLCANIC ROCK	ANDESITE, BASALTIC	WHOLE ROCK	-22.3	-176.5	-22.3	-176.5											57	4.18	44	1123	0.14	58.6	1.33	0.82	0.34		1.13		0.45	0.27	1.7		0.12			3.39	501	0.8	0.63	5.14	54
2009	[13619] HAASE K. M.(2009) [GeoReM [4904] ]	samp. 80KD7C2	O	(S)Tonga	17	TONGA ARC / S3	SUBAQUATIC	VOLCANIC ROCK	ANDESITE	WHOLE ROCK	-22.3	-176.5	-22.3	-176.5											223	9.94	33.4	147	0.3	70.3	2.56	1.62	0.68		2.14		1.2	0.54	4.21		0.24		1.1	7.09	385	1.76	1.41	7.77	34.1
2009	[13619] HAASE K. M.(2009) [GeoReM [4904] ]	samp. 124KD1	O	(S)Tonga	17	TONGA ARC / S3	SUBAQUATIC	VOLCANIC ROCK	ANDESITE, BASALTIC	WHOLE ROCK	-22.3	-176.5	-22.3	-176.5											143	7.84	44	308	0.23	138	2.17	1.35	0.59		1.84		0.79	0.44	3.35		0.19		1.1	5.73	1112	1.85	1.17	7.74	37.8
1990	[6338] FRENZEL G. (1990)	samp. 80/7C/2	O	(S)Tonga	17	TONGA ARC / S3	SUBAQUATIC	VOLCANIC ROCK	ANDESITE	WHOLE ROCK	-22.3	-176.5	-22.3	-176.5	57.33	0.64	15.77	9.95		4.62	0.17	0.65	2.13	0.12	131		39	132		124															969
2007	[10608] PEARCE J. A.(2007) [GeoReM [2940] ]	samp. ATA8-8	O	(S)Tonga	17	TONGA ARC / TONGA ISLANDS / ATA	SUBAERIAL	VOLCANIC ROCK	BASALT	WHOLE ROCK	-22.33	-176.2	-22.33	-176.2	51.4	0.75	17.5	11.5	10.0598	5.53	0.19	0.55	1.99	0.14	186	9.32	15	32	0.25	85	2.87	1.76	0.79	15.8	2.51		1	0.59	3.89		0.27		0.7	6.17	41	4.5	1.26	9.9	39.1
2017	[21408] BEIER C.(2017) [GeoReM [10547] ]	samp. A 1	O	(S)Tonga	17	TONGA ARC / TONGA ISLANDS / ATA	SUBAERIAL	VOLCANIC ROCK	ANDESITE, BASALTIC	WHOLE ROCK	-22.33	-176.2	-22.33	-176.2	51.43	0.73	17.03	11.01	10.2577	5.01	0.18	0.56	1.83	0.14	148.307	8.85338	35.6147	15.268	0.111447	74.8856	2.76749	1.68545	0.738994	16.7803	2.44571		1.0172	0.591055	3.70593	4.3455	0.256028	0.576511	0.418112	6.63978	14.8835	1.75354	1.34121	9.25286	42.7178
2017	[21408] BEIER C.(2017) [GeoReM [10547] ]	samp. A 2	O	(S)Tonga	17	TONGA ARC / TONGA ISLANDS / ATA	SUBAERIAL	VOLCANIC ROCK	ANDESITE, BASALTIC	WHOLE ROCK	-22.33	-176.2	-22.33	-176.2	53.12	0.65	17.46	10.81	8.59309	4.95	0.15	0.48	2.11	0.13	143.494	8.18508	31.0214	44.1934	0.225864	108.815	2.8303	1.75208	0.691384	15.7645	2.42254		1.17843	0.604637	3.30401	3.58584	0.269838	0.571856	0.424945	6.30221	21.4271	1.84729	1.27164	7.49549	36.1183
2017	[21408] BEIER C.(2017) [GeoReM [10547] ]	samp. A 3	O	(S)Tonga	17	TONGA ARC / TONGA ISLANDS / ATA	SUBAERIAL	VOLCANIC ROCK	BASALT	WHOLE ROCK	-22.33	-176.2	-22.33	-176.2	50.76	0.65	19.25	11.86	8.44912	4.68	0.15	0.47	2.19	0.16	147.069	8.92292	30.9514	28.8003	0.199969	105.442	2.63306	1.59564	0.76044	17.3917	2.43588		1.05468	0.559475	3.62294	4.06909	0.237015	0.437781	0.429415	6.82962	18.6664	1.77482	1.39062	7.61635	32.963
2017	[21408] BEIER C.(2017) [GeoReM [10547] ]	samp. A 4	O	(S)Tonga	17	TONGA ARC / TONGA ISLANDS / ATA	SUBAERIAL	VOLCANIC ROCK	ANDESITE, BASALTIC	WHOLE ROCK	-22.33	-176.2	-22.33	-176.2	53.26	0.69	17.11	10.64	9.12397	4.88	0.16	0.52	2.16	0.14	165.571	8.6493	33.487	30.1804	0.301804	139.259	2.99599	1.8505	0.745491	16.7695	2.58918		1.22243	0.640481	3.501	5.33267	0.289579	0.653307	0.447094	6.71944	18.5371	2.21443	1.3509	8.73146	39.6393
2017	[21408] BEIER C.(2017) [GeoReM [10547] ]	samp. A 5	O	(S)Tonga	17	TONGA ARC / TONGA ISLANDS / ATA	SUBAERIAL	VOLCANIC ROCK	ANDESITE, BASALTIC	WHOLE ROCK	-22.33	-176.2	-22.33	-176.2	53.32	0.64	17.46	10.89	8.52111	5.06	0.15	0.5	2.13	0.13	156.289	8.28912	32.7223	49.1032	0.28933	117.331	2.89922	1.78942	0.710891	16.4302	2.4966		1.20426	0.62346	3.36104	4.96952	0.279264	0.695299	0.438139	6.42209	23.1109	2.31701	1.29448	8.08387	37.4984
2017	[21408] BEIER C.(2017) [GeoReM [10547] ]	samp. A 6	O	(S)Tonga	17	TONGA ARC / TONGA ISLANDS / ATA	SUBAERIAL	VOLCANIC ROCK	BASALT	WHOLE ROCK	-22.33	-176.2	-22.33	-176.2	51.58	0.64	15.09	12.05	9.95179	7.31	0.19	0.4	1.66	0.12	113.162	6.73213	39.2493	103.871	0.180701	51.3199	2.45581	1.50222	0.64939	15.0624	2.13618		0.828344	0.524912	2.67022	3.70654	0.223346	0.35775	0.327971	5.40199	17.1371	1.13757	1.07126	6.87507	50.8434
2017	[21408] BEIER C.(2017) [GeoReM [10547] ]	samp. A 7	O	(S)Tonga	17	TONGA ARC / TONGA ISLANDS / ATA	SUBAERIAL	VOLCANIC ROCK	BASALT	WHOLE ROCK	-22.33	-176.2	-22.33	-176.2	50.91	0.69	17.33	11.61	10.2847	5.53	0.19	0.48	1.94	0.16	135.91	8.09826	36.1883	27.0867	0.1718	60.7964	2.53616	1.50815	0.715439	16.7854	2.28036		0.889519	0.53182	3.32536	2.58177	0.226846	0.200474	0.417802	6.24422	13.0575	0.640484	1.24686	7.68383	40.5508
2017	[21408] BEIER C.(2017) [GeoReM [10547] ]	samp. A 8	O	(S)Tonga	17	TONGA ARC / TONGA ISLANDS / ATA	SUBAERIAL	VOLCANIC ROCK	BASALT	WHOLE ROCK	-22.33	-176.2	-22.33	-176.2	50.07	0.6	16.59	12.17	9.68185	6.94	0.18	0.19	1.72	0.11	88.5799	6.44747	41.415	102.934	0.0714308	94.7318	2.43866	1.48763	0.61258	15.1567	2.05869		0.870158	0.521508	2.64373	4.40487	0.226375	0.295936	0.308602	5.12863	34.9816	1.50401	1.02573	1.56412	48.0495
2017	[21408] BEIER C.(2017) [GeoReM [10547] ]	samp. A 9	O	(S)Tonga	17	TONGA ARC / TONGA ISLANDS / ATA	SUBAERIAL	VOLCANIC ROCK	ANDESITE, BASALTIC	WHOLE ROCK	-22.33	-176.2	-22.33	-176.2	53.94	0.68	16.41	9.92	10.0058	4.91	0.2	0.61	2.05	0.17	171.076	9.57411	31.6442	21.4116	0.250788	50.2956	3.17428	1.90861	0.848184	16.5989	2.86671		1.16802	0.675471	3.78154	4.05756	0.290811	0.846212	0.422909	7.71291	9.04572	1.61435	1.52622	10.2247	43.5133
2017	[21408] BEIER C.(2017) [GeoReM [10547] ]	samp. A 10	O	(S)Tonga	17	TONGA ARC / TONGA ISLANDS / ATA	SUBAERIAL	VOLCANIC ROCK	ANDESITE, BASALTIC	WHOLE ROCK	-22.33	-176.2	-22.33	-176.2	52.87	0.7	17.04	10.48	9.60986	4.98	0.19	0.5	2.07	0.13	139.824	7.52839	31.5341	27.0179	0.164475	56.0252	2.83508	1.74169	0.74329	17.0503	2.44912		0.998328	0.60641	2.93854	4.7709	0.265404	0.507729	0.376022	6.20336	9.313	1.32085	1.21421	6.63509	40.0891
1997	[2495] TURNER SIMON P. (1997)	samp. 482-8-11	O	(S)Tonga	17	TONGA ARC / TONGA ISLANDS / ATA	SUBAERIAL	VOLCANIC ROCK	BASALT	WHOLE ROCK	-22.33	-176.2	-22.33	-176.2	50.4	0.68	15.8	12.4	10.2577	7.43	0.2	0.46	1.73	0.13	110	6.23	40	114	0.3	81	1.85	1.1	0.54	30	1.72		0.76	0.37	2.56		0.17		0.3	5.18	29	1.2	0.93	9	49
1997	[2495] TURNER SIMON P. (1997)	samp. 482-8-12	O	(S)Tonga	17	TONGA ARC / TONGA ISLANDS / ATA	SUBAERIAL	VOLCANIC ROCK	BASALT	WHOLE ROCK	-22.33	-176.2	-22.33	-176.2	51.9	0.66	16.3	12.1	9.71784	6.72	0.19	0.41	1.83	0.12	102	5.28	36	89	0.23	100	1.75	1.03	0.46	35	1.6		0.71	0.35	2.17		0.16		0.23	4.6	28	1.1	0.82	8	48
1997	[2495] TURNER SIMON P. (1997)	samp. 482-8-1	O	(S)Tonga	17	TONGA ARC / TONGA ISLANDS / ATA	SUBAERIAL	VOLCANIC ROCK	BASALT	WHOLE ROCK	-22.33	-176.2	-22.33	-176.2	51.9	0.63	18.3	11.8	8.84503	5.54	0.16	0.51	1.96	0.13	124	6.8	32	70	0.3	140	2.14	1.32	0.6	33	2		0.9	0.43	2.79		0.21		0.31	5.79	36	1.6	1.04	13	39
1997	[2495] TURNER SIMON P. (1997)	samp. 482-8-8	O	(S)Tonga	17	TONGA ARC / TONGA ISLANDS / ATA	SUBAERIAL	VOLCANIC ROCK	BASALT	WHOLE ROCK	-22.33	-176.2	-22.33	-176.2	51.4	0.75	17.5	11.5	10.1677	5.53	0.19	0.55	1.99	0.14	134	7.79	35	35	0.27	110	2.41	1.45	0.67	36	2.25		0.94	0.5	3.34		0.22		0.37	6.61	16	1.5	1.2	9	40
1997	[2495] TURNER SIMON P. (1997)	samp. 482-8-3	O	(S)Tonga	17	TONGA ARC / TONGA ISLANDS / ATA	SUBAERIAL	VOLCANIC ROCK	ANDESITE, BASALTIC	WHOLE ROCK	-22.33	-176.2	-22.33	-176.2	53.2	0.81	17	11.4	10.3477	4.93	0.19	0.44	2.26	0.13	106	5.45	33	14	0.2	98	1.53	0.93	0.42		1.52		1	0.29	2.2		0.14		0.34	4.61	220	1.6	0.82	8	41
1997	[2495] TURNER SIMON P. (1997)	samp. 482-8-4	O	(S)Tonga	17	TONGA ARC / TONGA ISLANDS / ATA	SUBAERIAL	VOLCANIC ROCK	ANDESITE, BASALTIC	WHOLE ROCK	-22.33	-176.2	-22.33	-176.2	53.8	0.74	17.9	10.5	8.87203	4.43	0.15	0.59	2.25	0.13	184	9.2	30	32	0.39	81	3.3	2.16	0.77		2.99		1.4	0.73	4.4		0.31		0.4	7.2	160	1.2	1.53	11	36
2009	[13619] HAASE K. M.(2009) [GeoReM [4904] ]	samp. 98 KD (W1)	O	(S)Tonga	17	TONGA ARC / UNNAMED SEAMOUNT (TONGA ARC)	SUBAQUATIC	VOLCANIC ROCK	BASALT	WHOLE ROCK	-22.5364	-176.773	-22.5364	-176.773											55.1	15.68	49.6	761.2	0.17	84.7	2.1	1.25	0.66	11.3	2.24		0.75	0.45	6.51	3.36	0.2	0.35	0.53	9.77	278.3	1.48	2.29	8.72	41.5
2009	[13619] HAASE K. M.(2009) [GeoReM [4904] ]	samp. 229KD	O	(S)Tonga	17	TONGA ARC / SOUTH SEAMOUNT	SUBAQUATIC	VOLCANIC ROCK	ANDESITE, BASALTIC	WHOLE ROCK	-22.79	-176.88	-22.79	-176.88	53.43	0.86	16.14	10.47	8.66507	7.66	0.16	0.38	2	0.11	76.7	7.26	32.6	211	0.13	68.7	2.92	1.83	0.83		2.71		1.35	0.64	2.63		0.3		1.32	6.46	89.8	1.21	1.27	5.01	29.9
2009	[13619] HAASE K. M.(2009) [GeoReM [4904] ]	samp. 230KD1	O	(S)Tonga	17	TONGA ARC / SOUTH SEAMOUNT	SUBAQUATIC	VOLCANIC ROCK	ANDESITE, BASALTIC	WHOLE ROCK	-22.79	-176.75	-22.79	-176.75	52.55	0.61	16.8	11.84	9.35792	6.69	0.17	0.22	1.36	0.06	66.3	4.56	35.5	45	0.12	105	2.15	1.55	0.53		1.76		0.74	0.47	1.78		0.24			3.8	41.7	1	0.74	2.61	30.5
2009	[13619] HAASE K. M.(2009) [GeoReM [4904] ]	samp. 233GA1	O	(S)Tonga	17	TONGA ARC / SOUTH SEAMOUNT	SUBAQUATIC	VOLCANIC ROCK	BASALT	WHOLE ROCK	-22.79	-176.76	-22.79	-176.76	51.95	0.8	16.01	12.36	8.71006	7.66	0.16	0.38	1.81	0.1	94.2	9.42	40.9	177	0.19	131	3.72	2.24	0.94	16.6	3.22		1.36	0.81	3.73	5.76	0.36	0.29	0.54	7.7	64.8	1.06	1.52	7.21	40.2
2009	[13619] HAASE K. M.(2009) [GeoReM [4904] ]	samp. 228KD-3	O	(S)Tonga	17	TONGA ARC / SOUTH SEAMOUNT	SUBAQUATIC	VOLCANIC ROCK	BASALT	WHOLE ROCK	-22.81	-176.87	-22.81	-176.87	50.99	0.78	16.64	11.46	9.30393	8.46	0.16	0.38	1.57	0.07	47.5	5.17	36.7	191	0.12	59.9	2.64	1.67	0.75		2.24		1.03	0.61	1.96		0.25		0.83	5.09	114	0.97	0.9	5.2	30.2
2009	[13619] HAASE K. M.(2009) [GeoReM [4904] ]	samp. 227GA-1	O	(S)Tonga	17	TONGA ARC / SOUTH SEAMOUNT	SUBAQUATIC	VOLCANIC ROCK	BASALT	WHOLE ROCK	-22.82	-176.82	-22.82	-176.82	50.94	0.71	15.14	12.44	8.5391	9.27	0.16	0.36	1.82	0.09	78.3	7.67	38.8	195	0.15	111	3.11	1.88	0.79	14.7	2.68		1.14	0.68	2.98	4.67	0.3	0.22	0.49	6.28	75.5	0.8	1.22	6.06	37.6
2009	[13619] HAASE K. M.(2009) [GeoReM [4904] ]	samp. 225KD	O	(S)Tonga	17	TONGA ARC / SOUTH SEAMOUNT	SUBAQUATIC	VOLCANIC ROCK	ANDESITE, BASALTIC	WHOLE ROCK	-22.84	-176.78	-22.84	-176.78	53.82	0.67	16.96	10.92	9.52888	5.35	0.17	0.3	1.61	0.07	84.1	4.92	32.2	20.7	0.23	124	2.7	1.72	0.61		1.94		0.91	0.54	1.93		0.24		0.64	4.44	25.5	1.21	0.84	3.57	34.2
2009	[13619] HAASE K. M.(2009) [GeoReM [4904] ]	samp. 235GA	O	(S)Tonga	17	TONGA ARC / SOUTH SEAMOUNT	SUBAQUATIC	VOLCANIC ROCK	BASALT	WHOLE ROCK	-22.88	-176.69	-22.88	-176.69	51.2	0.84	15.75	11.82	10.4647	6.48	0.15	0.51	1.79	0.13	105	8.95	41.4	67	0.24	131	3	1.76	0.83	15.7	2.74		1.08	0.65	3.48	4.82	0.28	0.58	0.45	7.19	43.1	1.04	1.43	7.5	40.7
[truncated: 19 more columns]

## Sheet: Kermadec
Year	CITATION	SAMPLE NAME	TYPE	arc segment	crustal thickness (km)	LOCATION	LAND/SEA (SAMPLING)	ROCK TYPE	ROCK NAME	TYPE OF MATERIAL	LATITUDE (MIN.)	LONGITUDE (MIN.)	LATITUDE (MAX.)	LONGITUDE (MAX.)	SIO2(WT%)	TIO2(WT%)	AL2O3(WT%)	CAO(WT%)	FeOt (WT%)	MGO(WT%)	MNO(WT%)	K2O(WT%)	NA2O(WT%)	P2O5(WT%)	BA(PPM)	CE(PPM)	CO(PPM)	CR(PPM)	CS(PPM)	CU(PPM)	DY(PPM)	ER(PPM)	EU(PPM)	GA(PPM)	GD(PPM)	GE(PPM)	HF(PPM)	HO(PPM)	LA(PPM)	LI(PPM)	LU(PPM)	MO(PPM)	NB(PPM)	ND(PPM)	NI(PPM)	PB(PPM)	PR(PPM)	RB(PPM)	SC(PPM)
2002	[6185] HAASE K. M. (2002)	samp. 13DR-3	O	Kermadec	17.5	TONGA ARC / MONOWAI / DREDGE 13DR	SUBAQUATIC	VOLCANIC ROCK	BASALT	WHOLE ROCK	-25.877	-177.187	-25.877	-177.187	50	0.56	15.94	13.52	10.3567	7.16	0.19	0.2	1.74	0.06	34.7	2.33	24.3	48	0.09	72.2	1.59	1.1	0.36		1.19		0.57	0.35	0.88		0.17		0.08	2.2	13.9	0.54	0.42	2.27	43.3
2002	[6185] HAASE K. M. (2002)	samp. 14DR-5	O	Kermadec	17.5	TONGA ARC / MONOWAI / DREDGE 14DR	SUBAQUATIC	VOLCANIC ROCK	BASALT	WHOLE ROCK	-25.888	-177.185	-25.888	-177.185	50.4	0.61	15.52	12.58	10.9056	6.84	0.21	0.21	1.57	0.05	61.7	3.63	43.7	36	0.13	135	2.36	1.49	0.56		1.91		0.8	0.52	1.31		0.22	0.35	0.4	3.64	24	1.01	0.66	3.04	55.3
2002	[6185] HAASE K. M. (2002)	samp. 9DR-4	O	Kermadec	17.5	TONGA ARC / MONOWAI / DREDGE 9DR	SUBAQUATIC	VOLCANIC ROCK	BASALT	WHOLE ROCK	-25.894	-177.2	-25.894	-177.2	49.6	0.52	16.96	13.12	9.76283	6.94	0.19	0.19	1.66	0.05	54.6	3.04	47.7	55	0.11	140	1.97	1.32	0.47		1.53		0.68	0.43	1.12		0.19	0.29	0.21	2.97	12	0.86	0.55	2.61	47.9
2011	[15597] TIMM C. (2011)	samp. P72328	O	Kermadec	17.5	TONGA ARC / MONOWAI / DREDGE 16	SUBAQUATIC	VOLCANIC ROCK	ANDESITE, BASALTIC	WHOLE ROCK	-26.79	182.89	-26.79	182.89	53.74	1.18	14.49	9.4	12.9634	4.54	0.23	0.32	2.72	0.12						108				18.8															43
2011	[15597] TIMM C. (2011)	samp. P72329	O	Kermadec	17.5	TONGA ARC / MONOWAI / DREDGE 16	SUBAQUATIC	VOLCANIC ROCK	ANDESITE, BASALTIC	WHOLE ROCK	-26.79	182.89	-26.79	182.89	53.69	1.18	14.51	9.4	12.9534	4.54	0.23	0.34	2.73	0.12	115.7	7.71		22.9		121	4	3.24	1.18	17.8	3.4		2.02	0.87	2.54		0.41		0.73	8.25	16.3	0.77	0.95	5.3	44
1997	[2495] TURNER SIMON P. (1997)	samp. 7125	O	Kermadec	17.5	KERMADEC ARC / KERMADEC ISLANDS / RAOUL / RAOUL	SUBAERIAL	VOLCANIC ROCK	BASALT	WHOLE ROCK	-29.25	-177.87	-29.25	-177.87	49.52	0.72	17.69	12.97	9.52888	6.43	0.19	0.18	1.31	0.06	87	4.3	35	143	0.26	92	2.36	1.43	0.58	13	2.08		0.94		2.3		0.23		0.25	4.2	44	2		2.6	45
1997	[2495] TURNER SIMON P. (1997)	samp. R34	O	Kermadec	17.5	KERMADEC ARC / KERMADEC ISLANDS / RAOUL / RAOUL	SUBAERIAL	VOLCANIC ROCK	BASALT	WHOLE ROCK	-29.25	-177.87	-29.25	-177.87	51.67	1.02	15.34	10.29	12.8311	4.95	0.3	0.33	1.8	0.1	111	6.6	38	22	0.27	226	3.58	2.05	0.85	12	2.79		1.31		2.7		0.41		0.29	6.5	15	1.7		4.5	52
1997	[2495] TURNER SIMON P. (1997)	samp. T2	O	Kermadec	17.5	KERMADEC ARC / KERMADEC ISLANDS / RAOUL / RAOUL	SUBAERIAL	VOLCANIC ROCK	BASALT	WHOLE ROCK	-29.25	-177.87	-29.25	-177.87	49.01	0.75	19.17	12.81	10.1857	4.82	0.18	0.25	1.6	0.09	87	6.31	37	43	0.33	143	2.86	1.88	0.72	14	2.44		1.01	0.61	2.39		0.31		0.24	5.7	23	1.7	1.03	3.4	39
1997	[2495] TURNER SIMON P. (1997)	samp. R38	O	Kermadec	17.5	KERMADEC ARC / KERMADEC ISLANDS / RAOUL / RAOUL	SUBAERIAL	VOLCANIC ROCK	BASALT	WHOLE ROCK	-29.25	-177.87	-29.25	-177.87	51.44	0.82	18.03	11.12	10.3747	4.61	0.19	0.28	1.79	0.1	108	6.01	34	25	0.2	178	3.45	1.92	0.81	18	2.87		1.29		2.3		0.37		0.32	6.1	21	1.9		4.5	41
1997	[2495] TURNER SIMON P. (1997)	samp. 7090	O	Kermadec	17.5	KERMADEC ARC / KERMADEC ISLANDS / RAOUL / RAOUL	SUBAERIAL	VOLCANIC ROCK	BASALT	WHOLE ROCK	-29.25	-177.87	-29.25	-177.87	53.26	1.01	15.15	9.32	12.4982	4.6	0.25	0.34	2.07	0.09	121	6.6	35	22	0.37	184	3.65	2.19	0.86	12	3.02		1.28		2.4		0.41		0.32	6	15	1.8		4.9	48
1997	[2495] TURNER SIMON P. (1997)	samp. T5	O	Kermadec	17.5	KERMADEC ARC / KERMADEC ISLANDS / RAOUL / RAOUL	SUBAERIAL	VOLCANIC ROCK	BASALT	WHOLE ROCK	-29.25	-177.87	-29.25	-177.87	56.5	0.97	15.81	8.41	10.6986	3.55	0.22	0.47	2.5	0.14	120	7.58	26	11	0.43	102	3.9	2.41	0.86	16	3.19		1.6	0.83	2.79		0.39		0.42	7.08	8	1.4	1.29	8.2	40
1997	[2495] TURNER SIMON P. (1997)	samp. T16	O	Kermadec	17.5	KERMADEC ARC / KERMADEC ISLANDS / RAOUL / RAOUL	SUBAERIAL	VOLCANIC ROCK	BASALT	WHOLE ROCK	-29.25	-177.87	-29.25	-177.87	56.77	0.7	17.53	9.59	8.62908	3.29	0.18	0.26	2.04	0.08	83	4.69	23	15	0.18	67	4.08	2.74	0.82	14	3.07		1.09	0.94	1.68		0.47		0.17	4.9	10	5.5	0.87	3.2	35
1997	[2495] TURNER SIMON P. (1997)	samp. T9	O	Kermadec	17.5	KERMADEC ARC / KERMADEC ISLANDS / RAOUL / RAOUL	SUBAERIAL	VOLCANIC ROCK	BASALT	WHOLE ROCK	-29.25	-177.87	-29.25	-177.87	55.53	0.71	18.2	10.23	8.65608	3.24	0.18	0.26	2.07	0.08	71	3.99	24	16	0.4	88	2.75	1.79	0.63	14	2.16		0.98	0.58	1.42		0.28		0.14	4.07	10	1.5	0.72	2.5	34
1997	[2495] TURNER SIMON P. (1997)	samp. 7088	O	Kermadec	17.5	KERMADEC ARC / KERMADEC ISLANDS / RAOUL / RAOUL / HUTCHISON FORMATION	SUBAERIAL	VOLCANIC ROCK	BASALT	WHOLE ROCK	-29.25	-177.87	-29.25	-177.87	57.27	1.23	14.1	7.52	11.9763	2.93	0.23	0.62	2.69	0.19	202	13	29	4	0.35	102	5.41	3.15	1.35	13	4.61		2.37		4.4		0.62		0.82	11.7	4	2.7		8.5	41
1997	[2495] TURNER SIMON P. (1997)	samp. R4	O	Kermadec	17.5	KERMADEC ARC / KERMADEC ISLANDS / RAOUL / RAOUL	SUBAERIAL	VOLCANIC ROCK	BASALT	WHOLE ROCK	-29.25	-177.87	-29.25	-177.87	66.28	0.5	14.99	5.55	5.09287	1.56	0.16	0.56	3.09	0.11	174	10.08	8	7	0.65	16	6.29	4.26	1.14	13	4.76		2.23	1.44	3.69		0.74		0.4	9.37	2	3	1.73	8.9	25
1997	[2495] TURNER SIMON P. (1997)	samp. R29	O	Kermadec	17.5	KERMADEC ARC / KERMADEC ISLANDS / RAOUL / RAOUL	SUBAERIAL	VOLCANIC ROCK	BASALT	WHOLE ROCK	-29.25	-177.87	-29.25	-177.87	68.47	0.59	14.32	4.73	4.73295	1.22	0.2	0.59	3.5	0.16	176	9.29	5	4	0.66	3	6.03	3.96	1.11	13	4.61		2.49	1.39	3.24		0.66		0.52	8.95	1	3.3	1.65	8.7	21
1977	[2770] EWART A. (1977)	samp. 7128	O	Kermadec	17.5	KERMADEC ARC / KERMADEC ISLANDS / RAOUL / RAOUL	SUBAERIAL	VOLCANIC ROCK	BASALT	WHOLE ROCK	-29.25	-177.87	-29.25	-177.87	48.58	0.69	17.73	12.84	10.0856	6.77	0.18	0.13	1.37	0.02	47	3	34	54	0.11	94	1.8	1.2	0.42		1.5		0.51	0.4	1.1		0.18		0.45	2.8	33	1	0.47	2.3
1977	[2770] EWART A. (1977)	samp. 7101	O	Kermadec	17.5	KERMADEC ARC / KERMADEC ISLANDS / RAOUL / RAOUL	SUBAERIAL	VOLCANIC ROCK	BASALT	WHOLE ROCK	-29.25	-177.87	-29.25	-177.87	50.42	0.84	18.59	12.15	9.93048	4.14	0.19	0.28	2.04	0.05	98	9	35	36		87									3.5					5.8	15	1.9		4.5
1977	[2770] EWART A. (1977)	samp. 7098	O	Kermadec	17.5	KERMADEC ARC / KERMADEC ISLANDS / RAOUL / RAOUL	SUBAERIAL	VOLCANIC ROCK	BASALT	WHOLE ROCK	-29.25	-177.87	-29.25	-177.87	50.64	0.98	17.07	10.25	11.4491	4.52	0.2	0.28	3.81	0.07	145	7.5	38	20		135									3.2					5.5	16	1.7		5.5
1977	[2770] EWART A. (1977)	samp. 7122	O	Kermadec	17.5	KERMADEC ARC / KERMADEC ISLANDS / RAOUL / RAOUL / D^ARCY FORMATION - SUNSHINE MEMBER	SUBAERIAL	VOLCANIC ROCK	BASALT	WHOLE ROCK	-29.25	-177.87	-29.25	-177.87	51.1	0.64	15.1	12.3	9.22363	8.82	0.18	0.15	1.5	0.01	62	4	33	265		95									1.6					2.6	64	1		1.3
1977	[2770] EWART A. (1977)	samp. 7125	O	Kermadec	17.5	KERMADEC ARC / KERMADEC ISLANDS / RAOUL / RAOUL	SUBAERIAL	VOLCANIC ROCK	BASALT	WHOLE ROCK	-29.25	-177.87	-29.25	-177.87	51.4	0.74	16.39	12.78	9.49561	6.62	0.18	0.17	1.69	0.02	82	6.4	35	135		100									2.2					5	47	1.8		3.3
1977	[2770] EWART A. (1977)	samp. 7104	O	Kermadec	17.5	KERMADEC ARC / KERMADEC ISLANDS / RAOUL / RAOUL	SUBAERIAL	VOLCANIC ROCK	BASALT	WHOLE ROCK	-29.25	-177.87	-29.25	-177.87	51.93	1	15.1	9.83	13.8743	4.93	0.19	0.3	2.14	0.08	130	6	43	34		225									2.2					4.3	14	1.6		5.2
1977	[2770] EWART A. (1977)	samp. 7119	O	Kermadec	17.5	KERMADEC ARC / KERMADEC ISLANDS / RAOUL / RAOUL	SUBAERIAL	VOLCANIC ROCK	ANDESITE, BASALTIC	WHOLE ROCK	-29.25	-177.87	-29.25	-177.87	53.49	0.94	14.59	9.7	12.9541	4.7	0.22	0.27	2.35	0.07	105	5.5	40	25		200									2					4.9	16	1.7		3.7
1977	[2770] EWART A. (1977)	samp. 7092	O	Kermadec	17.5	KERMADEC ARC / KERMADEC ISLANDS / RAOUL / RAOUL	SUBAERIAL	VOLCANIC ROCK	ANDESITE, BASALTIC	WHOLE ROCK	-29.25	-177.87	-29.25	-177.87	55.54	0.76	17.52	10.51	8.64653	3.1	0.18	0.23	2.42	0.07	115	6.4	25	23		94									2.8					4.4	12	1.5		2.7
1977	[2770] EWART A. (1977)	samp. 7088	O	Kermadec	17.5	KERMADEC ARC / KERMADEC ISLANDS / RAOUL / RAOUL / HUTCHISON FORMATION	SUBAERIAL	VOLCANIC ROCK	ANDESITE	WHOLE ROCK	-29.25	-177.87	-29.25	-177.87	56.49	1.29	13	9.51	12.1023	3.07	0.23	0.53	3.21	0.15	205	8.6	37	14		130									3					7.5	6	2.2		7.5
1977	[2770] EWART A. (1977)	samp. 7005	O	Kermadec	17.5	KERMADEC ARC / KERMADEC ISLANDS / RAOUL / RAOUL / FLEETWOOD FORMATION	SUBAERIAL	VOLCANIC ROCK	DACITE	WHOLE ROCK	-29.25	-177.87	-29.25	-177.87	66.78	0.61	13.65	4.66	5.78369	1.21	0.18	0.6	3.84	0.1	210	13.1	11	3.2	0.65	9	5.1	3.8	1.05		4.5		2.2	1.2	4.2		0.6		1	10	5	2.8	1.9	10.1
1977	[2770] EWART A. (1977)	samp. 14770	O	Kermadec	17.5	KERMADEC ARC / KERMADEC ISLANDS / RAOUL / RAOUL	SUBAERIAL	VOLCANIC ROCK	ANDESITE, BASALTIC	WHOLE ROCK	-29.25	-177.87	-29.25	-177.87	51.6	0.87	17.92	9.08	11.2531	4.14	0.17	0.29	2.64	0.04	94	5.8	32	24		140									2					4.6	15	2.4		4.7
1977	[2770] EWART A. (1977)	samp. 14761	O	Kermadec	17.5	KERMADEC ARC / KERMADEC ISLANDS / HERALD / HERALD / BOAT COVE FORMATION	SUBAERIAL	VOLCANIC ROCK	BASALT	WHOLE ROCK	-29.25	-177.87	-29.25	-177.87	52.93	0.92	17.75	9.88	9.44838	4.18	0.17	0.24	2.7	0.08	110	6.4	32	32		130									2.4					5.2	21	1.5		2.6
1977	[2770] EWART A. (1977)	samp. 14666/1	O	Kermadec	17.5	KERMADEC ARC / KERMADEC ISLANDS / RAOUL / RAOUL	SUBAERIAL	VOLCANIC ROCK	ANDESITE, BASALTIC	WHOLE ROCK	-29.25	-177.87	-29.25	-177.87	54.84	0.72	17.93	8.65	8.35555	5.04	0.17	0.37	2.95	0.08	130	9	28	62		86									2.8					6.6	25	1.7		3.4
1977	[2770] EWART A. (1977)	samp. 14764	O	Kermadec	17.5	KERMADEC ARC / KERMADEC ISLANDS / RAOUL / RAOUL	SUBAERIAL	VOLCANIC ROCK	ANDESITE, BASALTIC	WHOLE ROCK	-29.25	-177.87	-29.25	-177.87	55	0.98	16.96	8.16	10.017	3.78	0.17	0.33	2.83	0.06	120	8	28	26		110									3					5.6	13	1.8		3.9
1977	[2770] EWART A. (1977)	samp. 14782	O	Kermadec	17.5	KERMADEC ARC / KERMADEC ISLANDS / HERALD / HERALD / BOAT COVE FORMATION	SUBAERIAL	VOLCANIC ROCK	BASALT	WHOLE ROCK	-29.25	-177.87	-29.25	-177.87	48.76	0.79	17.75	11.44	10.4894	7.33	0.19	0.12	1.75	0.08	40	5	43	103		145									2					3.8	36	2
1977	[2770] EWART A. (1977)	samp. 14790	O	Kermadec	17.5	KERMADEC ARC / KERMADEC ISLANDS / RAOUL / RAOUL	SUBAERIAL	VOLCANIC ROCK	ANDESITE, BASALTIC	WHOLE ROCK	-29.25	-177.87	-29.25	-177.87	52.84	0.81	18.64	9.96	9.52561	4.02	0.17	0.28	2.25	0.03	110	6.8	33	26		175									2.4					5.4	16	1		5.3
1977	[2770] EWART A. (1977)	samp. 14789/1	O	Kermadec	17.5	KERMADEC ARC / KERMADEC ISLANDS / RAOUL / RAOUL	SUBAERIAL	VOLCANIC ROCK	ANDESITE, BASALTIC	WHOLE ROCK	-29.25	-177.87	-29.25	-177.87	53.24	0.8	19.2	9.97	8.95964	3.46	0.16	0.21	2.61	0.04	80	5.6	31	24		160									2					4.7	12	1.5		2.4
1977	[2770] EWART A. (1977)	samp. 14796	O	Kermadec	17.5	KERMADEC ARC / KERMADEC ISLANDS / RAOUL / RAOUL	SUBAERIAL	VOLCANIC ROCK	ANDESITE, BASALTIC	WHOLE ROCK	-29.25	-177.87	-29.25	-177.87	52.6	0.74	18.57	10.54	9.26359	3.83	0.17	0.24	2.3	0.01	90	5.5	33	21		135									2.1					5.2	13	1.7		4.4
1977	[2770] EWART A. (1977)	samp. 14807/1	O	Kermadec	17.5	KERMADEC ARC / KERMADEC ISLANDS / RAOUL / RAOUL / BOAT COVE FORMATION - MEYER MEMBER	SUBAERIAL	VOLCANIC ROCK	ANDESITE	WHOLE ROCK	-29.25	-177.87	-29.25	-177.87	60.17	0.81	16.56	5.99	7.66449	1.88	0.19	0.48	3.34	0.09	170	10	21	8.1		40									4					8.4	4	3		7.2
1977	[2770] EWART A. (1977)	samp. 14814	O	Kermadec	17.5	KERMADEC ARC / KERMADEC ISLANDS / RAOUL / RAOUL / BOAT COVE FORMATION - MEYER MEMBER	SUBAERIAL	VOLCANIC ROCK	ANDESITE	WHOLE ROCK	-29.25	-177.87	-29.25	-177.87	61.21	0.81	15.6	6.11	7.46164	1.9	0.18	0.47	3.42	0.08	175	9.6	21	5.2		41									3.8					8	4	3.3		7.7
1977	[2770] EWART A. (1977)	samp. 14816	O	Kermadec	17.5	KERMADEC ARC / KERMADEC ISLANDS / RAOUL / RAOUL / BOAT COVE FORMATION - MEYER MEMBER	SUBAERIAL	VOLCANIC ROCK	ANDESITE	WHOLE ROCK	-29.25	-177.87	-29.25	-177.87	62.03	0.79	15.22	6.19	7.49848	2.23	0.18	0.33	3.55	0.11	175	10.4	21	4.4		28									4.2					7.9	4	2.6		3.2
1994	[3056] EWART A. (1994)	samp. 7101	O	Kermadec	17.5	KERMADEC ARC / KERMADEC ISLANDS / RAOUL / RAOUL	SUBAERIAL	VOLCANIC ROCK	BASALT	WHOLE ROCK	-29.25	-177.87	-29.25	-177.87	50.98	0.85	18.79	12.28	10.0375	4.19	0.19	0.28	2.06	0.05	91.8	6.4	40	36	0.11	87	3.17	1.99	0.73	21.3	2.67		1.19	0.67	2.52	4.7	0.34		0.4	5.84	15	1.96	1.11	4.5	39
1993	[3319] GAMBLE J. A. (1993)	samp. AU23387	O	Kermadec	17.5	KERMADEC ARC / KERMADEC ISLANDS / RAOUL / RAOUL	SUBAERIAL	VOLCANIC ROCK	BASALT	WHOLE ROCK	-29.25	-177.87	-29.25	-177.87	48.72	0.73	16.85	12	10.7967	7.75	0.17	0.24	1.91	0.11	81			17		124				17									2		29			5	38
1993	[3319] GAMBLE J. A. (1993)	samp. AU23396	O	Kermadec	17.5	KERMADEC ARC / KERMADEC ISLANDS / RAOUL / RAOUL	SUBAERIAL	VOLCANIC ROCK	BASALT	WHOLE ROCK	-29.25	-177.87	-29.25	-177.87	50.78	0.77	14.01	9.64	10.2247	11.98	0.25	0.17	1.32	0.12	105	7.84		25		130			0.78	16			0.93		3.8		0.37		1	5.28	28	2		4	37
1993	[3319] GAMBLE J. A. (1993)	samp. AU23378	O	Kermadec	17.5	KERMADEC ARC / KERMADEC ISLANDS / RAOUL / RAOUL	SUBAERIAL	VOLCANIC ROCK	BASALT	WHOLE ROCK	-29.25	-177.87	-29.25	-177.87	51.98	0.68	14.91	11.68	9.88874	7.13	0.2	0.18	2.21	0.08	83	3.84		96		130			0.58	16			0.8		4.1		0.28		1	3.36	35	2		3	42
1993	[3319] GAMBLE J. A. (1993)	samp. AU23376	O	Kermadec	17.5	KERMADEC ARC / KERMADEC ISLANDS / RAOUL / RAOUL	SUBAERIAL	VOLCANIC ROCK	BASALT	WHOLE ROCK	-29.25	-177.87	-29.25	-177.87	52.95	0.6	14.28	11.18	9.67174	7.57	0.19	0.26	2.13	0.12	92	8.07		154		120			0.72	116			1.07		3.8		0.3		1	7.09	39	2		4	36
1993	[3319] GAMBLE J. A. (1993)	samp. AU23374	O	Kermadec	17.5	KERMADEC ARC / KERMADEC ISLANDS / RAOUL / RAOUL	SUBAERIAL	VOLCANIC ROCK	BASALT	WHOLE ROCK	-29.25	-177.87	-29.25	-177.87	51.68	0.61	15.29	11.55	9.51375	8.34	0.2	0.2	1.71	0.1	75			139		118				13									2		34			4	43
1998	[3371] EWART A. (1998)	samp. 14775	O	Kermadec	17.5	KERMADEC ARC / KERMADEC ISLANDS / RAOUL / RAOUL	SUBAERIAL	VOLCANIC ROCK	ANDESITE, BASALTIC	WHOLE ROCK	-29.25	-177.87	-29.25	-177.87											52	3.92	40.6	47.5	0.037	188	2.32	1.55	0.529	16.8	1.9		0.76	0.507	1.12	3.64	0.229		0.35	3.7	23.7	1.4	0.66	1.35	36.9
1998	[3371] EWART A. (1998)	samp. 14782	O	Kermadec	17.5	KERMADEC ARC / KERMADEC ISLANDS / HERALD / HERALD / BOAT COVE FORMATION	SUBAERIAL	VOLCANIC ROCK	BASALT	WHOLE ROCK	-29.25	-177.87	-29.25	-177.87											31.5	4.59	51.6	106	0.032	153	2.6	1.64	0.619	16	2.19		0.974	0.564	1.37	4.7	0.238		0.31	4.37	40.3	1.75	0.792	1.11	48.4
1998	[3371] EWART A. (1998)	samp. 14790	O	Kermadec	17.5	KERMADEC ARC / KERMADEC ISLANDS / RAOUL / RAOUL	SUBAERIAL	VOLCANIC ROCK	ANDESITE, BASALTIC	WHOLE ROCK	-29.25	-177.87	-29.25	-177.87											101	5.92	38.6	17.8	0.37	175	3.26	2.18	0.689	17.6	2.66		1.34	0.71	1.84	6.15	0.337		0.37	5.38	19.2	2.06	1.02	5.21	36.7
1998	[3371] EWART A. (1998)	samp. 14796	O	Kermadec	17.5	KERMADEC ARC / KERMADEC ISLANDS / RAOUL / RAOUL	SUBAERIAL	VOLCANIC ROCK	ANDESITE, BASALTIC	WHOLE ROCK	-29.25	-177.87	-29.25	-177.87											88.5	5.04	38.2	8.85	0.32	145	2.88	1.89	0.647	18.3	2.36		1.1	0.63	1.5	5.35	0.294		0.29	4.57	16.1	1.76	0.87	4.76	38.3
1998	[3371] EWART A. (1998)	samp. 23374	O	Kermadec	17.5	KERMADEC ARC / KERMADEC ISLANDS / RAOUL / RAOUL / BOAT COVE FORMATION - WILSON MEMBER	SUBAERIAL	VOLCANIC ROCK	ANDESITE, BASALTIC	WHOLE ROCK	-29.25	-177.87	-29.25	-177.87											74.7	4.49	48.5	152	0.25	117	2.6	1.66	0.541	14	2.09		0.866	0.581	1.54		0.265		0.28	4.23	35.7	1.52	0.774	3.91	47.6
1998	[3371] EWART A. (1998)	samp. 23376	O	Kermadec	17.5	KERMADEC ARC / KERMADEC ISLANDS / RAOUL / RAOUL / D^ARCY FORMATION - SUNSHINE MEMBER	SUBAERIAL	VOLCANIC ROCK	ANDESITE, BASALTIC	WHOLE ROCK	-29.25	-177.87	-29.25	-177.87											94.7	7.12	44	184	0.26	108	2.7	1.73	0.646	14.2	2.38		1.05	0.602	2.61	5.2	0.272		0.5	5.84	42.1	1.56	1.16	4.56	42.8
1998	[3371] EWART A. (1998)	samp. 23383	O	Kermadec	17.5	KERMADEC ARC / KERMADEC ISLANDS / RAOUL / RAOUL / BOAT COVE FORMATION - MEYER MEMBER	SUBAERIAL	VOLCANIC ROCK	ANDESITE, BASALTIC	WHOLE ROCK	-29.25	-177.87	-29.25	-177.87											129	4.65	42.1	27.3	0.26	90	2.34	1.61	0.534	15.7	1.97		0.761	0.528	1.69		0.256		0.34	4.04	17.9	1.18	0.813	2.87	39.1
1998	[3371] EWART A. (1998)	samp. 23386	O	Kermadec	17.5	KERMADEC ARC / KERMADEC ISLANDS / RAOUL / RAOUL / MOUMOUKAI FORMATION - FISHING ROCK MEMBER	SUBAERIAL	VOLCANIC ROCK	ANDESITE	WHOLE ROCK	-29.25	-177.87	-29.25	-177.87											89.5	4.95	31.6	12.6	0.11	51	3.54	2.31	0.74	16.6	2.78		0.932	0.793	1.63		0.373		0.3	5.41	12.6	1.73	0.879	3.1	31.7
1998	[3371] EWART A. (1998)	samp. 7101	O	Kermadec	17.5	KERMADEC ARC / KERMADEC ISLANDS / RAOUL / RAOUL	SUBAERIAL	VOLCANIC ROCK	BASALT	WHOLE ROCK	-29.25	-177.87	-29.25	-177.87											86	6.45	42.3	24.3	0.35	97.8	2.68	1.75	0.689	19	2.36		0.95	0.577	2.26	4.74	0.263		0.37	5.53	20.5	1.69	1.07	4.83	34.8
2006	[9592] SMITH I. E. M. (2006)	samp. 23394	O	Kermadec	17.5	KERMADEC ARC / KERMADEC ISLANDS / RAOUL / RAOUL / MATATIROHIA FORMATION	SUBAERIAL	VOLCANIC ROCK	DACITE	WHOLE ROCK	-29.25	-177.87	-29.25	-177.87	65.34	0.5	15.07	5.88	5.12886	1.69	0.17	0.54	3.05	0.11	185.4	6.77		10.9		30.9	4.42	0	0.81	15.3	3.31				2.43		0.46		1.7	6.74	5.1	4.1		8	21.5
2006	[9592] SMITH I. E. M. (2006)	samp. 46339	O	Kermadec	17.5	KERMADEC ARC / KERMADEC ISLANDS / RAOUL / RAOUL	SUBAERIAL	VOLCANIC ROCK	DACITE	WHOLE ROCK	-29.25	-177.87	-29.25	-177.87	65.66	0.66	14.69	5.53	5.68674	1.66	0.19	0.5	3.25	0.14	197.5	9		6.8		8.2	5.42	3.38	1.06	16.1	4.59				3.22		0.56		1.8	9.58	2.5	5.2		7.4	23.6
2006	[9592] SMITH I. E. M. (2006)	samp. 46334	O	Kermadec	17.5	KERMADEC ARC / KERMADEC ISLANDS / RAOUL / RAOUL	SUBAERIAL	VOLCANIC ROCK	DACITE	WHOLE ROCK	-29.25	-177.87	-29.25	-177.87	66.07	0.65	14.72	5.51	5.65074	1.69	0.2	0.52	3.22	0.14	185.2	9.3		5.8		9.6	5.32	3.31	1.08	16.2	4.38				3.54		0.54		1.7	9.04	2.2	5		7.4	24.5
2006	[9592] SMITH I. E. M. (2006)	samp. 23392	O	Kermadec	17.5	KERMADEC ARC / KERMADEC ISLANDS / RAOUL / RAOUL / RANGITAHUA FORMATION	SUBAERIAL	VOLCANIC ROCK	DACITE	WHOLE ROCK	-29.25	-177.92	-29.25	-177.92	66.63	0.66	14.58	5.59	5.65074	1.68	0.21	0.5	3.29	0.14	195.7	8.74		5.3		7.2	5.28	3	1.1	16.1	4.26				3.07		0.52		1.6	8.66	3.2	6.9		7.9	27
2006	[9592] SMITH I. E. M. (2006)	samp. 46319	O	Kermadec	17.5	KERMADEC ARC / KERMADEC ISLANDS / RAOUL / RAOUL	SUBAERIAL	VOLCANIC ROCK	DACITE	WHOLE ROCK	-29.25	-177.87	-29.25	-177.87	67.71	0.59	13.98	4.63	4.71495	1.29	0.19	0.62	3.81	0.15	209	10.23		5.1		8.2	6.03	3.73	1.13	14.5	4.68				3.99		0.6		1.8	11.42	3.3	3.2		8.6	22.4
2006	[9592] SMITH I. E. M. (2006)	samp. 46315	O	Kermadec	17.5	KERMADEC ARC / KERMADEC ISLANDS / RAOUL / RAOUL	SUBAERIAL	VOLCANIC ROCK	DACITE	WHOLE ROCK	-29.25	-177.87	-29.25	-177.87	67.8	0.58	13.93	4.57	4.66096	1.31	0.18	0.62	3.88	0.15	194.6	10.23		5.4		8.9	6.04	3.77	1.11	14.6	4.75				3.99		0.59		1.9	11.13	3.1	3.6		7.9	21.9
2006	[9592] SMITH I. E. M. (2006)	samp. 46320	O	Kermadec	17.5	KERMADEC ARC / KERMADEC ISLANDS / RAOUL / RAOUL	SUBAERIAL	VOLCANIC ROCK	DACITE	WHOLE ROCK	-29.25	-177.87	-29.25	-177.87	68.47	0.59	14.32	4.73	4.73295	1.22	0.2	0.59	3.5	0.16	203.6	10.22		6.3		5.5	5.69	3.58	1.08	15	4.78				3.49		0.59		1.8	10.34	2.1	3.3		9.1	20.3
2006	[9592] SMITH I. E. M. (2006)	samp. 23401	O	Kermadec	17.5	KERMADEC ARC / KERMADEC ISLANDS / RAOUL / RAOUL / SENTINEL FORMATION	SUBAERIAL	VOLCANIC ROCK	DACITE	WHOLE ROCK	-29.25	-177.87	-29.25	-177.87	68.89	0.6	13.95	4.51	4.75094	1.18	0.17	0.62	3.44	0.15	207.7	7.62		4.6		7.4	5.17		0.89	15.7	3.87				2.64		0.54		1.8	8.04	2.4	4.6		8.9	23.3
2006	[9592] SMITH I. E. M. (2006)	samp. 46309	O	Kermadec	17.5	KERMADEC ARC / KERMADEC ISLANDS / RAOUL / RAOUL / GREEN LAKE FORMATION	SUBAERIAL	VOLCANIC ROCK	DACITE	WHOLE ROCK	-29.25	-177.92	-29.25	-177.92	69.49	0.59	14.08	4.53	4.63397	1.12	0.18	0.61	3.52	0.15	212	10.38		5.2		5	5.91	3.78	1.18	15	4.78				3.95		0.62		1.8	10.98	2	3.5		8.7	24.3
2003	[10525] SMITH I. E. M. (2003)	samp. 46381	O	Kermadec	17.5	KERMADEC ARC / KERMADEC ISLANDS / RAOUL / RAOUL / FLEETWOOD FORMATION	SUBAERIAL	VOLCANIC ROCK	NOT GIVEN	WHOLE ROCK	-29.25	-177.92	-29.29	-177.99	67.94	0.63	14.43	5.08	5.3988	1.43	0.18	0.63	3.39	0.16	210	12		4		10				16					3				2		2	5		10	21
2003	[10525] SMITH I. E. M. (2003)	samp. 46333	O	Kermadec	17.5	KERMADEC ARC / KERMADEC ISLANDS / RAOUL / RAOUL / RANGITAHUA FORMATION	SUBAERIAL	VOLCANIC ROCK	NOT GIVEN	WHOLE ROCK	-29.25	-177.92	-29.25	-177.92	65.53	0.66	14.6	5.65	5.60575	1.69	0.21	0.51	3.24	0.13	182	14		6		8				16					5				2		4	5		7	22
2003	[10525] SMITH I. E. M. (2003)	samp. 23392	O	Kermadec	17.5	KERMADEC ARC / KERMADEC ISLANDS / RAOUL / RAOUL / RANGITAHUA FORMATION	SUBAERIAL	VOLCANIC ROCK	NOT GIVEN	WHOLE ROCK	-29.25	-177.92	-29.25	-177.92	66.63	0.66	14.58	5.59	5.65074	1.68	0.21	0.5	3.29	0.14	196	6		5		7				16					3				2		3	7		8	27
2003	[10525] SMITH I. E. M. (2003)	samp. 46309	O	Kermadec	17.5	KERMADEC ARC / KERMADEC ISLANDS / RAOUL / RAOUL / GREEN LAKE FORMATION	SUBAERIAL	VOLCANIC ROCK	NOT GIVEN	WHOLE ROCK	-29.25	-177.92	-29.25	-177.92	69.49	0.59	14.08	4.53	4.63397	1.12	0.18	0.61	3.52	0.15	212	13		5		5				15					5				2		2	4		9	24
2009	[13460] SMITH I. E. M. (2009)	samp. 7135	O	Kermadec	17.5	KERMADEC ARC / KERMADEC ISLANDS / RAOUL / RAOUL	SUBAERIAL	VOLCANIC ROCK	BASALT	WHOLE ROCK	-29.25	-177.87	-29.25	-177.87	47.85	0.56	15.55	13.33	9.97066	10.3	0.18	0.11	0.93	0.05	49	3.85	54.4	227.6	0.11	73.4	1.89	1.13	0.48	10.6	1.51	0.45	0.45	0.42	1.29		0.16		0.32	3.34	97.9	1.21	0.68		52.6
2009	[13460] SMITH I. E. M. (2009)	samp. 7114	O	Kermadec	17.5	KERMADEC ARC / KERMADEC ISLANDS / RAOUL / RAOUL	SUBAERIAL	VOLCANIC ROCK	BASALT	WHOLE ROCK	-29.25	-177.87	-29.25	-177.87	48.84	0.65	20.83	12.82	9.34168	4.61	0.2	0.14	1.47	0.06	64.3	4.53	35.4	17.5	0.19	81.2	2.28	1.48	0.57	13.6	1.76	0.44	0.77	0.49	1.54		0.2		0.42	4.11	25.3	1.89	0.8		35.3
2009	[13460] SMITH I. E. M. (2009)	samp. 46357	O	Kermadec	17.5	KERMADEC ARC / KERMADEC ISLANDS / RAOUL / RAOUL	SUBAERIAL	VOLCANIC ROCK	BASALT	WHOLE ROCK	-29.25	-177.87	-29.25	-177.87	49.01	0.75	19.17	12.18	10.1867	4.82	0.18	0.25	1.6	0.09	109.4	9.03	42.6	45.6	0.23	147.5	3.22	1.98	0.93	14.3	2.84	0.69	1.55	0.73	3.31		0.33		0.7	7.48	36.8	2.59	1.46		36.3
2009	[13460] SMITH I. E. M. (2009)	samp. 7125	O	Kermadec	17.5	KERMADEC ARC / KERMADEC ISLANDS / RAOUL / RAOUL	SUBAERIAL	VOLCANIC ROCK	BASALT	WHOLE ROCK	-29.25	-177.87	-29.25	-177.87	49.52	0.72	17.69	12.97	9.53768	6.43	0.19	0.18	1.31	0.06	85.3	5.66	40.2	137.7	0.19	84.3	2.85	1.58	0.7	12.7	2.3	0.8	0.96	0.59	1.96		0.22		0.5	5.07	58.3	1.95	0.97		42.9
2009	[13460] SMITH I. E. M. (2009)	samp. 46329	O	Kermadec	17.5	KERMADEC ARC / KERMADEC ISLANDS / RAOUL / RAOUL	SUBAERIAL	VOLCANIC ROCK	BASALT	WHOLE ROCK	-29.25	-177.87	-29.25	-177.87	51.44	0.82	18.03	11.12	10.3736	4.61	0.19	0.28	1.79	0.1	119.6	8.68	40.2	40.2	0.25	140.1	3.96	2.31	1.02	18.1	3.45	0.91	1.49	0.91	3.07		0.41		1.99	7.72	33.9	1.87	1.47		41.7
2009	[13460] SMITH I. E. M. (2009)	samp. 46330	O	Kermadec	17.5	KERMADEC ARC / KERMADEC ISLANDS / RAOUL / RAOUL	SUBAERIAL	VOLCANIC ROCK	BASALT	WHOLE ROCK	-29.25	-177.87	-29.25	-177.87	51.46	0.92	17.28	10.45	11.9276	4.31	0.24	0.42	1.9	0.13	113.9	8.71	32.9	12	0.25	96.6	3.49	2.05	0.87	12.2	3.13	0.6	1.32	0.79	3.25		0.34		0.64	7.7	19.1	1.5	1.47		31.9
2009	[13460] SMITH I. E. M. (2009)	samp. 7144	O	Kermadec	17.5	KERMADEC ARC / KERMADEC ISLANDS / RAOUL / RAOUL / BOAT COVE FORMATION - WILSON MEMBER	SUBAERIAL	VOLCANIC ROCK	BASALT	WHOLE ROCK	-29.25	-177.87	-29.25	-177.87	51.48	0.76	18.52	10.4	9.80367	4.42	0.19	0.13	1.76	0.07	139.4	6.33	34.6	28.4	0.14	102.2	3.84	2.25	0.91	13.6	3.18	0.57	1.55	0.84	2.34		0.34		0.52	6.44	23.9	1.91	1.25		38.9
2009	[13460] SMITH I. E. M. (2009)	samp. 46325	O	Kermadec	17.5	KERMADEC ARC / KERMADEC ISLANDS / RAOUL / RAOUL	SUBAERIAL	VOLCANIC ROCK	BASALT	WHOLE ROCK	-29.25	-177.87	-29.25	-177.87	51.67	1.02	15.34	10.29	12.8226	4.95	0.23	0.33	1.8	0.1	95.4	7	34.1	19.6	0.2	178.6	3.41	2.07	0.81	11.6	3.05	0.57	1.2	0.77	2.49		0.33		0.53	6.26	17.7	1.66	1.18		39.1
2009	[13460] SMITH I. E. M. (2009)	samp. 7148	O	Kermadec	17.5	KERMADEC ARC / KERMADEC ISLANDS / RAOUL / RAOUL / BOAT COVE FORMATION - WILSON MEMBER	SUBAERIAL	VOLCANIC ROCK	BASALT	WHOLE ROCK	-29.25	-177.87	-29.25	-177.87	51.78	0.66	17.72	11.22	9.86267	5.17	0.18	0.21	1.71	0.06	81.9	5.18	38.3	25.6	0.11	143.8	3.07	1.85	0.73	12.9	2.6	0.57	1.39	0.7	1.7		0.29		0.39	5.08	28.4	2.75	0.92		40.6
2009	[13460] SMITH I. E. M. (2009)	samp. 7090	O	Kermadec	17.5	KERMADEC ARC / KERMADEC ISLANDS / RAOUL / RAOUL	SUBAERIAL	VOLCANIC ROCK	BASALT	WHOLE ROCK	-29.25	-177.87	-29.25	-177.87	53.26	1.01	15.15	9.32	12.4976	4.6	0.25	0.34	2.07	0.09	102.7	6.69	31.8	17.8	0.3	142.1	3.08	1.89	0.88	11.9	3.05	0.6	1.45	0.72	2.35		0.37		0.54	5.98	17.8	1.76	1.17		35.8
2009	[13460] SMITH I. E. M. (2009)	samp. 7053	O	Kermadec	17.5	KERMADEC ARC / KERMADEC ISLANDS / RAOUL / RAOUL	SUBAERIAL	VOLCANIC ROCK	BASALT	WHOLE ROCK	-29.25	-177.87	-29.25	-177.87	54.83	1.04	14.79	8.57	12.3106	3.72	0.24	0.41	2.5	0.11	115.6	7.66	27.3	24	0.27	113.1	3.98	2.41	0.98	12.4	3.12	0.59	1.46	0.92	2.71		0.38		0.55	6.95	16.6	1.49	1.34		35
2009	[13460] SMITH I. E. M. (2009)	samp. 7096	O	Kermadec	17.5	KERMADEC ARC / KERMADEC ISLANDS / RAOUL / RAOUL	SUBAERIAL	VOLCANIC ROCK	BASALT	WHOLE ROCK	-29.25	-177.87	-29.25	-177.87	55.36	0.72	18.1	10.18	8.67271	3.11	0.17	0.27	2.08	0.08	108.8	7.75	29	15.7	0.3	140.8	4.72	2.86	0.99	13.9	3.56	0.6	1.33	1.02	2.6		0.44		0.58	7.28	20.2	2.57	1.41		33.2
2009	[13460] SMITH I. E. M. (2009)	samp. 46362	O	Kermadec	17.5	KERMADEC ARC / KERMADEC ISLANDS / RAOUL / RAOUL	SUBAERIAL	VOLCANIC ROCK	BASALT	WHOLE ROCK	-29.25	-177.87	-29.25	-177.87	55.53	0.71	18.2	10.23	8.66271	3.24	0.18	0.26	2.07	0.08	104.2	7.61	27.9	18.1	0.36	74.4	4.6	2.78	1.1	13.7	3.35	0.57	1.29	0.99	2.61		0.45		0.53	7.35	19.3	2.58	1.36		31.4
2009	[13460] SMITH I. E. M. (2009)	samp. 46358	O	Kermadec	17.5	KERMADEC ARC / KERMADEC ISLANDS / RAOUL / RAOUL	SUBAERIAL	VOLCANIC ROCK	BASALT	WHOLE ROCK	-29.25	-177.87	-29.25	-177.87	56.5	0.97	15.81	8.41	10.6986	3.55	0.22	0.47	2.5	0.14	133.8	7.52	26.1	15.4	0.43	86.1	3.99	2.15	0.82	16.1	2.86	1.13	1.27	0.8	2.65		0.39		1.42	6.95	13.1	1.3	1.17		35.9
2009	[13460] SMITH I. E. M. (2009)	samp. 46368	O	Kermadec	17.5	KERMADEC ARC / KERMADEC ISLANDS / RAOUL / RAOUL	SUBAERIAL	VOLCANIC ROCK	BASALT	WHOLE ROCK	-29.25	-177.87	-29.25	-177.87	56.77	0.7	17.53	9.59	8.62371	3.29	0.18	0.26	2.04	0.08	106.8	7.34	27.2	16.6	0.16	64.6	4.8	3.02	1.07	13.5	3.67	0.54	1.22	1.08	2.48		0.48		0.46	7.55	19.7	3.78	1.34		32.5
2009	[13460] SMITH I. E. M. (2009)	samp. 7088	O	Kermadec	17.5	KERMADEC ARC / KERMADEC ISLANDS / RAOUL / RAOUL / HUTCHISON FORMATION	SUBAERIAL	VOLCANIC ROCK	BASALT	WHOLE ROCK	-29.25	-177.87	-29.25	-177.87	57.27	1.23	14.1	7.52	11.9766	2.93	0.23	0.62	2.69	0.19	168.4	11.99	25.3	5.8	0.36	102.2	5.35	3.19	1.28	13.1	5.11	0.81	2.51	1.27	4.54		0.55		0.83	11.26	7.4	2.71	2.11		30.9
2010	[14131] SMITH I. E. M. (2010)	samp. 46391	O	Kermadec	17.5	KERMADEC ARC / KERMADEC ISLANDS / RAOUL / RAOUL / AD 1870 FORMATION	SUBAERIAL	VOLCANIC ROCK	DACITE	WHOLE ROCK	-29.25	-177.87	-29.25	-177.87	68.56	0.55	13.97	4.66	4.72395	1.32	0.14	0.64	3.91	0.14	209.9	18.6		10.2		17.7				15.3					3.8				1.8		1.8	4.7		9.5	23.1
2010	[14131] SMITH I. E. M. (2010)	samp. 23390	O	Kermadec	17.5	KERMADEC ARC / KERMADEC ISLANDS / RAOUL / RAOUL / RANGITAHUA FORMATION	SUBAERIAL	VOLCANIC ROCK	DACITE	WHOLE ROCK	-29.25	-177.92	-29.25	-177.92	65.68	0.65	14.79	5.59	5.69573	1.66	0.2	0.55	3.23	0.14	188.3	13.9		6.9		8	5.28	3	1.1	16.2	4.26				3.2		0.52		1.7	8.66	2.8	7.9		7.8	24.8
2010	[14131] SMITH I. E. M. (2010)	samp. 23392	O	Kermadec	17.5	KERMADEC ARC / KERMADEC ISLANDS / RAOUL / RAOUL / RANGITAHUA FORMATION	SUBAERIAL	VOLCANIC ROCK	DACITE	WHOLE ROCK	-29.25	-177.92	-29.25	-177.92	66.63	0.66	14.58	5.59	5.65074	1.68	0.21	0.5	3.29	0.14	195.7	6.1		5.3		7.2				16.1					3.4				1.6		3.2	6.9		7.9	27
2010	[14131] SMITH I. E. M. (2010)	samp. 46333	O	Kermadec	17.5	KERMADEC ARC / KERMADEC ISLANDS / RAOUL / RAOUL / RANGITAHUA FORMATION	SUBAERIAL	VOLCANIC ROCK	DACITE	WHOLE ROCK	-29.25	-177.92	-29.25	-177.92	65.53	0.66	14.6	5.65	5.60575	1.69	0.21	0.51	3.24	0.13	181.8	14		5.6		7.9				16.3					4.5				1.8		3.5	4.6		7.3	22.1
2010	[14131] SMITH I. E. M. (2010)	samp. 46334	O	Kermadec	17.5	KERMADEC ARC / KERMADEC ISLANDS / RAOUL / RAOUL / RANGITAHUA FORMATION	SUBAERIAL	VOLCANIC ROCK	DACITE	WHOLE ROCK	-29.25	-177.92	-29.25	-177.92	66.07	0.65	14.72	5.51	5.65074	1.69	0.2	0.52	3.22	0.14	185.2	11	8.2	5.8	0.5	9.6	5.32	3.31	1.08	16.2	4.38	0.7	1.8	1.1	4.7		0.54		1.7	9.04	2.2	5	1.3	7.4	24.5
2010	[14131] SMITH I. E. M. (2010)	samp. 46335	O	Kermadec	17.5	KERMADEC ARC / KERMADEC ISLANDS / RAOUL / RAOUL / RANGITAHUA FORMATION	SUBAERIAL	VOLCANIC ROCK	DACITE	WHOLE ROCK	-29.25	-177.92	-29.25	-177.92	65.65	0.66	14.72	5.58	5.70473	1.69	0.22	0.52	3.21	0.13	175.9	14.6		5.4		8.9				16.3					3.8				1.9		3.2	5.7		7.5	18.9
2010	[14131] SMITH I. E. M. (2010)	samp. 46336	O	Kermadec	17.5	KERMADEC ARC / KERMADEC ISLANDS / RAOUL / RAOUL / RANGITAHUA FORMATION	SUBAERIAL	VOLCANIC ROCK	DACITE	WHOLE ROCK	-29.25	-177.92	-29.25	-177.92	65.53	0.65	14.69	5.57	5.66874	1.68	0.23	0.53	3.24	0.13	183.5	13.5		5.4		9.6				16					5.2				2.1		2	5.6		7.8	24
2010	[14131] SMITH I. E. M. (2010)	samp. 46338	O	Kermadec	17.5	KERMADEC ARC / KERMADEC ISLANDS / RAOUL / RAOUL / RANGITAHUA FORMATION	SUBAERIAL	VOLCANIC ROCK	DACITE	WHOLE ROCK	-29.25	-177.92	-29.25	-177.92	65.6	0.66	14.58	5.54	5.66874	1.67	0.22	0.51	3.2	0.14	188.1	12		4.1		7.7				16.8					7.6				1.5		1.5	5		7.4	28.7
2010	[14131] SMITH I. E. M. (2010)	samp. 46339	O	Kermadec	17.5	KERMADEC ARC / KERMADEC ISLANDS / RAOUL / RAOUL / RANGITAHUA FORMATION	SUBAERIAL	VOLCANIC ROCK	DACITE	WHOLE ROCK	-29.25	-177.92	-29.25	-177.92	65.66	0.66	14.69	5.53	5.68674	1.66	0.19	0.5	3.25	0.14	197.5	7	8.9	6.8	0.6	8.2	5.42	3.38	1.06	16.1	4.59	0.8	1.8	1.1	5.1		0.56		1.8	9.58	2.5	5.2	1.2	7.4	23.6
2010	[14131] SMITH I. E. M. (2010)	samp. 23382	O	Kermadec	17.5	KERMADEC ARC / KERMADEC ISLANDS / RAOUL / RAOUL / BOAT COVE FORMATION - MEYER MEMBER	SUBAERIAL	VOLCANIC ROCK	BASALT	WHOLE ROCK	-29.25	-177.87	-29.25	-177.87	52.88	1.13	14.47	8.99	13.1011	4.56	0.23	0.44	2.14	0.13	132.8	8.1		13.8		195.3	4.19	2.39	0.95	19	3.62				3.7		0.39		1.6	7.91	15.5	5.6		6.8	46.6
2010	[14131] SMITH I. E. M. (2010)	samp. 23401	O	Kermadec	17.5	KERMADEC ARC / KERMADEC ISLANDS / RAOUL / RAOUL / SENTINEL FORMATION	SUBAERIAL	VOLCANIC ROCK	DACITE	WHOLE ROCK	-29.25	-177.87	-29.25	-177.87	68.89	0.6	13.95	4.51	4.75094	1.18	0.17	0.62	3.44	0.15	207.7	13.7		4.6		7.4	5.17		0.89	15.7	3.87				3.6		0.54		1.8	8.04	2.4	4.6		8.9	23.3
2010	[14131] SMITH I. E. M. (2010)	samp. 23391	O	Kermadec	17.5	KERMADEC ARC / KERMADEC ISLANDS / RAOUL / RAOUL / GREEN LAKE FORMATION	SUBAERIAL	VOLCANIC ROCK	DACITE	WHOLE ROCK	-29.25	-177.92	-29.25	-177.92	68.3	0.59	14.01	4.67	4.73295	1.15	0.17	0.65	3.55	0.15	187.5	17.6		4		6.4				15.1					3.2				1.9		2.4	5.9		8.5	21.4
2010	[14131] SMITH I. E. M. (2010)	samp. 23406	O	Kermadec	17.5	KERMADEC ARC / KERMADEC ISLANDS / RAOUL / RAOUL / GREEN LAKE FORMATION	SUBAERIAL	VOLCANIC ROCK	DACITE	WHOLE ROCK	-29.25	-177.92	-29.25	-177.92	68.14	0.59	14.24	4.65	4.72395	1.18	0.17	0.63	3.66	0.15	198.2	16.3		4.1		10.4				15.3					5.9				1.8		2	5.3		9.1	22.8
2010	[14131] SMITH I. E. M. (2010)	samp. 23407	O	Kermadec	17.5	KERMADEC ARC / KERMADEC ISLANDS / RAOUL / RAOUL / GREEN LAKE FORMATION	SUBAERIAL	VOLCANIC ROCK	DACITE	WHOLE ROCK	-29.25	-177.92	-29.25	-177.92	68.31	0.59	14.11	4.79	4.66996	1.22	0.17	0.6	3.58	0.16	194.7	16		6.3		8.1				15					5.5				2		2.2	4.5		8.5	21.3
2010	[14131] SMITH I. E. M. (2010)	samp. 46306	O	Kermadec	17.5	KERMADEC ARC / KERMADEC ISLANDS / RAOUL / RAOUL / GREEN LAKE FORMATION	SUBAERIAL	VOLCANIC ROCK	DACITE	WHOLE ROCK	-29.25	-177.92	-29.25	-177.92	68.86	0.59	14.2	4.63	4.70595	1.17	0.2	0.57	3.49	0.16	206.8	12.3		6.1		6.3				15.2					4.7				1.8		3.7	5.7		8.4	20.1
2010	[14131] SMITH I. E. M. (2010)	samp. 46307	O	Kermadec	17.5	KERMADEC ARC / KERMADEC ISLANDS / RAOUL / RAOUL / GREEN LAKE FORMATION	SUBAERIAL	VOLCANIC ROCK	DACITE	WHOLE ROCK	-29.25	-177.92	-29.25	-177.92	68.44	0.59	14.17	4.57	4.80493	1.19	0.17	0.62	3.47	0.15	199.6	14.4		5		7.2				14.4					3.8				1.9		2.1	4.9		8.6	17.5
2010	[14131] SMITH I. E. M. (2010)	samp. 46308	O	Kermadec	17.5	KERMADEC ARC / KERMADEC ISLANDS / RAOUL / RAOUL / GREEN LAKE FORMATION	SUBAERIAL	VOLCANIC ROCK	DACITE	WHOLE ROCK	-29.25	-177.92	-29.25	-177.92	68.97	0.59	14.23	4.67	4.72395	1.22	0.19	0.57	3.53	0.15	203.3	12.7		5		6.5				15.4					6.8				1.6		1.2	4.3		8.8	23.1
2010	[14131] SMITH I. E. M. (2010)	samp. 46309	O	Kermadec	17.5	KERMADEC ARC / KERMADEC ISLANDS / RAOUL / RAOUL / GREEN LAKE FORMATION	SUBAERIAL	VOLCANIC ROCK	DACITE	WHOLE ROCK	-29.25	-177.92	-29.25	-177.92	69.49	0.59	14.08	4.53	4.63397	1.12	0.18	0.61	3.52	0.15	212	12.6		5.2		5	5.91	3.78	1.18	15	4.78				4.5		0.62		1.8	10.98	2	3.5		8.7	24.3
2010	[14131] SMITH I. E. M. (2010)	samp. 46310	O	Kermadec	17.5	KERMADEC ARC / KERMADEC ISLANDS / RAOUL / RAOUL / GREEN LAKE FORMATION	SUBAERIAL	VOLCANIC ROCK	DACITE	WHOLE ROCK	-29.25	-177.92	-29.25	-177.92	68.75	0.59	14.07	4.65	4.73295	1.18	0.19	0.61	3.41	0.15	205.1	14.7		4.7		6.3				15					6.6				1.9		3.1	3.9		9.1	17.7
2010	[14131] SMITH I. E. M. (2010)	samp. 46311	O	Kermadec	17.5	KERMADEC ARC / KERMADEC ISLANDS / RAOUL / RAOUL / GREEN LAKE FORMATION	SUBAERIAL	VOLCANIC ROCK	DACITE	WHOLE ROCK	-29.25	-177.92	-29.25	-177.92	68.21	0.59	14.19	4.66	4.75994	1.24	0.18	0.62	3.44	0.15	203.2	12.1		6.7		6.5				15.2					4.4				1.8		6	5.1		8.6	21.8
2010	[14131] SMITH I. E. M. (2010)	samp. 46312	O	Kermadec	17.5	KERMADEC ARC / KERMADEC ISLANDS / RAOUL / RAOUL / GREEN LAKE FORMATION	SUBAERIAL	VOLCANIC ROCK	DACITE	WHOLE ROCK	-29.25	-177.92	-29.25	-177.92	67.67	0.59	13.95	4.62	4.76894	1.22	0.2	0.61	3.49	0.17	210.2	13		5.9		7.3				15.1					5				1.9		5.6	5.7		8.9	21.6
2010	[14131] SMITH I. E. M. (2010)	samp. 46315	O	Kermadec	17.5	KERMADEC ARC / KERMADEC ISLANDS / RAOUL / RAOUL / GREEN LAKE FORMATION	SUBAERIAL	VOLCANIC ROCK	DACITE	WHOLE ROCK	-29.25	-177.92	-29.25	-177.92	67.8	0.58	13.93	4.57	4.66096	1.31	0.18	0.62	3.88	0.15	194.6	15.6		5.4		8.9	6.04	3.77	1.11	14.6	4.75				1.9		0.59		1.9	11.13	3.1	3.6		7.9	21.9
2010	[14131] SMITH I. E. M. (2010)	samp. 46316	O	Kermadec	17.5	KERMADEC ARC / KERMADEC ISLANDS / RAOUL / RAOUL / GREEN LAKE FORMATION	SUBAERIAL	VOLCANIC ROCK	DACITE	WHOLE ROCK	-29.25	-177.92	-29.25	-177.92	68.44	0.6	14.3	4.65	4.80493	1.19	0.18	0.62	3.52	0.15	192.3	16.9	7.3	5.8	0.6	6.7	5.4	3.2	1	15.2	3.7	0.6	2	1.2	6.1		0.6		1.8	8.3	2.1	4.8	1.4	8.9	21.4
2010	[14131] SMITH I. E. M. (2010)	samp. 46317	O	Kermadec	17.5	KERMADEC ARC / KERMADEC ISLANDS / RAOUL / RAOUL / GREEN LAKE FORMATION	SUBAERIAL	VOLCANIC ROCK	DACITE	WHOLE ROCK	-29.25	-177.92	-29.25	-177.92	68.22	0.59	14.16	4.69	4.71495	1.25	0.17	0.64	3.78	0.15	203	12.3		7		5.8				15.5					4.3				1.8		2	4.1		9.5	21.1
2010	[14131] SMITH I. E. M. (2010)	samp. 46319	O	Kermadec	17.5	KERMADEC ARC / KERMADEC ISLANDS / RAOUL / RAOUL / GREEN LAKE FORMATION	SUBAERIAL	VOLCANIC ROCK	DACITE	WHOLE ROCK	-29.25	-177.92	-29.25	-177.92	67.71	0.59	13.98	4.63	4.71495	1.29	0.19	0.62	3.81	0.15	209	10.9		5.1		8.2	6.03	3.73	1.13	14.5	4.68				3.5		0.6		1.8	11.42	3.3	3.2		8.6	22.4
2010	[14131] SMITH I. E. M. (2010)	samp. 46320	O	Kermadec	17.5	KERMADEC ARC / KERMADEC ISLANDS / RAOUL / RAOUL / GREEN LAKE FORMATION	SUBAERIAL	VOLCANIC ROCK	DACITE	WHOLE ROCK	-29.25	-177.92	-29.25	-177.92	68.47	0.59	14.32	4.73	4.73295	1.22	0.2	0.59	3.5	0.16	203.6	12.4	7.2	6.3	0.6	5.5	5.69	3.58	1.08	15	4.78	0.7	1.9	1.2	4.8		0.59		1.8	10.34	2.1	3.3	1.4	9.1	20.3
2010	[14131] SMITH I. E. M. (2010)	samp. 46314	O	Kermadec	17.5	KERMADEC ARC / KERMADEC ISLANDS / RAOUL / RAOUL / RAYNER FORMATION	SUBAERIAL	VOLCANIC ROCK	DACITE	WHOLE ROCK	-29.25	-177.87	-29.25	-177.87	67.37	0.57	13.73	4.54	4.55299	1.22	0.17	0.66	4.2	0.15	163.4	12.6		6.4		5.6				12.3					3.5				1.7		3.4	5.2		6.6	15.5
2010	[14131] SMITH I. E. M. (2010)	samp. 23399	O	Kermadec	17.5	KERMADEC ARC / KERMADEC ISLANDS / RAOUL / RAOUL / JUDITH FORMATION	SUBAERIAL	VOLCANIC ROCK	ANDESITE, BASALTIC	WHOLE ROCK	-29.25	-177.87	-29.25	-177.87	53.54	0.62	16.56	10.7	10.1587	5.48	0.2	0.24	1.49	0.08	84.7	6.5		40.3		88.3	2.73	1.66	0.58	17.3	2.24				2.19		0.26		0.9	4.62	17.5	3.1		4.1	46.9
2010	[14131] SMITH I. E. M. (2010)	samp. 46299	O	Kermadec	17.5	KERMADEC ARC / KERMADEC ISLANDS / RAOUL / RAOUL / JUDITH FORMATION	SUBAERIAL	VOLCANIC ROCK	ANDESITE, BASALTIC	WHOLE ROCK	-29.25	-177.87	-29.25	-177.87	53.63	0.63	16.82	10.65	10.1947	5.39	0.22	0.24	1.38	0.09	82.2	6.5		37		92.8				16.7					2.6				1.3		16.5	2		3.3	49.7
2010	[14131] SMITH I. E. M. (2010)	samp. 46300	O	Kermadec	17.5	KERMADEC ARC / KERMADEC ISLANDS / RAOUL / RAOUL / JUDITH FORMATION	SUBAERIAL	VOLCANIC ROCK	ANDESITE, BASALTIC	WHOLE ROCK	-29.25	-177.87	-29.25	-177.87	53	0.61	16.91	10.68	10.2127	5.53	0.25	0.22	1.41	0.08	76.2	7.7		35.6		90.5				16.5					4.2				1.4		16.4	2.8		3.9	45.7
2010	[14131] SMITH I. E. M. (2010)	samp. 46301	O	Kermadec	17.5	KERMADEC ARC / KERMADEC ISLANDS / RAOUL / RAOUL / JUDITH FORMATION	SUBAERIAL	VOLCANIC ROCK	ANDESITE, BASALTIC	WHOLE ROCK	-29.25	-177.87	-29.25	-177.87	54.83	0.6	16.55	10.15	9.72684	5.09	0.19	0.24	1.6	0.08	83.1	12.1		32.5		82.4				16.6					3.1				1.1		15	4.5		3.8	46.4
2010	[14131] SMITH I. E. M. (2010)	samp. 46302	O	Kermadec	17.5	KERMADEC ARC / KERMADEC ISLANDS / RAOUL / RAOUL / JUDITH FORMATION	SUBAERIAL	VOLCANIC ROCK	ANDESITE	WHOLE ROCK	-29.25	-177.87	-29.25	-177.87	62.19	0.53	15.43	7.51	7.05443	2.89	0.22	0.38	2.4	0.09	137.4	4.9		16.2		39.5				16.5					2.6				1.6		8.1	3.7		5.8	35.7
2010	[14131] SMITH I. E. M. (2010)	samp. 46303	O	Kermadec	17.5	KERMADEC ARC / KERMADEC ISLANDS / RAOUL / RAOUL / JUDITH FORMATION	SUBAERIAL	VOLCANIC ROCK	ANDESITE	WHOLE ROCK	-29.25	-177.87	-29.25	-177.87	63.46	0.51	15.28	7.14	6.63153	2.59	0.18	0.38	2.51	0.08	143.4	6.2		21.2		32.4				15.7					4				1.1		8.9	4.4		5.7	32.4
2010	[14131] SMITH I. E. M. (2010)	samp. 46304	O	Kermadec	17.5	KERMADEC ARC / KERMADEC ISLANDS / RAOUL / RAOUL / JUDITH FORMATION	SUBAERIAL	VOLCANIC ROCK	ANDESITE	WHOLE ROCK	-29.25	-177.87	-29.25	-177.87	60.51	0.75	15	7.49	8.989	3.07	0.22	0.42	2.61	0.1	156.4	4.2		13.6		61.6				17.5					4.6				1.6		9.4	3.1		6.7	37.5
2010	[14131] SMITH I. E. M. (2010)	samp. 46305	O	Kermadec	17.5	KERMADEC ARC / KERMADEC ISLANDS / RAOUL / RAOUL / JUDITH FORMATION	SUBAERIAL	VOLCANIC ROCK	DACITE	WHOLE ROCK	-29.25	-177.87	-29.25	-177.87	65.68	0.51	15.01	6.21	6.02866	2.04	0.19	0.4	2.8	0.09	134	14.2		10.3		23.3				15.7					5.6				1.4		5.9	4		6.3	32.3
2010	[14131] SMITH I. E. M. (2010)	samp. 46358	O	Kermadec	17.5	KERMADEC ARC / KERMADEC ISLANDS / RAOUL / RAOUL / JUDITH FORMATION	SUBAERIAL	VOLCANIC ROCK	ANDESITE, BASALTIC	WHOLE ROCK	-29.25	-177.87	-29.25	-177.87	56.5	0.97	15.81	8.41	10.6986	3.55	0.22	0.47	2.5	0.14	141.4	12.5	26.1	10.1	0.4	104.1	4.02	2.56	0.95	18.9	3.47	1.1	1.3	0.8	6.2		0.37		1.7	8.76	6.6	3.3	1.2	7.3	45.9
2010	[14131] SMITH I. E. M. (2010)	samp. 7005	O	Kermadec	17.5	KERMADEC ARC / KERMADEC ISLANDS / RAOUL / RAOUL / FLEETWOOD FORMATION	SUBAERIAL	VOLCANIC ROCK	DACITE	WHOLE ROCK	-29.25	-177.87	-29.25	-177.87	67.6	0.63	14.49	5.33	5.49778	1.47	0.17	0.57	3.48	0.16	197.6	16.7		6.8		10.8				15.8					4.5				1.6		1.6	5.4		10.1	17.9
2010	[14131] SMITH I. E. M. (2010)	samp. 7006	O	Kermadec	17.5	KERMADEC ARC / KERMADEC ISLANDS / RAOUL / RAOUL / FLEETWOOD FORMATION	SUBAERIAL	VOLCANIC ROCK	DACITE	WHOLE ROCK	-29.25	-177.87	-29.25	-177.87	67.71	0.63	14.26	5.07	5.43479	1.43	0.17	0.58	3.48	0.15	210.6	14.1		6.4		9.7				15.8					5.4				1.8		1.4	4.3		9.7	24.1
2010	[14131] SMITH I. E. M. (2010)	samp. 7063	O	Kermadec	17.5	KERMADEC ARC / KERMADEC ISLANDS / RAOUL / RAOUL / FLEETWOOD FORMATION	SUBAERIAL	VOLCANIC ROCK	DACITE	WHOLE ROCK	-29.25	-177.87	-29.25	-177.87	67.38	0.62	14.46	5.17	5.55177	1.4	0.19	0.62	3.45	0.16	202.5	15.2		5.7		10.7				16.6					4.5				2.2		2	5		9.2	25.3
2010	[14131] SMITH I. E. M. (2010)	samp. 23400	O	Kermadec	17.5	KERMADEC ARC / KERMADEC ISLANDS / RAOUL / RAOUL / FLEETWOOD FORMATION	SUBAERIAL	VOLCANIC ROCK	DACITE	WHOLE ROCK	-29.25	-177.87	-29.25	-177.87	67.2	0.6	14.3	5.03	5.37181	1.33	0.17	0.61	3.26	0.15	210.7	15.6		4.8		9.7				15.4					3.8				2		2.6	4.5		9.1	24.6
2010	[14131] SMITH I. E. M. (2010)	samp. 23405	O	Kermadec	17.5	KERMADEC ARC / KERMADEC ISLANDS / RAOUL / RAOUL / FLEETWOOD FORMATION	SUBAERIAL	VOLCANIC ROCK	DACITE	WHOLE ROCK	-29.25	-177.87	-29.25	-177.87	66.51	0.61	14.21	5.06	5.32682	1.44	0.17	0.63	3.46	0.16	208.7	12.9		6.9		9.2				15.1					5.1				1.8		2.6	4.8		9.4	25.4
2010	[14131] SMITH I. E. M. (2010)	samp. 46376	O	Kermadec	17.5	KERMADEC ARC / KERMADEC ISLANDS / RAOUL / RAOUL / FLEETWOOD FORMATION	SUBAERIAL	VOLCANIC ROCK	DACITE	WHOLE ROCK	-29.25	-177.87	-29.25	-177.87	66.83	0.61	14.46	5.11	5.4168	1.43	0.17	0.65	3.27	0.16	205.6	18.6		5		9.9				15.8					5.9				1.9		2.5	5.9		10	17.8
2010	[14131] SMITH I. E. M. (2010)	samp. 46377	O	Kermadec	17.5	KERMADEC ARC / KERMADEC ISLANDS / RAOUL / RAOUL / FLEETWOOD FORMATION	SUBAERIAL	VOLCANIC ROCK	DACITE	WHOLE ROCK	-29.25	-177.87	-29.25	-177.87	67.42	0.62	14.47	5.09	5.3988	1.39	0.2	0.64	3.4	0.17	202.6	13.9		6.3		10.2				15.5					4.9				1.9		1.6	5.1		9.3	25.6
2010	[14131] SMITH I. E. M. (2010)	samp. 46378	O	Kermadec	17.5	KERMADEC ARC / KERMADEC ISLANDS / RAOUL / RAOUL / FLEETWOOD FORMATION	SUBAERIAL	VOLCANIC ROCK	DACITE	WHOLE ROCK	-29.25	-177.87	-29.25	-177.87	66.3	0.61	14.4	5.05	5.3808	1.38	0.19	0.64	3.35	0.17	209.5	14.8		4.6		6.5				15.7					7.9				1.9		1.5	5.1		9.1	22.1
2010	[14131] SMITH I. E. M. (2010)	samp. 46379	O	Kermadec	17.5	KERMADEC ARC / KERMADEC ISLANDS / RAOUL / RAOUL / FLEETWOOD FORMATION	SUBAERIAL	VOLCANIC ROCK	DACITE	WHOLE ROCK	-29.25	-177.87	-29.25	-177.87	66.17	0.61	14.22	5.08	5.49778	1.36	0.18	0.64	3.48	0.16	206.1	13.9		5		8.8				15.5					7.6				1.9		3.6	4.1		9.3	22.5
2010	[14131] SMITH I. E. M. (2010)	samp. 46380	O	Kermadec	17.5	KERMADEC ARC / KERMADEC ISLANDS / RAOUL / RAOUL / FLEETWOOD FORMATION	SUBAERIAL	VOLCANIC ROCK	DACITE	WHOLE ROCK	-29.25	-177.87	-29.25	-177.87	66.16	0.61	14.34	5.21	5.44379	1.43	0.2	0.6	3.32	0.17	211.1	14.2		5.1		8				15.4					5.7				1.9		3.6	6.2		9.5	22.7
2010	[14131] SMITH I. E. M. (2010)	samp. 46381	O	Kermadec	17.5	KERMADEC ARC / KERMADEC ISLANDS / RAOUL / RAOUL / FLEETWOOD FORMATION	SUBAERIAL	VOLCANIC ROCK	DACITE	WHOLE ROCK	-29.25	-177.87	-29.25	-177.87	67.94	0.63	14.43	5.08	5.3988	1.43	0.18	0.63	3.39	0.16	209.7	11.6		4.1		9.5				15.9					3.3				2		2.2	4.7		9.8	21.4
2010	[14131] SMITH I. E. M. (2010)	samp. 46382	O	Kermadec	17.5	KERMADEC ARC / KERMADEC ISLANDS / RAOUL / RAOUL / FLEETWOOD FORMATION	SUBAERIAL	VOLCANIC ROCK	DACITE	WHOLE ROCK	-29.25	-177.87	-29.25	-177.87	67.67	0.62	14.53	5.15	5.49778	1.4	0.19	0.68	3.26	0.16	213	12.5		6.8		9.1				15.9					6.2				1.8		1.8	5.7		9.6	22.7
2010	[14131] SMITH I. E. M. (2010)	samp. 46383	O	Kermadec	17.5	KERMADEC ARC / KERMADEC ISLANDS / RAOUL / RAOUL / FLEETWOOD FORMATION	SUBAERIAL	VOLCANIC ROCK	DACITE	WHOLE ROCK	-29.25	-177.87	-29.25	-177.87	66.95	0.63	14.67	5.19	5.66874	1.46	0.18	0.65	3.38	0.16	201.1	15.4		4.3		10.9				16					4.6				1.7		2.5	5.4		9.9	21.7
2010	[14131] SMITH I. E. M. (2010)	samp. 46385	O	Kermadec	17.5	KERMADEC ARC / KERMADEC ISLANDS / RAOUL / RAOUL / FLEETWOOD FORMATION	SUBAERIAL	VOLCANIC ROCK	DACITE	WHOLE ROCK	-29.25	-177.87	-29.25	-177.87	67.8	0.62	14.44	5.05	5.3808	1.35	0.19	0.64	3.4	0.16	203.8	16.8		6		10				15.7					6.7				1.5		1.7	4.7		9.8	22.5
2010	[14131] SMITH I. E. M. (2010)	samp. 46296	O	Kermadec	17.5	KERMADEC ARC / KERMADEC ISLANDS / RAOUL / RAOUL / ONERAKI FORMATION	SUBAERIAL	VOLCANIC ROCK	DACITE	WHOLE ROCK	-29.25	-177.87	-29.25	-177.87	64.54	0.49	14.65	6.01	5.31782	2.26	0.18	0.52	3.2	0.11	179.2	13.9		15.2		29.8				15.6					4.5				1.7		8	4.6		7.5	24
2010	[14131] SMITH I. E. M. (2010)	samp. 46387	O	Kermadec	17.5	KERMADEC ARC / KERMADEC ISLANDS / RAOUL / RAOUL / ONERAKI FORMATION	SUBAERIAL	VOLCANIC ROCK	DACITE	WHOLE ROCK	-29.25	-177.87	-29.25	-177.87	65.13	0.61	14.65	5.59	5.81271	1.69	0.19	0.65	3.2	0.16	208.9	15.5		7.5		8.6				16.1					5.7				1.8		4.8	4.4		9.9	24.3
2010	[14131] SMITH I. E. M. (2010)	samp. 23380	O	Kermadec	17.5	KERMADEC ARC / KERMADEC ISLANDS / RAOUL / RAOUL / MATATIROHIA FORMATION	SUBAERIAL	VOLCANIC ROCK	DACITE	WHOLE ROCK	-29.25	-177.87	-29.25	-177.87	65.95	0.5	14.78	5.59	5.10187	1.53	0.16	0.58	3.01	0.11	192.1	10.3		7.6		22.1				15.3					6				1.8		2.8	4.9		8.7	23.1
2010	[14131] SMITH I. E. M. (2010)	samp. 23394	O	Kermadec	17.5	KERMADEC ARC / KERMADEC ISLANDS / RAOUL / RAOUL / MATATIROHIA FORMATION	SUBAERIAL	VOLCANIC ROCK	DACITE	WHOLE ROCK	-29.25	-177.87	-29.25	-177.87	65.34	0.5	15.07	5.88	5.12886	1.69	0.17	0.54	3.05	0.11	185.4	11.7		10.9		30.9	4.42		0.81	15.3	3.31				3.5		0.46		1.7	6.74	5.1	4.1		8	21.5
2010	[14131] SMITH I. E. M. (2010)	samp. 46290	O	Kermadec	17.5	KERMADEC ARC / KERMADEC ISLANDS / RAOUL / RAOUL / MATATIROHIA FORMATION	SUBAERIAL	VOLCANIC ROCK	DACITE	WHOLE ROCK	-29.25	-177.87	-29.25	-177.87	66.28	0.5	14.99	5.55	5.09287	1.56	0.16	0.56	3.09	0.11	187.3	15.7	10.7	7.7	0.6	20.6	4.5	2.6	0.8	15.3	3.1	0.7	1.7	1	3.7		0.5		1.7	7	4.9	4.1	1.2	7.9	24.3
2010	[14131] SMITH I. E. M. (2010)	samp. 46291	O	Kermadec	17.5	KERMADEC ARC / KERMADEC ISLANDS / RAOUL / RAOUL / MATATIROHIA FORMATION	SUBAERIAL	VOLCANIC ROCK	DACITE	WHOLE ROCK	-29.25	-177.87	-29.25	-177.87	66.26	0.49	14.95	5.69	5.07487	1.61	0.2	0.56	3.04	0.11	189.4	9.6		7.9		23.1				15					5.6				1.7		4.5	5		7.7	22.8
2010	[14131] SMITH I. E. M. (2010)	samp. 46292	O	Kermadec	17.5	KERMADEC ARC / KERMADEC ISLANDS / RAOUL / RAOUL / MATATIROHIA FORMATION	SUBAERIAL	VOLCANIC ROCK	DACITE	WHOLE ROCK	-29.25	-177.87	-29.25	-177.87	66.05	0.5	14.89	5.57	5.04788	1.48	0.19	0.58	3.24	0.11	186.1	12.1		7.7		19.4				15					7.3				1.6		4.4	4.8		8.7	22.4
2010	[14131] SMITH I. E. M. (2010)	samp. 46293	O	Kermadec	17.5	KERMADEC ARC / KERMADEC ISLANDS / RAOUL / RAOUL / MATATIROHIA FORMATION	SUBAERIAL	VOLCANIC ROCK	DACITE	WHOLE ROCK	-29.25	-177.87	-29.25	-177.87	66.06	0.49	14.96	5.6	5.05688	1.67	0.2	0.54	3.16	0.11	191.5	10.9		8.5		20.9				14.9					2.7				1.9		5.6	4.8		7.9	22.9
2010	[14131] SMITH I. E. M. (2010)	samp. 7081	O	Kermadec	17.5	KERMADEC ARC / KERMADEC ISLANDS / RAOUL / RAOUL / MOUMOUKAI FORMATION - FISHING ROCK MEMBER	SUBAERIAL	VOLCANIC ROCK	ANDESITE, BASALTIC	WHOLE ROCK	-29.25	-177.87	-29.25	-177.87	56.25	0.71	17.4	9.62	8.71006	3.34	0.2	0.26	2.06	0.09	101.3	8.4		15.8		78.7	3.88	2.4	0.78	17.5	3.12				2.3		0.35		1.4	5.65	12.8	3.7		2.2	27.7
2010	[14131] SMITH I. E. M. (2010)	samp. 46368	O	Kermadec	17.5	KERMADEC ARC / KERMADEC ISLANDS / RAOUL / RAOUL / MOUMOUKAI FORMATION - FISHING ROCK MEMBER	SUBAERIAL	VOLCANIC ROCK	ANDESITE, BASALTIC	WHOLE ROCK	-29.25	-177.87	-29.25	-177.87	56.77	0.7	17.53	9.59	8.62908	3.29	0.18	0.26	2.04	0.08	99.4	11.6	27.2	18.8	0.2	68	3.72	2.28	0.77	18	3.01	0.5	1.2	1.1	2.1		0.39		1.3	5.57	13.1	2.9	1.3	3.4	32.3
2010	[14131] SMITH I. E. M. (2010)	samp. 7082	O	Kermadec	17.5	KERMADEC ARC / KERMADEC ISLANDS / RAOUL / RAOUL / MOUMOUKAI FORMATION - FISHING ROCK MEMBER	SUBAERIAL	VOLCANIC ROCK	ANDESITE, BASALTIC	WHOLE ROCK	-29.25	-177.87	-29.25	-177.87	56.64	0.71	17.64	9.86	8.61109	3.21	0.18	0.25	2.01	0.09	105.1	5.9		18.9		126.7	3.59	2.14	0.74	18.3	2.94				1.2		0.33		1.4	5.36	15.6	3.5		2.8	32.4
2010	[14131] SMITH I. E. M. (2010)	samp. 46369	O	Kermadec	17.5	KERMADEC ARC / KERMADEC ISLANDS / RAOUL / RAOUL / MOUMOUKAI FORMATION - FISHING ROCK MEMBER	SUBAERIAL	VOLCANIC ROCK	ANDESITE, BASALTIC	WHOLE ROCK	-29.25	-177.87	-29.25	-177.87	56.22	0.7	17.65	9.91	8.75505	3.2	0.19	0.25	1.9	0.09	105	6.8		17.6		121.9	3.62	2.38	0.78	18.6	3.08				2.4		0.36		1.4	5.76	13.4	3.8		3	31.6
2010	[14131] SMITH I. E. M. (2010)	samp. 46355	O	Kermadec	17.5	KERMADEC ARC / KERMADEC ISLANDS / RAOUL / RAOUL / MOUMOUKAI FORMATION - FISHING ROCK MEMBER	SUBAERIAL	VOLCANIC ROCK	ANDESITE, BASALTIC	WHOLE ROCK	-29.25	-177.87	-29.25	-177.87	56.2	0.69	18.17	9.96	8.61109	3.29	0.2	0.26	1.99	0.09	108.1	6.7		16.7		94.4				18.1					2				1.3		11.9	2.8		4.1	28.2
2010	[14131] SMITH I. E. M. (2010)	samp. 46370	O	Kermadec	17.5	KERMADEC ARC / KERMADEC ISLANDS / RAOUL / RAOUL / MOUMOUKAI FORMATION - FISHING ROCK MEMBER	SUBAERIAL	VOLCANIC ROCK	ANDESITE, BASALTIC	WHOLE ROCK	-29.25	-177.87	-29.25	-177.87	55.88	0.7	17.81	9.9	8.5661	3.31	0.18	0.25	2.03	0.08	99.5	8		18.5		92.5	3.55	2.32	0.77	18.4	2.91				1.2		0.36		1.2	5.54	11.5	3.2		3.1	34.4
2010	[14131] SMITH I. E. M. (2010)	samp. 23386	O	Kermadec	17.5	KERMADEC ARC / KERMADEC ISLANDS / RAOUL / RAOUL / MOUMOUKAI FORMATION - FISHING ROCK MEMBER	SUBAERIAL	VOLCANIC ROCK	ANDESITE, BASALTIC	WHOLE ROCK	-29.25	-177.87	-29.25	-177.87	56.22	0.71	17.95	9.94	8.67407	3.28	0.18	0.27	2.15	0.09	101.8	9.1		17.1		60.8	3.64		0.76	18.4	2.8				2.7		0.34		1.5	5.38	11.7	3		3.5	30.2
2010	[14131] SMITH I. E. M. (2010)	samp. 46371	O	Kermadec	17.5	KERMADEC ARC / KERMADEC ISLANDS / RAOUL / RAOUL / MOUMOUKAI FORMATION - FISHING ROCK MEMBER	SUBAERIAL	VOLCANIC ROCK	ANDESITE, BASALTIC	WHOLE ROCK	-29.25	-177.87	-29.25	-177.87	56.82	0.71	17.56	9.89	8.61109	3.23	0.18	0.25	1.94	0.09	101.5	4.7		18		58	3.71	2.22	0.79	18.9	3.06				3.7		0.36		1.6	5.69	12.3	4.5		3.3	30.9
2010	[14131] SMITH I. E. M. (2010)	samp. 7083	O	Kermadec	17.5	KERMADEC ARC / KERMADEC ISLANDS / RAOUL / RAOUL / MOUMOUKAI FORMATION - FISHING ROCK MEMBER	SUBAERIAL	VOLCANIC ROCK	ANDESITE, BASALTIC	WHOLE ROCK	-29.25	-177.87	-29.25	-177.87	56.6	0.7	17.78	9.89	8.59309	3.31	0.2	0.25	2.07	0.09	93	9.1		18.9		166.9	3.54	2.16	0.75	18.7	2.72				2.6		0.31		1.3	5.52	13	4		4	33.8
2010	[14131] SMITH I. E. M. (2010)	samp. 7084	O	Kermadec	17.5	KERMADEC ARC / KERMADEC ISLANDS / RAOUL / RAOUL / MOUMOUKAI FORMATION - FISHING ROCK MEMBER	SUBAERIAL	VOLCANIC ROCK	ANDESITE, BASALTIC	WHOLE ROCK	-29.25	-177.87	-29.25	-177.87	56.31	0.7	17.69	9.91	8.74606	3.3	0.18	0.25	2.08	0.09	93.8	7.3		19.6		99.6	3.59	2.09	0.73	18.3	2.86				2.1		0.32		1.1	5.18	12.9	3.5		3.1	35.1
2010	[14131] SMITH I. E. M. (2010)	samp. 46372	O	Kermadec	17.5	KERMADEC ARC / KERMADEC ISLANDS / RAOUL / RAOUL / MOUMOUKAI FORMATION - FISHING ROCK MEMBER	SUBAERIAL	VOLCANIC ROCK	ANDESITE, BASALTIC	WHOLE ROCK	-29.25	-177.87	-29.25	-177.87	56.37	0.69	17.4	9.81	8.50311	3.3	0.2	0.25	2.08	0.08	89.1	11.1		18		107.4	3.56	2.29	0.76	18.9	3				0.7		0.35		1.4	5.74	12.1	4.6		3.7	30.9
2010	[14131] SMITH I. E. M. (2010)	samp. 7085	O	Kermadec	17.5	KERMADEC ARC / KERMADEC ISLANDS / RAOUL / RAOUL / MOUMOUKAI FORMATION - FISHING ROCK MEMBER	SUBAERIAL	VOLCANIC ROCK	ANDESITE, BASALTIC	WHOLE ROCK	-29.25	-177.87	-29.25	-177.87	56.19	0.71	18.18	9.95	8.5301	2.93	0.17	0.25	2.03	0.08	99.4	8.2		14.1		62.6	3.27	1.98	0.73	18.4	2.6				2.9		0.31		1.2	5.34	11.1	2.6		3.6	28.8
2010	[14131] SMITH I. E. M. (2010)	samp. 46373	O	Kermadec	17.5	KERMADEC ARC / KERMADEC ISLANDS / RAOUL / RAOUL / MOUMOUKAI FORMATION - FISHING ROCK MEMBER	SUBAERIAL	VOLCANIC ROCK	ANDESITE, BASALTIC	WHOLE ROCK	-29.25	-177.87	-29.25	-177.87	55.85	0.71	18.38	10.08	8.5301	2.92	0.17	0.26	2.01	0.09	106.6	6.3		14.3		88.5	3.59	2.21	0.77	19.1	3.02				2.8		0.35		1.2	5.51	11.8	3.7		4.1	25.6
2010	[14131] SMITH I. E. M. (2010)	samp. 7086	O	Kermadec	17.5	KERMADEC ARC / KERMADEC ISLANDS / RAOUL / RAOUL / MOUMOUKAI FORMATION - FISHING ROCK MEMBER	SUBAERIAL	VOLCANIC ROCK	ANDESITE, BASALTIC	WHOLE ROCK	-29.25	-177.87	-29.25	-177.87	55.34	0.72	18.29	10.15	8.73706	3.06	0.17	0.27	2.09	0.09	90.2	12.8		15.8		127.3	3.44	2.11	0.73	18.9	2.86				1.2		0.31		1.3	5.27	11.7	3.6		4.4	33.8
2010	[14131] SMITH I. E. M. (2010)	samp. 46359	O	Kermadec	17.5	KERMADEC ARC / KERMADEC ISLANDS / RAOUL / RAOUL / MOUMOUKAI FORMATION - FISHING ROCK MEMBER	SUBAERIAL	VOLCANIC ROCK	ANDESITE, BASALTIC	WHOLE ROCK	-29.25	-177.87	-29.25	-177.87	55.85	0.71	18.18	10.26	8.72806	3.21	0.19	0.26	2.01	0.09	88.7	9.1		19.5		96.6	3.53	2.14	0.76	18.6	2.97				5.4		0.32		1.5	6.06	11.5	3.9		4.1	30.3
2010	[14131] SMITH I. E. M. (2010)	samp. 23388	O	Kermadec	17.5	KERMADEC ARC / KERMADEC ISLANDS / RAOUL / RAOUL / MOUMOUKAI FORMATION - FISHING ROCK MEMBER	SUBAERIAL	VOLCANIC ROCK	ANDESITE, BASALTIC	WHOLE ROCK	-29.25	-177.87	-29.25	-177.87	55.48	0.71	18.11	10.23	8.71006	3.26	0.19	0.27	2.05	0.09	97.9	7.9		20.3		103	3.3	1.99	0.74	18.3	2.76				2		0.32		1.1	5.24	12.8	3		4.1	34.9
2010	[14131] SMITH I. E. M. (2010)	samp. 46360	O	Kermadec	17.5	KERMADEC ARC / KERMADEC ISLANDS / RAOUL / RAOUL / MOUMOUKAI FORMATION - FISHING ROCK MEMBER	SUBAERIAL	VOLCANIC ROCK	ANDESITE, BASALTIC	WHOLE ROCK	-29.25	-177.87	-29.25	-177.87	55.4	0.71	18.16	10.3	8.85403	3.26	0.19	0.26	2	0.09	106.5	4		18.7		129.5	3.5	2.13	0.75	18.9	2.98				1.9		0.34		1.1	5.58	13.2	2.8		4.1	29.8
2010	[14131] SMITH I. E. M. (2010)	samp. 46361	O	Kermadec	17.5	KERMADEC ARC / KERMADEC ISLANDS / RAOUL / RAOUL / MOUMOUKAI FORMATION - FISHING ROCK MEMBER	SUBAERIAL	VOLCANIC ROCK	ANDESITE, BASALTIC	WHOLE ROCK	-29.25	-177.87	-29.25	-177.87	55.45	0.71	18.16	10.24	8.69207	3.2	0.18	0.26	2	0.09	101.4	8.5		19.2		100.1	3.51	2.16	0.77	18.4	3.02				1.9		0.35		1.4	5.96	12.2	2.7		4	33.4
2010	[14131] SMITH I. E. M. (2010)	samp. 46362	O	Kermadec	17.5	KERMADEC ARC / KERMADEC ISLANDS / RAOUL / RAOUL / MOUMOUKAI FORMATION - FISHING ROCK MEMBER	SUBAERIAL	VOLCANIC ROCK	ANDESITE, BASALTIC	WHOLE ROCK	-29.25	-177.87	-29.25	-177.87	55.53	0.71	18.2	10.23	8.65608	3.24	0.18	0.26	2.07	0.08	95.2	9.9	27.9	21.2	0.4	82.7	3.44	2.18	0.76	18.4	2.96	0.6	1.3	1	2		0.35		1.3	5.55	12.9	3.1	1.4	4.2	33
2010	[14131] SMITH I. E. M. (2010)	samp. 7096	O	Kermadec	17.5	KERMADEC ARC / KERMADEC ISLANDS / RAOUL / RAOUL / MOUMOUKAI FORMATION - FISHING ROCK MEMBER	SUBAERIAL	VOLCANIC ROCK	ANDESITE, BASALTIC	WHOLE ROCK	-29.25	-177.87	-29.25	-177.87	55.36	0.72	18.1	10.18	8.67407	3.11	0.17	0.27	2.08	0.08	108.2	7.5	29	15.8	0.3	133.2	3.62	2.16	0.79	19	2.92	0.6	1.3	1	1.3		0.32		1.3	5.67	13	4	1.4	4.2	28.5
2010	[14131] SMITH I. E. M. (2010)	samp. 7097	O	Kermadec	17.5	KERMADEC ARC / KERMADEC ISLANDS / RAOUL / RAOUL / MOUMOUKAI FORMATION - FISHING ROCK MEMBER	SUBAERIAL	VOLCANIC ROCK	ANDESITE, BASALTIC	WHOLE ROCK	-29.25	-177.87	-29.25	-177.87	56.72	0.7	17.04	9.52	8.67407	3.37	0.18	0.25	2.16	0.08	108.2	7.1		17.4		159.7	3.74	2.36	0.71	18.8	2.96				4		0.35		1.1	5.33	12.3	4.5		3.2	32
2010	[14131] SMITH I. E. M. (2010)	samp. 23381	O	Kermadec	17.5	KERMADEC ARC / KERMADEC ISLANDS / RAOUL / RAOUL / MOUMOUKAI FORMATION	SUBAERIAL	VOLCANIC ROCK	BASALT	WHOLE ROCK	-29.25	-177.87	-29.25	-177.87	53.01	0.97	16.51	9.78	11.5714	4.15	0.22	0.3	1.68	0.09	89.1	9.1		14.9		180.8	3.94		0.79	18.7	2.94				2.1		0.36		1.2	5.66	10.8	4.8		4.2	50.2
2010	[14131] SMITH I. E. M. (2010)	samp. 46330	O	Kermadec	17.5	KERMADEC ARC / KERMADEC ISLANDS / RAOUL / RAOUL / MOUMOUKAI FORMATION	SUBAERIAL	VOLCANIC ROCK	BASALT	WHOLE ROCK	-29.25	-177.87	-29.25	-177.87	51.46	0.92	17.28	10.45	11.9313	4.31	0.24	0.42	1.9	0.13	156.6	7.1	32.9	10.7	0.3	126.1	3.54	2	0.82	20.5	3.12	0.6	1.3	0.8	5.5		0.32		1.4	7.49	14.4	4.3	1.5	6.9	40.9
2010	[14131] SMITH I. E. M. (2010)	samp. 46331	O	Kermadec	17.5	KERMADEC ARC / KERMADEC ISLANDS / RAOUL / RAOUL / MOUMOUKAI FORMATION	SUBAERIAL	VOLCANIC ROCK	BASALT	WHOLE ROCK	-29.25	-177.87	-29.25	-177.87	50.65	0.82	19.24	11.48	10.3657	3.96	0.19	0.26	1.8	0.09	109.5	5.9		20.5		104.9	2.94	1.82	0.68	19.7	2.47				0.4		0.25		1.7	5.83	16.4	3.9		4.1	36.9
2010	[14131] SMITH I. E. M. (2010)	samp. 46332	O	Kermadec	17.5	KERMADEC ARC / KERMADEC ISLANDS / RAOUL / RAOUL / MOUMOUKAI FORMATION	SUBAERIAL	VOLCANIC ROCK	ANDESITE, BASALTIC	WHOLE ROCK	-29.25	-177.87	-29.25	-177.87	55.44	0.71	18.38	10.35	8.67407	3	0.19	0.26	2.05	0.09	108.5	4.2		16.9		106.9	3.42	1.94	0.71	19.3	2.68				3.2		0.29		1	5.22	10.2	1.8		3.7	37.2
2010	[14131] SMITH I. E. M. (2010)	samp. 7101	O	Kermadec	17.5	KERMADEC ARC / KERMADEC ISLANDS / RAOUL / RAOUL / MOUMOUKAI FORMATION - BLUE LAKE MEMBER	SUBAERIAL	VOLCANIC ROCK	BASALT	WHOLE ROCK	-29.25	-177.87	-29.25	-177.87	49.6	0.77	19.69	11.8	10.2847	4.17	0.17	0.26	1.68	0.09	88	7.6		29.2		84.9	2.86	1.8	0.66	20.4	2.52				2.4		0.26		1.7	5.59	18	3.4		3.9	36.6
2010	[14131] SMITH I. E. M. (2010)	samp. 46356	O	Kermadec	17.5	KERMADEC ARC / KERMADEC ISLANDS / RAOUL / RAOUL / MOUMOUKAI FORMATION - BLUE LAKE MEMBER	SUBAERIAL	VOLCANIC ROCK	BASALT	WHOLE ROCK	-29.25	-177.87	-29.25	-177.87	49.99	0.78	19.47	11.72	10.2397	4.24	0.17	0.27	1.63	0.09	101.6	8.9		27.6		110.7	2.87	1.62	0.71	19.7	2.52				2.9		0.25		1.5	6.04	14.8			4.3	36.6
2010	[14131] SMITH I. E. M. (2010)	samp. 7100	O	Kermadec	17.5	KERMADEC ARC / KERMADEC ISLANDS / RAOUL / RAOUL / MOUMOUKAI FORMATION - BLUE LAKE MEMBER	SUBAERIAL	VOLCANIC ROCK	BASALT	WHOLE ROCK	-29.25	-177.87	-29.25	-177.87	49.08	0.72	20.05	12.32	9.78083	4.41	0.19	0.26	1.64	0.08	77.6	12.7		40.1		110.1	2.69	1.61	0.63	20.1	2.49				1.8		0.25		1.3	5.47	20.8	4.1		4.7	36.8
2010	[14131] SMITH I. E. M. (2010)	samp. 46367	O	Kermadec	17.5	KERMADEC ARC / KERMADEC ISLANDS / RAOUL / RAOUL / MOUMOUKAI FORMATION - BLUE LAKE MEMBER	SUBAERIAL	VOLCANIC ROCK	BASALT	WHOLE ROCK	-29.25	-177.87	-29.25	-177.87	49.12	0.69	20.31	12.46	9.42091	4.67	0.2	0.32	1.43	0.09	90.9	10.5		40.1		150				19.3					4				0.9		23.9	5.1		4.2	31.4
2010	[14131] SMITH I. E. M. (2010)	samp. 7099	O	Kermadec	17.5	KERMADEC ARC / KERMADEC ISLANDS / RAOUL / RAOUL / MOUMOUKAI FORMATION - BLUE LAKE MEMBER	SUBAERIAL	VOLCANIC ROCK	BASALT	WHOLE ROCK	-29.25	-177.87	-29.25	-177.87	48.7	0.75	19.52	12.48	10.1947	4.59	0.19	0.27	1.59	0.09	110.2	9.2		38.8		126.6				20					4.1				1.5		23.6	3.7		5.2	32.4
2010	[14131] SMITH I. E. M. (2010)	samp. 46357	O	Kermadec	17.5	KERMADEC ARC / KERMADEC ISLANDS / RAOUL / RAOUL / MOUMOUKAI FORMATION - BLUE LAKE MEMBER	SUBAERIAL	VOLCANIC ROCK	BASALT	WHOLE ROCK	-29.25	-177.87	-29.25	-177.87	49.01	0.75	19.17	12.18	10.1857	4.82	0.18	0.25	1.6	0.09	108.8	8.6	42.6	43.8	0.2	129	2.68	1.58	0.7	19.1	2.46	0.7	1.6	0.7	5.5		0.22		1.3	6.11	24.6	3.2	1.5	3.4	31.9
2010	[14131] SMITH I. E. M. (2010)	samp. 7098	O	Kermadec	17.5	KERMADEC ARC / KERMADEC ISLANDS / RAOUL / RAOUL / MOUMOUKAI FORMATION - BLUE LAKE MEMBER	SUBAERIAL	VOLCANIC ROCK	BASALT	WHOLE ROCK	-29.25	-177.87	-29.25	-177.87	50.86	0.86	17.23	10.6	11.2205	4.37	0.22	0.4	1.69	0.12	118.5	9.4		12.5		161.4	3.62	2.16	0.79	19	3.12				2.5		0.31		1.4	7.17	18.6	5.5		5.8	47
2010	[14131] SMITH I. E. M. (2010)	samp. 46363	O	Kermadec	17.5	KERMADEC ARC / KERMADEC ISLANDS / RAOUL / RAOUL / MOUMOUKAI FORMATION - BLUE LAKE MEMBER	SUBAERIAL	VOLCANIC ROCK	BASALT	WHOLE ROCK	-29.25	-177.87	-29.25	-177.87	48.63	0.69	20.23	12.6	9.82582	4.8	0.14	0.28	1.63	0.09	106.4	5.7		35.1		123.1	2.32	1.39	0.62	19.4	2.15				4.4		0.21		1.3	5.13	24.3	3.7		4.6	32.1
2010	[14131] SMITH I. E. M. (2010)	samp. 46364	O	Kermadec	17.5	KERMADEC ARC / KERMADEC ISLANDS / RAOUL / RAOUL / MOUMOUKAI FORMATION - BLUE LAKE MEMBER	SUBAERIAL	VOLCANIC ROCK	BASALT	WHOLE ROCK	-29.25	-177.87	-29.25	-177.87	50.24	0.85	18	11.01	11.4994	4.66	0.21	0.29	1.72	0.1	107.8	9.9		16.8		106	3.36	1.91	0.81	18.2	3.04				2.3		0.31		1.5	7.17	17.8	4.4		4.7	40.5
2010	[14131] SMITH I. E. M. (2010)	samp. 7093	O	Kermadec	17.5	KERMADEC ARC / KERMADEC ISLANDS / RAOUL / RAOUL / MOUMOUKAI FORMATION - BLUE LAKE MEMBER	SUBAERIAL	VOLCANIC ROCK	ANDESITE, BASALTIC	WHOLE ROCK	-29.25	-177.87	-29.25	-177.87	55.81	0.72	18.34	10.16	8.5571	3.08	0.18	0.27	2.04	0.09	99.3	6.2		16.9		125.9	3.54	2.09	0.74	18.7	2.85				2.7		0.31		1.6	5.45	11.8	4.1		4	31.5
2010	[14131] SMITH I. E. M. (2010)	samp. 7094	O	Kermadec	17.5	KERMADEC ARC / KERMADEC ISLANDS / RAOUL / RAOUL / MOUMOUKAI FORMATION - BLUE LAKE MEMBER	SUBAERIAL	VOLCANIC ROCK	BASALT	WHOLE ROCK	-29.25	-177.87	-29.25	-177.87	48.82	0.77	19.58	12.41	10.4107	4.73	0.2	0.3	1.72	0.1	99	11.3		35.9		94.8	2.51	1.3	0.62	19.5	2.17				2.4		0.21		1.6	5.24	25	4.3		4.7	39.2
2010	[14131] SMITH I. E. M. (2010)	samp. 7095	O	Kermadec	17.5	KERMADEC ARC / KERMADEC ISLANDS / RAOUL / RAOUL / MOUMOUKAI FORMATION - BLUE LAKE MEMBER	SUBAERIAL	VOLCANIC ROCK	BASALT	WHOLE ROCK	-29.25	-177.87	-29.25	-177.87	48.98	0.73	19.39	12.28	9.8798	4.84	0.17	0.3	1.81	0.08	102.3	6		41.4		117.3	2.54	1.42	0.64	18.5	2.18				1.6		0.2		1.4	5.56	25.3	2.6		4.9	40
2010	[14131] SMITH I. E. M. (2010)	samp. 23387	O	Kermadec	17.5	KERMADEC ARC / KERMADEC ISLANDS / RAOUL / RAOUL / MOUMOUKAI FORMATION - BLUE LAKE MEMBER	SUBAERIAL	VOLCANIC ROCK	BASALT	WHOLE ROCK	-29.25	-177.87	-29.25	-177.87	49.46	0.68	17.73	12.22	10.6806	6.68	0.2	0.25	1.32	0.08	88.1	7.5		14.6		121	2.24	1.45	0.57	17.4	1.97				1.6		0.19		1.5	5.21	25.1	2.9		5.5	39.5
2010	[14131] SMITH I. E. M. (2010)	samp. 46365	O	Kermadec	17.5	KERMADEC ARC / KERMADEC ISLANDS / RAOUL / RAOUL / MOUMOUKAI FORMATION - BLUE LAKE MEMBER	SUBAERIAL	VOLCANIC ROCK	BASALT	WHOLE ROCK	-29.25	-177.87	-29.25	-177.87	50.58	0.81	19.6	11.33	10.0688	3.53	0.16	0.27	1.9	0.09	93.3	7.8		19.6		97.5	3.1	1.94	0.75	21	2.73				1.7		0.27		1.4	5.85	14.9	4.4		5	33.5
2010	[14131] SMITH I. E. M. (2010)	samp. 46366	O	Kermadec	17.5	KERMADEC ARC / KERMADEC ISLANDS / RAOUL / RAOUL / MOUMOUKAI FORMATION - BLUE LAKE MEMBER	SUBAERIAL	VOLCANIC ROCK	BASALT	WHOLE ROCK	-29.25	-177.87	-29.25	-177.87	51.43	0.83	19.38	11.16	10.2397	3.56	0.2	0.3	1.95	0.09	127.9	5.7		15.2		54.7	2.97	1.82	0.67	20.8	2.56				3.3		0.26		1.4	5.76	14	3		4	32.9
2010	[14131] SMITH I. E. M. (2010)	samp. 7103	O	Kermadec	17.5	KERMADEC ARC / KERMADEC ISLANDS / RAOUL / RAOUL / HUTCHISON FORMATION	SUBAERIAL	VOLCANIC ROCK	BASALT	WHOLE ROCK	-29.25	-177.87	-29.25	-177.87	49.72	0.69	19.77	12.56	9.55588	4.81	0.17	0.23	1.53	0.07	93.5	7.9		30.6		192.8	2.57	1.54	0.54	19.3	2.25				1.4		0.22		1.2	4.45	18.7	3.6		2.7	39.1
2010	[14131] SMITH I. E. M. (2010)	samp. 46324	O	Kermadec	17.5	KERMADEC ARC / KERMADEC ISLANDS / RAOUL / RAOUL / HUTCHISON FORMATION	SUBAERIAL	VOLCANIC ROCK	BASALT	WHOLE ROCK	-29.25	-177.87	-29.25	-177.87	49.35	0.67	19.91	12.69	9.35792	4.52	0.18	0.22	1.43	0.07	87.4	8.5		27.9		201	2.45	1.49	0.53	19.7	2.11				2.7		0.21		1.3	4.58	18.2	3		3.1	32.7
2010	[14131] SMITH I. E. M. (2010)	samp. 7104	O	Kermadec	17.5	KERMADEC ARC / KERMADEC ISLANDS / RAOUL / RAOUL / HUTCHISON FORMATION	SUBAERIAL	VOLCANIC ROCK	BASALT	WHOLE ROCK	-29.25	-177.87	-29.25	-177.87	51.97	1.02	15.31	10.37	12.8761	4.96	0.25	0.33	1.76	0.09	104.9	10.2		18		201.6	3.71	2.12	0.79	19.2	3.08				4.2		0.31		1.5	6.44	16.3	4.1		5.1	46.3
2010	[14131] SMITH I. E. M. (2010)	samp. 46325	O	Kermadec	17.5	KERMADEC ARC / KERMADEC ISLANDS / RAOUL / RAOUL / HUTCHISON FORMATION	SUBAERIAL	VOLCANIC ROCK	BASALT	WHOLE ROCK	-29.25	-177.87	-29.25	-177.87	51.67	1.02	15.34	10.29	12.8311	4.95	0.23	0.33	1.8	0.1	101.6	8.6	34.1	20.7	0.2	218.4	3.58	2.05	0.76	19.4	2.79	0.6	1.2	0.8	0.9		0.32		1.4	6.04	14.9	3.4	1.2	3.9	52.3
2010	[14131] SMITH I. E. M. (2010)	samp. 7045	O	Kermadec	17.5	KERMADEC ARC / KERMADEC ISLANDS / RAOUL / RAOUL / HUTCHISON FORMATION	SUBAERIAL	VOLCANIC ROCK	ANDESITE	WHOLE ROCK	-29.25	-177.87	-29.25	-177.87	63.17	0.91	14.21	6.22	8.13419	1.9	0.24	0.54	3.14	0.18	181	12.4		6.6		16.6	6.42		1.23	17.9	5.13				5.5		0.62		1.7	9.67	2.5	5.5		8.6	33.7
2010	[14131] SMITH I. E. M. (2010)	samp. 7088	O	Kermadec	17.5	KERMADEC ARC / KERMADEC ISLANDS / RAOUL / RAOUL / HUTCHISON FORMATION	SUBAERIAL	VOLCANIC ROCK	ANDESITE	WHOLE ROCK	-29.25	-177.87	-29.25	-177.87	57.27	1.23	14.1	7.52	11.9763	2.93	0.23	0.62	2.69	0.19	192.6	11	25.3	7.2	0.4	97.7	5.41	3.15	1.24	19.4	4.61	0.8	2.5	1.3	5.1		0.5		2.2	11.03	6.7	3.5	2.1	9.3	44.9
2010	[14131] SMITH I. E. M. (2010)	samp. 7089	O	Kermadec	17.5	KERMADEC ARC / KERMADEC ISLANDS / RAOUL / RAOUL / HUTCHISON FORMATION	SUBAERIAL	VOLCANIC ROCK	BASALT	WHOLE ROCK	-29.25	-177.87	-29.25	-177.87	49.53	0.81	19.14	12.23	10.5097	4.69	0.19	0.29	1.56	0.1	124.6	7.7		36.8		143.1	2.78	1.51	0.69	20.3	2.5				2.7		0.25		1.1	6.42	23.4	2.2		5.1	31.2
2010	[14131] SMITH I. E. M. (2010)	samp. 7090	O	Kermadec	17.5	KERMADEC ARC / KERMADEC ISLANDS / RAOUL / RAOUL / HUTCHISON FORMATION	SUBAERIAL	VOLCANIC ROCK	ANDESITE, BASALTIC	WHOLE ROCK	-29.25	-177.87	-29.25	-177.87	53.26	1.01	15.15	9.32	12.4982	4.6	0.25	0.34	2.07	0.09	110.7	6.7	31.8	22.4	0.3	190.4	3.65	2.19	0.81	19.2	3.02	0.6	1.4	0.7	4		0.34		1.1	6.3	18.1	3.8	1.2	5.3	49.4
2010	[14131] SMITH I. E. M. (2010)	samp. 7105	O	Kermadec	17.5	KERMADEC ARC / KERMADEC ISLANDS / RAOUL / RAOUL / HUTCHISON FORMATION	SUBAERIAL	VOLCANIC ROCK	BASALT	WHOLE ROCK	-29.25	-177.87	-29.25	-177.87	50.4	0.8	17.97	11.78	10.9056	4.86	0.21	0.26	1.76	0.07	102.4	5.3		27.4		245	3.03	1.82	0.66	18.9	2.56				2.3		0.26		1.2	5.07	17.9	4.4		4.1	47.1
2010	[14131] SMITH I. E. M. (2010)	samp. 46327	O	Kermadec	17.5	KERMADEC ARC / KERMADEC ISLANDS / RAOUL / RAOUL / HUTCHISON FORMATION	SUBAERIAL	VOLCANIC ROCK	BASALT	WHOLE ROCK	-29.25	-177.87	-29.25	-177.87	49.92	0.72	18.71	12.28	10.1677	5.04	0.21	0.24	1.43	0.07	86.3	4.3		30.6		187	2.77	1.66	0.57	18.1	2.32				2.3		0.25		1.3	4.57	21.6	3.8		3.7	40.3
2010	[14131] SMITH I. E. M. (2010)	samp. 23369	O	Kermadec	17.5	KERMADEC ARC / KERMADEC ISLANDS / RAOUL / RAOUL / HUTCHISON FORMATION	SUBAERIAL	VOLCANIC ROCK	ANDESITE, BASALTIC	WHOLE ROCK	-29.25	-177.87	-29.25	-177.87	53.82	1.04	14.65	9.31	12.6512	4.56	0.22	0.35	2.02	0.1	122.9	8.2		15.4		126.7	4.21		0.86	19.2	3.22				1.2		0.34		1.4	6.63	22.6	5.7		4.6	49.8
2010	[14131] SMITH I. E. M. (2010)	samp. 23372	O	Kermadec	17.5	KERMADEC ARC / KERMADEC ISLANDS / RAOUL / RAOUL / HUTCHISON FORMATION	SUBAERIAL	VOLCANIC ROCK	ANDESITE, BASALTIC	WHOLE ROCK	-29.25	-177.87	-29.25	-177.87	53.14	1.15	14.75	9.29	12.9751	4.58	0.24	0.45	2.03	0.14	129.7	7		16.1		233.2	4.18	2.49	0.92	19.5	3.59				5		0.37		1.4	8.09	20.4	3.3		7.7	51.8
2010	[14131] SMITH I. E. M. (2010)	samp. 23389	O	Kermadec	17.5	KERMADEC ARC / KERMADEC ISLANDS / RAOUL / RAOUL / D^ARCY FORMATION - SUNSHINE MEMBER	SUBAERIAL	VOLCANIC ROCK	BASALT	WHOLE ROCK	-29.25	-177.87	-29.25	-177.87	50.26	0.79	17.86	11.95	10.7076	5	0.21	0.27	1.61	0.07	95.6	6.9		27.7		171.2	2.8	1.61	0.63	19.2	2.41				3.1		0.25		1.4	5.17	17.5	3.1		4	46.3
2010	[14131] SMITH I. E. M. (2010)	samp. 7120	O	Kermadec	17.5	KERMADEC ARC / KERMADEC ISLANDS / RAOUL / RAOUL / D^ARCY FORMATION - SUNSHINE MEMBER	SUBAERIAL	VOLCANIC ROCK	BASALT	WHOLE ROCK	-29.25	-177.87	-29.25	-177.87	49.27	0.76	16	12.83	10.2037	7.93	0.22	0.18	1.22	0.06	92.5	8.4		169.7		99.2				17.3					1.6				1.4		58.8	2.4		2.9	43.2
2010	[14131] SMITH I. E. M. (2010)	samp. 7121	O	Kermadec	17.5	KERMADEC ARC / KERMADEC ISLANDS / RAOUL / RAOUL / D^ARCY FORMATION - SUNSHINE MEMBER	SUBAERIAL	VOLCANIC ROCK	BASALT	WHOLE ROCK	-29.25	-177.87	-29.25	-177.87	47.75	0.78	17.65	13.21	10.1947	6.38	0.21	0.24	1.59	0.07	77.7	6.9		121.8		110.9				17.6					3				1.3		49.2	2.9		2.3	44.1
2010	[14131] SMITH I. E. M. (2010)	samp. 7122	O	Kermadec	17.5	KERMADEC ARC / KERMADEC ISLANDS / RAOUL / RAOUL / D^ARCY FORMATION - SUNSHINE MEMBER	SUBAERIAL	VOLCANIC ROCK	BASALT	WHOLE ROCK	-29.25	-177.87	-29.25	-177.87	49.5	0.6	16.03	13.26	9.27694	8.35	0.19	0.17	1.45	0.05	74	5.2		213.6		89	2.07	1.28	0.44	16	1.83				1.31		0.19		1.1	3.34	64.7	2.8		1.5	45.4
2010	[14131] SMITH I. E. M. (2010)	samp. 7123	O	Kermadec	17.5	KERMADEC ARC / KERMADEC ISLANDS / RAOUL / RAOUL / D^ARCY FORMATION - SUNSHINE MEMBER	SUBAERIAL	VOLCANIC ROCK	BASALT	WHOLE ROCK	-29.25	-177.87	-29.25	-177.87	53.31	0.6	14.31	11.38	9.35792	7.52	0.21	0.29	1.85	0.08	93.8	10.8		170.2		118.7	2.6	1.6	0.62	16	2.33				2.2		0.26		1.3	6.12	43.4	4.4		4.6	41.4
2010	[14131] SMITH I. E. M. (2010)	samp. 7125	O	Kermadec	17.5	KERMADEC ARC / KERMADEC ISLANDS / RAOUL / RAOUL / D^ARCY FORMATION - SUNSHINE MEMBER	SUBAERIAL	VOLCANIC ROCK	BASALT	WHOLE ROCK	-29.25	-177.87	-29.25	-177.87	49.52	0.72	17.69	12.97	9.52888	6.43	0.19	0.18	1.31	0.06	86	6.8	40.2	122.7	0.2	95.7	2.29	1.45	0.52	17.2	1.94	0.8	1	0.6	3.1		0.19		1.2	4.08	46.2	3.8	1	2.6	40.7
2010	[14131] SMITH I. E. M. (2010)	samp. 7126	O	Kermadec	17.5	KERMADEC ARC / KERMADEC ISLANDS / RAOUL / RAOUL / D^ARCY FORMATION - SUNSHINE MEMBER	SUBAERIAL	VOLCANIC ROCK	ANDESITE, BASALTIC	WHOLE ROCK	-29.25	-177.87	-29.25	-177.87	54.11	0.87	15.92	10.25	9.60986	5.38	0.16	0.24	2.22	0.09	98.4	10.1		66		88.8	3.78	2.27	0.74	17	3.03				3.4		0.33		1.7	6.41	31.7	3.1		3.3	38.2
2010	[14131] SMITH I. E. M. (2010)	samp. 7127	O	Kermadec	17.5	KERMADEC ARC / KERMADEC ISLANDS / RAOUL / RAOUL / D^ARCY FORMATION - SUNSHINE MEMBER	SUBAERIAL	VOLCANIC ROCK	BASALT	WHOLE ROCK	-29.25	-177.87	-29.25	-177.87	52.3	0.56	14.54	11.63	9.33992	7.67	0.2	0.15	1.7	0.05	69.8	5		156.3		60.2	2.55	1.54	0.52	15.6	2.14				2.2		0.24		1.1	3.67	47.3	3.1		1	47.8
2010	[14131] SMITH I. E. M. (2010)	samp. 7128	O	Kermadec	17.5	KERMADEC ARC / KERMADEC ISLANDS / RAOUL / RAOUL / D^ARCY FORMATION - SUNSHINE MEMBER	SUBAERIAL	VOLCANIC ROCK	BASALT	WHOLE ROCK	-29.25	-177.87	-29.25	-177.87	47.98	0.62	19.09	13.23	10.0148	6.6	0.19	0.13	1.14	0.05	42.4	7.4		48.6		88.1				17.8					0.6				0.9		32.2	2.9		1.6	42.5
2010	[14131] SMITH I. E. M. (2010)	samp. 7129	O	Kermadec	17.5	KERMADEC ARC / KERMADEC ISLANDS / RAOUL / RAOUL / D^ARCY FORMATION - SUNSHINE MEMBER	SUBAERIAL	VOLCANIC ROCK	BASALT	WHOLE ROCK	-29.25	-177.87	-29.25	-177.87	48.01	0.64	19.02	13.12	10.1677	6.47	0.2	0.13	1.18	0.05	49.4	4.6		44.9		81				18					1.1				1		30.8	3.4		1.6	44.8
2010	[14131] SMITH I. E. M. (2010)	samp. 7131	O	Kermadec	17.5	KERMADEC ARC / KERMADEC ISLANDS / RAOUL / RAOUL / D^ARCY FORMATION - SUNSHINE MEMBER	SUBAERIAL	VOLCANIC ROCK	BASALT	WHOLE ROCK	-29.25	-177.87	-29.25	-177.87	47.08	0.56	16.11	13.4	10.1767	10.18	0.19	0.11	0.92	0.04	52.5	3		135.7		127.9				15.3					1.8				1		72.4	1.5		1.9	41.1
2010	[14131] SMITH I. E. M. (2010)	samp. 7132	O	Kermadec	17.5	KERMADEC ARC / KERMADEC ISLANDS / RAOUL / RAOUL / D^ARCY FORMATION - SUNSHINE MEMBER	SUBAERIAL	VOLCANIC ROCK	BASALT	WHOLE ROCK	-29.25	-177.87	-29.25	-177.87	48.6	0.74	19.35	12.49	10.3567	5.52	0.18	0.18	1.59	0.08	66.2	4.6		30.6		104.7				19.2					1.8				1.2		24.5	2.9		3	37.7
2010	[14131] SMITH I. E. M. (2010)	samp. 7133	O	Kermadec	17.5	KERMADEC ARC / KERMADEC ISLANDS / RAOUL / RAOUL / D^ARCY FORMATION - SUNSHINE MEMBER	SUBAERIAL	VOLCANIC ROCK	BASALT	WHOLE ROCK	-29.25	-177.87	-29.25	-177.87	48.68	0.74	17.74	12.51	10.6356	6.81	0.21	0.17	1.34	0.07	56.7	7.7		47.8		118.7				17.3					3.3				1.2		34.3	2.4		3.3	42.4
2010	[14131] SMITH I. E. M. (2010)	samp. 7134	O	Kermadec	17.5	KERMADEC ARC / KERMADEC ISLANDS / RAOUL / RAOUL / D^ARCY FORMATION - SUNSHINE MEMBER	SUBAERIAL	VOLCANIC ROCK	BASALT	WHOLE ROCK	-29.25	-177.87	-29.25	-177.87	47.67	0.53	15.55	13.45	9.83481	10.44	0.19	0.1	0.94	0.05	37.7	8.2		165.8		80.6				14.9					2.8				1.2		78.8	2.8		1.8	51.6
2010	[14131] SMITH I. E. M. (2010)	samp. 7135	O	Kermadec	17.5	KERMADEC ARC / KERMADEC ISLANDS / RAOUL / RAOUL / D^ARCY FORMATION - SUNSHINE MEMBER	SUBAERIAL	VOLCANIC ROCK	BASALT	WHOLE ROCK	-29.25	-177.87	-29.25	-177.87	47.85	0.56	15.55	13.33	9.96978	10.3	0.18	0.11	0.93	0.05	44.7	8	54.4	149.5	0.1	80.9	1.52	1.05	0.4	14.8	1.24	0.5	0.4	0.4	1.4		0.11		0.7	2.98	75.3	2.1	0.7	2.1	53.1
2010	[14131] SMITH I. E. M. (2010)	samp. 7136	O	Kermadec	17.5	KERMADEC ARC / KERMADEC ISLANDS / RAOUL / RAOUL / D^ARCY FORMATION - SUNSHINE MEMBER	SUBAERIAL	VOLCANIC ROCK	BASALT	WHOLE ROCK	-29.25	-177.87	-29.25	-177.87	48.09	0.61	17.09	13.01	10.1587	8.63	0.22	0.15	1.13	0.06	55.4	6.7		79		57.9				16.4					2.9				1.1		55.2	2.6		2.7	44
2010	[14131] SMITH I. E. M. (2010)	samp. 7137	O	Kermadec	17.5	KERMADEC ARC / KERMADEC ISLANDS / RAOUL / RAOUL / D^ARCY FORMATION - SUNSHINE MEMBER	SUBAERIAL	VOLCANIC ROCK	BASALT	WHOLE ROCK	-29.25	-177.87	-29.25	-177.87	47.48	0.54	15.71	13.48	9.98778	10.34	0.2	0.11	0.96	0.05	41.1	7.9		145.6		80.3				14.8					1.9				0.6		76.6	3.1		1.4	47.8
2010	[14131] SMITH I. E. M. (2010)	samp. 7138	O	Kermadec	17.5	KERMADEC ARC / KERMADEC ISLANDS / RAOUL / RAOUL / D^ARCY FORMATION - SUNSHINE MEMBER	SUBAERIAL	VOLCANIC ROCK	BASALT	WHOLE ROCK	-29.25	-177.87	-29.25	-177.87	47.79	0.54	15.72	13.62	9.87081	10.5	0.22	0.11	0.93	0.04	52.9	3		156.5		76.2				15.3					1.8				1.1		73.5	1.7		2.3	47.3
2010	[14131] SMITH I. E. M. (2010)	samp. 7139	O	Kermadec	17.5	KERMADEC ARC / KERMADEC ISLANDS / RAOUL / RAOUL / D^ARCY FORMATION - SUNSHINE MEMBER	SUBAERIAL	VOLCANIC ROCK	BASALT	WHOLE ROCK	-29.25	-177.87	-29.25	-177.87	47.27	0.56	15.73	13.44	10.0778	10.31	0.21	0.1	0.96	0.04	38.5	5.2		159.3		144.2				15.2					1.1				1.3		74.4	3.1		1.6	50.8
2010	[14131] SMITH I. E. M. (2010)	samp. 23376	O	Kermadec	17.5	KERMADEC ARC / KERMADEC ISLANDS / RAOUL / RAOUL / D^ARCY FORMATION - SUNSHINE MEMBER	SUBAERIAL	VOLCANIC ROCK	ANDESITE, BASALTIC	WHOLE ROCK	-29.25	-177.87	-29.25	-177.87	53.79	0.6	14.38	11.37	9.4299	7.54	0.19	0.29	1.79	0.09	110.8	7.3		154.6		115.3	2.66	1.69	0.62	16.1	2.27				2		0.23		1.3	6.09	40.3	3.7		4.6	39.8
2010	[14131] SMITH I. E. M. (2010)	samp. 7053	O	Kermadec	17.5	KERMADEC ARC / KERMADEC ISLANDS / RAOUL / RAOUL / D^ARCY FORMATION	SUBAERIAL	VOLCANIC ROCK	ANDESITE, BASALTIC	WHOLE ROCK	-29.25	-177.87	-29.25	-177.87	54.83	1.04	14.79	8.57	12.3093	3.72	0.24	0.41	2.5	0.11	149.8	9.8	27.3	6.1	0.3	143.6	3.83	2.32	0.89	19.9	3.21	0.6	1.5	0.9	4.8		0.36		1.5	7.11	6.9	3.6	1.3	5.8	46.1
2010	[14131] SMITH I. E. M. (2010)	samp. 7107	O	Kermadec	17.5	KERMADEC ARC / KERMADEC ISLANDS / RAOUL / RAOUL / D^ARCY FORMATION	SUBAERIAL	VOLCANIC ROCK	BASALT	WHOLE ROCK	-29.25	-177.87	-29.25	-177.87	51.63	0.83	17.73	11.27	10.5277	4.63	0.19	0.27	1.79	0.1	109.5	8.1		32.2		154.6	3.63	2.11	0.77	18	3.1				2.4		0.32		1.3	6.09	21.2	3.5		3.6	46.2
2010	[14131] SMITH I. E. M. (2010)	samp. 7108	O	Kermadec	17.5	KERMADEC ARC / KERMADEC ISLANDS / RAOUL / RAOUL / D^ARCY FORMATION	SUBAERIAL	VOLCANIC ROCK	BASALT	WHOLE ROCK	-29.25	-177.87	-29.25	-177.87	51.11	0.81	17.85	11.31	10.4017	4.91	0.16	0.26	1.92	0.1	109	4.9		29.8		152.6	3.48	2.13	0.78	18.6	3.02				2.4		0.31		1.4	6.45	26.5	4.7		5	43
2010	[14131] SMITH I. E. M. (2010)	samp. 7109	O	Kermadec	17.5	KERMADEC ARC / KERMADEC ISLANDS / RAOUL / RAOUL / D^ARCY FORMATION	SUBAERIAL	VOLCANIC ROCK	BASALT	WHOLE ROCK	-29.25	-177.87	-29.25	-177.87	52.24	0.84	17.69	11.1	10.3117	4.53	0.18	0.27	1.86	0.1	99.9	10.2		33.8		251.4	3.42	1.96	0.76	18	2.73				0.9		0.3		1.2	5.78	23.4	3.1		4	43
2010	[14131] SMITH I. E. M. (2010)	samp. 7110	O	Kermadec	17.5	KERMADEC ARC / KERMADEC ISLANDS / RAOUL / RAOUL / D^ARCY FORMATION	SUBAERIAL	VOLCANIC ROCK	BASALT	WHOLE ROCK	-29.25	-177.87	-29.25	-177.87	49.67	0.69	17.84	12.68	9.56487	6.21	0.2	0.34	1.46	0.11	129.6	5.7		87.5		152.7	2.72	1.59	0.68	17.7	2.58				3.6		0.22		1.5	6.56	41.3	3.6		5.6	37.8
2010	[14131] SMITH I. E. M. (2010)	samp. 7111	O	Kermadec	17.5	KERMADEC ARC / KERMADEC ISLANDS / RAOUL / RAOUL / D^ARCY FORMATION	SUBAERIAL	VOLCANIC ROCK	BASALT	WHOLE ROCK	-29.25	-177.87	-29.25	-177.87	52.65	0.83	15.63	10.61	10.2487	6.02	0.22	0.41	1.91	0.13	143.8	11.4		64.2		124.4	4.03	2.3	0.88	17.9	3.53				1.5		0.39		1.5	8.93	36.3	3		6.4	42.8
2010	[14131] SMITH I. E. M. (2010)	samp. 7112	O	Kermadec	17.5	KERMADEC ARC / KERMADEC ISLANDS / RAOUL / RAOUL / D^ARCY FORMATION	SUBAERIAL	VOLCANIC ROCK	BASALT	WHOLE ROCK	-29.25	-177.87	-29.25	-177.87	48.64	0.64	21.03	13.11	9.34892	4.64	0.19	0.14	1.31	0.06	63.2	1.8		16.6		68.9				19.6					1.2				0.9		13.8	3		2.3	35
2010	[14131] SMITH I. E. M. (2010)	samp. 7114	O	Kermadec	17.5	KERMADEC ARC / KERMADEC ISLANDS / RAOUL / RAOUL / D^ARCY FORMATION	SUBAERIAL	VOLCANIC ROCK	BASALT	WHOLE ROCK	-29.25	-177.87	-29.25	-177.87	48.84	0.65	20.83	12.82	9.34892	4.61	0.2	0.14	1.47	0.06	57.6	4	35.4	16.7	0.2	87.9	1.82	1.26	0.48	19.5	1.44	0.4	0.8	0.5	1.1		0.16		0.8	3.26	13.5	4.1	0.8	2.4	36
2010	[14131] SMITH I. E. M. (2010)	samp. 7115	O	Kermadec	17.5	KERMADEC ARC / KERMADEC ISLANDS / RAOUL / RAOUL / D^ARCY FORMATION	SUBAERIAL	VOLCANIC ROCK	ANDESITE, BASALTIC	WHOLE ROCK	-29.25	-177.87	-29.25	-177.87	53.47	1.03	14.66	9.21	12.6422	4.64	0.24	0.35	2.32	0.09	100.5	8.7		19.7		203.6	3.7	2.18	0.82	19.2	3.19				1.4		0.3		1.4	6.45	18.6	3.6		3.5	46.5
2010	[14131] SMITH I. E. M. (2010)	samp. 7116	O	Kermadec	17.5	KERMADEC ARC / KERMADEC ISLANDS / RAOUL / RAOUL / D^ARCY FORMATION	SUBAERIAL	VOLCANIC ROCK	BASALT	WHOLE ROCK	-29.25	-177.87	-29.25	-177.87	48.67	0.72	17.57	12.49	10.6086	7.26	0.2	0.19	1.37	0.07	69	4.4		51		104.5				17.9					2.3				0.9		43.3	3.1		2.7	46.8
2010	[14131] SMITH I. E. M. (2010)	samp. 7117	O	Kermadec	17.5	KERMADEC ARC / KERMADEC ISLANDS / RAOUL / RAOUL / D^ARCY FORMATION	SUBAERIAL	VOLCANIC ROCK	BASALT	WHOLE ROCK	-29.25	-177.87	-29.25	-177.87	48.16	0.64	21.48	12.99	9.4389	4.49	0.17	0.14	1.29	0.05	51.1	7.8		16.7		119.5				19.9					1.8				1.2		14.2	3.9		2.6	37.4
2010	[14131] SMITH I. E. M. (2010)	samp. 7118	O	Kermadec	17.5	KERMADEC ARC / KERMADEC ISLANDS / RAOUL / RAOUL / D^ARCY FORMATION	SUBAERIAL	VOLCANIC ROCK	BASALT	WHOLE ROCK	-29.25	-177.87	-29.25	-177.87	48.47	0.64	21.35	13.06	9.37592	4.45	0.18	0.14	1.39	0.05	48.8	7.3		16.2		80.5				19.6					2.1				1		13.2	4		2.7	34
2010	[14131] SMITH I. E. M. (2010)	samp. 7119	O	Kermadec	17.5	KERMADEC ARC / KERMADEC ISLANDS / RAOUL / RAOUL / D^ARCY FORMATION	SUBAERIAL	VOLCANIC ROCK	ANDESITE, BASALTIC	WHOLE ROCK	-29.25	-177.87	-29.25	-177.87	53.73	0.96	14.71	9.4	12.4622	4.79	0.23	0.33	2.09	0.09	108.4	6.5		18.2		94.1	3.75	2.17	0.78	18.7	2.99				0.3		0.36		1.1	5.89	20.1	2.2		3.8	52.6
2010	[14131] SMITH I. E. M. (2010)	samp. 7140	O	Kermadec	17.5	KERMADEC ARC / KERMADEC ISLANDS / RAOUL / RAOUL / D^ARCY FORMATION	SUBAERIAL	VOLCANIC ROCK	BASALT	WHOLE ROCK	-29.25	-177.87	-29.25	-177.87	50.19	0.79	19.46	11.59	10.3477	4.18	0.21	0.27	1.79	0.08	98.9	7.7		24.8		112	2.99	1.86	0.68	19.9	2.68				4.2		0.26		1.3	5.54	16.7	4.3		4.2	31.2
2010	[14131] SMITH I. E. M. (2010)	samp. 7141	O	Kermadec	17.5	KERMADEC ARC / KERMADEC ISLANDS / RAOUL / RAOUL / D^ARCY FORMATION	SUBAERIAL	VOLCANIC ROCK	BASALT	WHOLE ROCK	-29.25	-177.87	-29.25	-177.87	50.03	0.79	19.25	11.61	10.6266	4.16	0.17	0.27	1.86	0.09	93.7	8.4		25.2		107.1	3.01	1.78	0.69	19.6	2.65				3.6		0.28		1.5	5.66	18.9	4		3.8	32.5
2010	[14131] SMITH I. E. M. (2010)	samp. 7142	O	Kermadec	17.5	KERMADEC ARC / KERMADEC ISLANDS / RAOUL / RAOUL / D^ARCY FORMATION	SUBAERIAL	VOLCANIC ROCK	ANDESITE	WHOLE ROCK	-29.25	-177.87	-29.25	-177.87	56.25	0.7	18.18	9.9	8.49411	3	0.18	0.25	2.09	0.08	102.6	9.7		13.8		121.1	3.52	2.03	0.72	19.1	2.84				3.3		0.3		1.5	5.16	11.2	2.4		3.8	28.7
2010	[14131] SMITH I. E. M. (2010)	samp. 23375	O	Kermadec	17.5	KERMADEC ARC / KERMADEC ISLANDS / RAOUL / RAOUL / D^ARCY FORMATION	SUBAERIAL	VOLCANIC ROCK	ANDESITE	WHOLE ROCK	-29.25	-177.87	-29.25	-177.87	57.93	0.93	15.09	8.33	10.7166	3.49	0.24	0.31	2.34	0.1	106.5	10.8		8.7		68.3	3.86		0.86	18.6	3.12				2.9		0.4		1.4	6.38	4.7	3		4.4	49.8
2010	[14131] SMITH I. E. M. (2010)	samp. 23396	O	Kermadec	17.5	KERMADEC ARC / KERMADEC ISLANDS / RAOUL / RAOUL / D^ARCY FORMATION	SUBAERIAL	VOLCANIC ROCK	BASALT	WHOLE ROCK	-29.25	-177.87	-29.25	-177.87	52.2	0.83	16.9	10.6	10.6896	5.75	0.19	0.27	1.71	0.1	111.4	8.1		24.8		131.2	3.47	2.03	0.73	18.6	2.88				3.1		0.29		1.4	6.04	28.6	2.3		5	40.7
2010	[14131] SMITH I. E. M. (2010)	samp. 23397	O	Kermadec	17.5	KERMADEC ARC / KERMADEC ISLANDS / RAOUL / RAOUL / D^ARCY FORMATION	SUBAERIAL	VOLCANIC ROCK	BASALT	WHOLE ROCK	-29.25	-177.87	-29.25	-177.87	52.64	1.21	14.3	9.26	13.461	4.64	0.23	0.49	2.04	0.13	128.6	11.1		18.4		256.9	4.13	2.5	0.94	18.1	3.48				3.6		0.39		1.8	8.38	16.5	6.2		7.3	50.1
2010	[14131] SMITH I. E. M. (2010)	samp. 46328	O	Kermadec	17.5	KERMADEC ARC / KERMADEC ISLANDS / RAOUL / RAOUL / D^ARCY FORMATION	SUBAERIAL	VOLCANIC ROCK	BASALT	WHOLE ROCK	-29.25	-177.87	-29.25	-177.87	51.82	0.95	18.22	10.98	10.1317	4.06	0.19	0.31	2.03	0.13	130.8	7.8		37.7		107.4	4.01	2.27	0.89	20	3.39				4.5		0.33		1.6	7.36	21.9	4.1		6	34.5
2010	[14131] SMITH I. E. M. (2010)	samp. 46329	O	Kermadec	17.5	KERMADEC ARC / KERMADEC ISLANDS / RAOUL / RAOUL / D^ARCY FORMATION	SUBAERIAL	VOLCANIC ROCK	BASALT	WHOLE ROCK	-29.25	-177.87	-29.25	-177.87	51.44	0.82	18.03	11.12	10.3747	4.61	0.19	0.28	1.79	0.1	110.7	7.7	40.2	28.1	0.3	171.2	3.45	1.92	0.78	18.8	2.87	0.9	1.5	0.9	2.3		0.31		1.2	6.01	23.7	3.6	1.5	4.4	41.2
2010	[14131] SMITH I. E. M. (2010)	samp. 7143	O	Kermadec	17.5	KERMADEC ARC / KERMADEC ISLANDS / RAOUL / RAOUL / BOAT COVE FORMATION - WILSON MEMBER	SUBAERIAL	VOLCANIC ROCK	BASALT	WHOLE ROCK	-29.25	-177.87	-29.25	-177.87	51.02	0.89	17.46	10.54	11.7064	4.42	0.23	0.4	1.99	0.12	135.2	8.9		9.6		117				18.9					3.4				1.5		15.3	4.9		6.2	40.9
2010	[14131] SMITH I. E. M. (2010)	samp. 7144	O	Kermadec	17.5	KERMADEC ARC / KERMADEC ISLANDS / RAOUL / RAOUL / BOAT COVE FORMATION - WILSON MEMBER	SUBAERIAL	VOLCANIC ROCK	BASALT	WHOLE ROCK	-29.25	-177.87	-29.25	-177.87	51.48	0.76	18.52	10.4	9.80782	4.42	0.19	0.13	1.76	0.07	136.9	6.5	34.6	33.2	0.1	108.1	3.11	1.81	0.67	17.8	2.49	0.6	1.5	0.8	3.3		0.3		1.2	4.95	19.1	2	1.3	2	39.1
2010	[14131] SMITH I. E. M. (2010)	samp. 7145	O	Kermadec	17.5	KERMADEC ARC / KERMADEC ISLANDS / RAOUL / RAOUL / BOAT COVE FORMATION - WILSON MEMBER	SUBAERIAL	VOLCANIC ROCK	ANDESITE, BASALTIC	WHOLE ROCK	-29.25	-177.87	-29.25	-177.87	53.69	0.75	17.72	10.27	9.8798	3.75	0.18	0.36	2.08	0.08	115.7	4.6		23.1		157.4	3.41	1.93	0.69	17.9	2.9				1.7		0.25		1.4	5.94	13.8	3.2		6.2	38.6
2010	[14131] SMITH I. E. M. (2010)	samp. 7146	O	Kermadec	17.5	KERMADEC ARC / KERMADEC ISLANDS / RAOUL / RAOUL / BOAT COVE FORMATION - WILSON MEMBER	SUBAERIAL	VOLCANIC ROCK	BASALT	WHOLE ROCK	-29.25	-177.87	-29.25	-177.87	51.35	0.7	16.67	11.51	10.0778	5.95	0.2	0.25	1.39	0.06	66.7	10.1		42.9		159.3	2.83	1.73	0.59	16.9	2.31				3		0.24		1.2	4.67	23.8	3		4.7	49.1
2010	[14131] SMITH I. E. M. (2010)	samp. 23402	O	Kermadec	17.5	KERMADEC ARC / KERMADEC ISLANDS / RAOUL / RAOUL / BOAT COVE FORMATION - WILSON MEMBER	SUBAERIAL	VOLCANIC ROCK	BASALT	WHOLE ROCK	-29.25	-177.87	-29.25	-177.87	51.6	0.69	16.72	11.37	9.97878	5.92	0.2	0.26	1.53	0.06	83.1	4		42.6		160.3	2.89	1.56	0.61	17	2.39				0.9		0.22		1.5	4.57	20.4	4.1		3.6	48.3
2010	[14131] SMITH I. E. M. (2010)	samp. 7148	O	Kermadec	17.5	KERMADEC ARC / KERMADEC ISLANDS / RAOUL / RAOUL / BOAT COVE FORMATION - WILSON MEMBER	SUBAERIAL	VOLCANIC ROCK	BASALT	WHOLE ROCK	-29.25	-177.87	-29.25	-177.87	51.78	0.66	17.72	11.22	9.86181	5.17	0.18	0.21	1.71	0.06	82.9	6	38.3	31.7	0.1	144.4	2.77	1.68	0.59	16.6	2.14	0.6	1.4	0.7	1.33		0.22		1.2	4.46	20.4	4	0.9	2.5	42.9
2010	[14131] SMITH I. E. M. (2010)	samp. 7151	O	Kermadec	17.5	KERMADEC ARC / KERMADEC ISLANDS / RAOUL / RAOUL / BOAT COVE FORMATION - WILSON MEMBER	SUBAERIAL	VOLCANIC ROCK	BASALT	WHOLE ROCK	-29.25	-177.87	-29.25	-177.87	51.2	0.79	18.55	10.68	10.3927	4.05	0.19	0.44	2.14	0.1	117.2	8.7		24.8		141.7	3.5	2.06	0.72	20	2.79				2.3		0.3		1.5	5.94	17.6	4.3		4.6	45.3
2010	[14131] SMITH I. E. M. (2010)	samp. 7152	O	Kermadec	17.5	KERMADEC ARC / KERMADEC ISLANDS / RAOUL / RAOUL / BOAT COVE FORMATION - WILSON MEMBER	SUBAERIAL	VOLCANIC ROCK	BASALT	WHOLE ROCK	-29.25	-177.87	-29.25	-177.87	51.84	0.65	17.65	11.16	9.80782	5.11	0.2	0.27	1.7	0.06	78.5	8.9		32.6		144.5	2.66	1.54	0.59	17.5	2.12				3.2		0.22		1.2	3.89	20.6	2.7		4	46
2010	[14131] SMITH I. E. M. (2010)	samp. 23373	O	Kermadec	17.5	KERMADEC ARC / KERMADEC ISLANDS / RAOUL / RAOUL / BOAT COVE FORMATION - WILSON MEMBER	SUBAERIAL	VOLCANIC ROCK	ANDESITE, BASALTIC	WHOLE ROCK	-29.25	-177.87	-29.25	-177.87	54.35	0.79	16.54	9.87	10.2127	3.9	0.19	0.35	1.92	0.1	114.6	6.4		20.4		186.6	3.63	2.22	0.7	18	2.93				1.96		0.34		1.4	5.76	14.6	4.3		5.7	41.8
2010	[14131] SMITH I. E. M. (2010)	samp. 23374	O	Kermadec	17.5	KERMADEC ARC / KERMADEC ISLANDS / RAOUL / RAOUL / BOAT COVE FORMATION - WILSON MEMBER	SUBAERIAL	VOLCANIC ROCK	BASALT	WHOLE ROCK	-29.25	-177.87	-29.25	-177.87	52.1	0.6	15.84	11.79	9.48389	7.12	0.21	0.25	1.39	0.06	90.3	4.1		134.3		117	2.5	1.35	0.53	15.5	2.13				2.8		0.2		1	4.36	37.1	3.7		4.2	47.2
2010	[14131] SMITH I. E. M. (2010)	samp. 23378	O	Kermadec	17.5	KERMADEC ARC / KERMADEC ISLANDS / RAOUL / RAOUL / BOAT COVE FORMATION - WILSON MEMBER	SUBAERIAL	VOLCANIC ROCK	BASALT	WHOLE ROCK	-29.25	-177.87	-29.25	-177.87	51.78	0.64	15.62	11.85	9.9158	7.29	0.2	0.21	1.39	0.06	80.5	8.5		95.1		126.7	2.6	1.47	0.54	15.5	1.96				2.8		0.22		0.9	3.83	35.6	4.7		2.7	47.1
2010	[14131] SMITH I. E. M. (2010)	samp. 23379	O	Kermadec	17.5	KERMADEC ARC / KERMADEC ISLANDS / RAOUL / RAOUL / BOAT COVE FORMATION - WILSON MEMBER	SUBAERIAL	VOLCANIC ROCK	BASALT	WHOLE ROCK	-29.25	-177.87	-29.25	-177.87	51.54	0.74	18.53	11.24	9.96978	4.27	0.19	0.21	1.76	0.07	89.6	7.5		29.4		122.8	4.16		0.83	18.7	3.48				2.2		0.36		1.3	6.44	18.3	4.6		3.2	42
2010	[14131] SMITH I. E. M. (2010)	samp. 23403	O	Kermadec	17.5	KERMADEC ARC / KERMADEC ISLANDS / RAOUL / RAOUL / BOAT COVE FORMATION - WILSON MEMBER	SUBAERIAL	VOLCANIC ROCK	BASALT	WHOLE ROCK	-29.25	-177.87	-29.25	-177.87	51.93	0.67	17.76	11.24	9.80782	4.97	0.18	0.27	1.65	0.08	88.7	5.1		30.2		131.6	2.84	1.66	0.56	16.6	2.17				2		0.25		0.9	4.46	20.1	2.4		4.1	40.7
2010	[14131] SMITH I. E. M. (2010)	samp. 14761	O	Kermadec	17.5	KERMADEC ARC / KERMADEC ISLANDS / HERALD / HERALD / BOAT COVE FORMATION	SUBAERIAL	VOLCANIC ROCK	BASALT	WHOLE ROCK	-29.25	-177.87	-29.25	-177.87	52.1	0.85	18.64	10.78	9.61886	4.23	0.18	0.27	2.2	0.1	101.6	10.1		25.2		133.1	3.3	1.97	0.77	18.9	2.74				3.2		0.26		1.4	6.6	21.6	3.6		3	33.5
2010	[14131] SMITH I. E. M. (2010)	samp. 14764	O	Kermadec	17.5	KERMADEC ARC / KERMADEC ISLANDS / HERALD / HERALD / BOAT COVE FORMATION	SUBAERIAL	VOLCANIC ROCK	ANDESITE, BASALTIC	WHOLE ROCK	-29.25	-177.87	-29.25	-177.87	53.6	0.92	17.19	9.37	10.2397	3.91	0.2	0.36	2.68	0.1	121.6	5.6		19.5		116.6	3.98	2.4	0.85	19.9	3.32				2.5		0.36		1.5	7.33	15	5.3		4.2	38.2
2010	[14131] SMITH I. E. M. (2010)	samp. 14766	O	Kermadec	17.5	KERMADEC ARC / KERMADEC ISLANDS / HERALD / HERALD / BOAT COVE FORMATION	SUBAERIAL	VOLCANIC ROCK	ANDESITE, BASALTIC	WHOLE ROCK	-29.25	-177.87	-29.25	-177.87	54.57	0.68	16.95	9.57	8.71006	5.01	0.18	0.41	2.64	0.11	107.8	12		54		67.1	4.05	2.35	0.85	13.4	3.36				2.8		0.35		1.4	7.65	18.5	3.3		1.9	32
2010	[14131] SMITH I. E. M. (2010)	samp. 14775	O	Kermadec	17.5	KERMADEC ARC / KERMADEC ISLANDS / HERALD / HERALD / BOAT COVE FORMATION	SUBAERIAL	VOLCANIC ROCK	BASALT	WHOLE ROCK	-29.25	-177.87	-29.25	-177.87	51.71	0.76	17.8	11.22	9.92479	5.04	0.18	0.13	1.96	0.07	67.4	7.4		51.1		354.6	3.05	1.9	0.62	17.5	2.4				3.5		0.26		1.3	4.49	22.9	3.2		1.1	43.4
2010	[14131] SMITH I. E. M. (2010)	samp. 14782	O	Kermadec	17.5	KERMADEC ARC / KERMADEC ISLANDS / HERALD / HERALD / BOAT COVE FORMATION	SUBAERIAL	VOLCANIC ROCK	BASALT	WHOLE ROCK	-29.25	-177.87	-29.25	-177.87	49.04	0.7	15.97	12.26	10.6896	7.33	0.21	0.12	1.44	0.11	38.8	7		87.6		144.1	2.49	1.37	0.61	15.6	2.08				3.1		0.21		1.2	4.23	37.7	4.2		1.2	50.1
2010	[14131] SMITH I. E. M. (2010)	samp. 14789	O	Kermadec	17.5	KERMADEC ARC / KERMADEC ISLANDS / HERALD / HERALD / BOAT COVE FORMATION	SUBAERIAL	VOLCANIC ROCK	ANDESITE, BASALTIC	WHOLE ROCK	-29.25	-177.87	-29.25	-177.87	54.21	0.75	17.86	10.1	9.25894	3.53	0.17	0.25	2.3	0.09	101.2	8.5		19.9		155.3	3.57	2.2	0.74	18.5	2.85				2		0.32		1.4	5.53	12.4	4		2.1	39.7
2010	[14131] SMITH I. E. M. (2010)	samp. 14790	O	Kermadec	17.5	KERMADEC ARC / KERMADEC ISLANDS / HERALD / HERALD / BOAT COVE FORMATION	SUBAERIAL	VOLCANIC ROCK	ANDESITE, BASALTIC	WHOLE ROCK	-29.25	-177.87	-29.25	-177.87	53.99	0.74	17.21	9.91	9.76283	4.18	0.16	0.32	2.06	0.08	105.1	6.2		22.1		171	3.12	1.85	0.67	17.4	2.61				4.1		0.29		1.6	5.64	16	3.4		5.3	40.5
2010	[14131] SMITH I. E. M. (2010)	samp. 23395	O	Kermadec	17.5	KERMADEC ARC / KERMADEC ISLANDS / HERALD / HERALD / BOAT COVE FORMATION	SUBAERIAL	VOLCANIC ROCK	ANDESITE, BASALTIC	WHOLE ROCK	-29.25	-177.87	-29.25	-177.87	54.29	0.75	17.12	9.94	9.66385	4.11	0.18	0.27	2.21	0.08	91.8	10.4		22.9		187.6	3.36	1.98	0.7	17.7	2.68				1.4		0.32		1.5	5.32	17.5	4		2.7	41.6
2010	[14131] SMITH I. E. M. (2010)	samp. 14796	O	Kermadec	17.5	KERMADEC ARC / KERMADEC ISLANDS / HERALD / HERALD / BOAT COVE FORMATION	SUBAERIAL	VOLCANIC ROCK	BASALT	WHOLE ROCK	-29.25	-177.87	-29.25	-177.87	52.74	0.7	18.66	10.82	9.39391	3.93	0.21	0.27	1.86	0.07	85	7.3		17.2		125.8	3.05	1.65	0.64	18.2	2.43				0.8		0.23		1.4	5.09	13.5	3.7		3.7	39.8
2010	[14131] SMITH I. E. M. (2010)	samp. 14807	O	Kermadec	17.5	KERMADEC ARC / KERMADEC ISLANDS / RAOUL / RAOUL / BOAT COVE FORMATION - MEYER MEMBER	SUBAERIAL	VOLCANIC ROCK	ANDESITE	WHOLE ROCK	-29.25	-177.87	-29.25	-177.87	60.77	0.77	15.28	6.6	7.76527	1.98	0.2	0.57	3.22	0.15	159.8	18.2		10.5		44.1				17.2					3				1.7		2.8	5.9		7	30
2010	[14131] SMITH I. E. M. (2010)	samp. 14814	O	Kermadec	17.5	KERMADEC ARC / KERMADEC ISLANDS / RAOUL / RAOUL / BOAT COVE FORMATION - MEYER MEMBER	SUBAERIAL	VOLCANIC ROCK	ANDESITE	WHOLE ROCK	-29.25	-177.87	-29.25	-177.87	61.48	0.76	15.17	6.64	7.77427	2.12	0.21	0.53	3.09	0.13	179.7	11.3		9.7		40.5				16.8					5.3				1.8		1.9	5.2		7.4	30.8
2010	[14131] SMITH I. E. M. (2010)	samp. 14816	O	Kermadec	17.5	KERMADEC ARC / KERMADEC ISLANDS / RAOUL / RAOUL / BOAT COVE FORMATION - MEYER MEMBER	SUBAERIAL	VOLCANIC ROCK	ANDESITE	WHOLE ROCK	-29.25	-177.87	-29.25	-177.87	61.6	0.77	15.33	6.81	7.80127	2.23	0.16	0.36	3.22	0.15	163	14.5		6		33.6	5.05		0.98	17.1	4.02				3.8		0.48		1.5	8.25	3.2	6.5		3.7	26.8
2010	[14131] SMITH I. E. M. (2010)	samp. 23383	O	Kermadec	17.5	KERMADEC ARC / KERMADEC ISLANDS / RAOUL / RAOUL / BOAT COVE FORMATION - MEYER MEMBER	SUBAERIAL	VOLCANIC ROCK	ANDESITE, BASALTIC	WHOLE ROCK	-29.25	-177.87	-29.25	-177.87	53.12	0.64	17.67	10.82	9.33093	4.91	0.18	0.19	1.71	0.05	61.1	5.5		32.9		92.9	2.84	1.68	0.6	17.1	2.23				0.6		0.26		1	3.86	18.5	1.8		3.2	42
2010	[14131] SMITH I. E. M. (2010)	samp. 23384	O	Kermadec	17.5	KERMADEC ARC / KERMADEC ISLANDS / RAOUL / RAOUL / BOAT COVE FORMATION - MEYER MEMBER	SUBAERIAL	VOLCANIC ROCK	ANDESITE, BASALTIC	WHOLE ROCK	-29.25	-177.87	-29.25	-177.87	54.09	0.75	17.92	9.93	9.41191	3.5	0.19	0.23	2.27	0.13	106.7	7.7		19.3		100.8	4.05	2.42	0.77	17.9	3.27				2.4		0.36		1.3	6.94	14.2	5.7		1.9	37.6
2010	[14131] SMITH I. E. M. (2010)	samp. 23385	O	Kermadec	17.5	KERMADEC ARC / KERMADEC ISLANDS / RAOUL / RAOUL / BOAT COVE FORMATION - MEYER MEMBER	SUBAERIAL	VOLCANIC ROCK	ANDESITE, BASALTIC	WHOLE ROCK	-29.25	-177.87	-29.25	-177.87	54.05	0.77	17.56	9.91	9.4389	3.6	0.17	0.34	2.28	0.13	97.1	10.1		18.9		101.5	3.94	2.33	0.82	18	3.32				4.2		0.4		1.4	6.37	16	4		4.8	40
2010	[14131] SMITH I. E. M. (2010)	samp. 6982	O	Kermadec	17.5	KERMADEC ARC / KERMADEC ISLANDS / RAOUL / RAOUL	SUBAERIAL	VOLCANIC ROCK	DACITE	WHOLE ROCK	-29.25	-177.87	-29.25	-177.87	67.42	0.64	14.73	5.3	5.63275	1.49	0.18	0.61	3.46	0.17	213.8	15.7		6.5		8.7	5.71	3.5	1.13	15.6	4.87				6.3		0.57		2	11.18	2.2	4.2		7.8	22.6
2010	[14131] SMITH I. E. M. (2010)	samp. 6983	O	Kermadec	17.5	KERMADEC ARC / KERMADEC ISLANDS / RAOUL / RAOUL	SUBAERIAL	VOLCANIC ROCK	ANDESITE	WHOLE ROCK	-29.25	-177.87	-29.25	-177.87	59.38	0.75	16.79	8.58	8.35914	2.56	0.2	0.26	2.43	0.1	116.4	3.6		8.6		119.8	4.14	2.32	0.83	17.4	3.16				2.9		0.39		1.3	5.5	7.6	3.3		3.8	34.8
2010	[14131] SMITH I. E. M. (2010)	samp. 7002	O	Kermadec	17.5	KERMADEC ARC / KERMADEC ISLANDS / RAOUL / RAOUL	SUBAERIAL	VOLCANIC ROCK	ANDESITE, BASALTIC	WHOLE ROCK	-29.25	-177.87	-29.25	-177.87	54.08	0.99	14.9	9.12	12.3273	4.47	0.25	0.38	2.18	0.09	144.9	7.1		11.8		117.4	3.72	2.29	0.82	19.4	3.14				1.7		0.34		1.4	6.2	15.5	3.3		5.2	42.8
2010	[14131] SMITH I. E. M. (2010)	samp. 7003	O	Kermadec	17.5	KERMADEC ARC / KERMADEC ISLANDS / RAOUL / RAOUL	SUBAERIAL	VOLCANIC ROCK	BASALT	WHOLE ROCK	-29.25	-177.87	-29.25	-177.87	50.16	0.69	20.43	12.36	9.03399	3.75	0.18	0.2	1.7	0.06	74.5	6		21.4		74	2.6	1.47	0.56	19.4	2.09				0.5		0.22		1	3.75	14.1	4.5		2.5	37.2
2010	[14131] SMITH I. E. M. (2010)	samp. 7012B	O	Kermadec	17.5	KERMADEC ARC / KERMADEC ISLANDS / RAOUL / RAOUL	SUBAERIAL	VOLCANIC ROCK	BASALT	WHOLE ROCK	-29.25	-177.87	-29.25	-177.87	50.04	0.73	18.96	12.33	10.1947	4.98	0.2	0.24	1.5	0.07	87.4	6.4		28.3		144.9	2.61	1.52	0.59	18.4	2.2				0.3		0.24		1	4.59	20.1	3.4		4.1	38.9
2010	[14131] SMITH I. E. M. (2010)	samp. 7061	O	Kermadec	17.5	KERMADEC ARC / KERMADEC ISLANDS / RAOUL / RAOUL	SUBAERIAL	VOLCANIC ROCK	DACITE	WHOLE ROCK	-29.25	-177.87	-29.25	-177.87	67.46	0.62	14.54	5.21	5.56976	1.53	0.18	0.61	3.45	0.17	216.1	15.2		5.4		11.5	5.65	3.31	1.11	15.9	4.73				2.8		0.55		2	10.58	2.9	3.4		6.8	21.5
2010	[14131] SMITH I. E. M. (2010)	samp. 46294	O	Kermadec	17.5	KERMADEC ARC / KERMADEC ISLANDS / RAOUL / RAOUL	SUBAERIAL	VOLCANIC ROCK	ANDESITE	WHOLE ROCK	-29.25	-177.87	-29.25	-177.87	56.09	0.71	18.36	10.03	8.5661	2.93	0.18	0.26	2.09	0.09	101.7	7.6		14.4		79				18.9					2.1				1.1		10.3	4		4	32.4
2010	[14131] SMITH I. E. M. (2010)	samp. 46295	O	Kermadec	17.5	KERMADEC ARC / KERMADEC ISLANDS / RAOUL / RAOUL	SUBAERIAL	VOLCANIC ROCK	BASALT	WHOLE ROCK	-29.25	-177.87	-29.25	-177.87	49.01	0.68	19.81	12.45	9.58287	5.01	0.2	0.26	1.59	0.08	93.3	7.6		57.1		127.7				19.2					4.2				1.3		27	3.7		3.5	34.1
2010	[14131] SMITH I. E. M. (2010)	samp. 46318	O	Kermadec	17.5	KERMADEC ARC / KERMADEC ISLANDS / RAOUL / RAOUL	SUBAERIAL	VOLCANIC ROCK	ANDESITE	WHOLE ROCK	-29.25	-177.87	-29.25	-177.87	58.68	0.93	14.58	7.82	9.77183	3.44	0.21	0.49	2.49	0.14	178	12.5		13.8		88.7				17.8					6.4				1.8		13.2	6		8.1	38.1
2010	[14131] SMITH I. E. M. (2010)	samp. 46321	O	Kermadec	17.5	KERMADEC ARC / KERMADEC ISLANDS / RAOUL / RAOUL	SUBAERIAL	VOLCANIC ROCK	ANDESITE, BASALTIC	WHOLE ROCK	-29.25	-177.87	-29.25	-177.87	55.7	0.71	18.31	10.06	8.64708	2.94	0.18	0.27	1.88	0.09	87.8	10.5		16.9		65.6				19.2					3.7				1.1		10.7	4.3		3.9	30.2
2010	[14131] SMITH I. E. M. (2010)	samp. 46322	O	Kermadec	17.5	KERMADEC ARC / KERMADEC ISLANDS / RAOUL / RAOUL	SUBAERIAL	VOLCANIC ROCK	ANDESITE, BASALTIC	WHOLE ROCK	-29.25	-177.87	-29.25	-177.87	56.47	0.69	16.38	9.03	9.03399	4	0.2	0.33	2.33	0.13	124.7	12.6		12.7		37.2				17.8					3.6				1.4		10.3	4		5.5	33.7
2010	[14131] SMITH I. E. M. (2010)	samp. 46323	O	Kermadec	17.5	KERMADEC ARC / KERMADEC ISLANDS / RAOUL / RAOUL	SUBAERIAL	VOLCANIC ROCK	ANDESITE	WHOLE ROCK	-29.25	-177.87	-29.25	-177.87	60.24	0.64	15.08	7.39	7.11742	3.28	0.18	0.42	2.57	0.11	156.1	9.8		29.3		37.3				15.7					3.3				1.5		11	4.3		6	30.9
2010	[14131] SMITH I. E. M. (2010)	samp. 46337	O	Kermadec	17.5	KERMADEC ARC / KERMADEC ISLANDS / RAOUL / RAOUL	SUBAERIAL	VOLCANIC ROCK	DACITE	WHOLE ROCK	-29.25	-177.87	-29.25	-177.87	68.64	0.6	14.49	4.87	4.72395	1.33	0.19	0.48	3.62	0.15	199.7	15.6		4.1		4.9	6.03	3.79	1.2	15.5	4.74				7.3		0.6		1.7	11.03	0.8	5		7.4	16.9
2010	[14131] SMITH I. E. M. (2010)	samp. 46350	O	Kermadec	17.5	KERMADEC ARC / KERMADEC ISLANDS / RAOUL / RAOUL	SUBAERIAL	VOLCANIC ROCK	ANDESITE, BASALTIC	WHOLE ROCK	-29.25	-177.87	-29.25	-177.87	56.06	0.71	18.25	9.94	8.42213	2.91	0.2	0.26	2.09	0.1	88	10.3		15.9		130				19					3.6				1.3		12.8	2.5		4.1	27.6
2010	[14131] SMITH I. E. M. (2010)	samp. 46351	O	Kermadec	17.5	KERMADEC ARC / KERMADEC ISLANDS / RAOUL / RAOUL	SUBAERIAL	VOLCANIC ROCK	DACITE	WHOLE ROCK	-29.25	-177.87	-29.25	-177.87	65.44	0.62	14.85	5.76	5.99267	1.72	0.2	0.59	3.22	0.16	198.5	16.4		8.7		24.7				16.3					4				2		3	4.7		9.7	21.8
2010	[14131] SMITH I. E. M. (2010)	samp. 46352	O	Kermadec	17.5	KERMADEC ARC / KERMADEC ISLANDS / RAOUL / RAOUL	SUBAERIAL	VOLCANIC ROCK	ANDESITE, BASALTIC	WHOLE ROCK	-29.25	-177.87	-29.25	-177.87	56.17	0.69	17.92	9.92	8.66507	3.23	0.21	0.25	2.1	0.09	104.3	4.1		18.9		63.1				18.8					2.4				1.2		12	3.2		2	33
2010	[14131] SMITH I. E. M. (2010)	samp. 46353	O	Kermadec	17.5	KERMADEC ARC / KERMADEC ISLANDS / RAOUL / RAOUL	SUBAERIAL	VOLCANIC ROCK	BASALT	WHOLE ROCK	-29.25	-177.87	-29.25	-177.87	50.66	0.51	11.29	14.38	9.35792	11.63	0.22	0.21	1	0.07	69.8	5.9		626.9		58.7				12.1									1.3		92.2	3.6		2.4	52.3
2010	[14131] SMITH I. E. M. (2010)	samp. 46354	O	Kermadec	17.5	KERMADEC ARC / KERMADEC ISLANDS / RAOUL / RAOUL	SUBAERIAL	VOLCANIC ROCK	ANDESITE, BASALTIC	WHOLE ROCK	-29.25	-177.87	-29.25	-177.87	56.13	0.7	17.77	9.75	8.48511	3.33	0.22	0.28	1.95	0.09	93.8	6.9		20.2		105.9				17.5					1.9				1.5		13.7	3.9		4.1	31.3
2013	[17055] BARKER S. J. (2013)	samp. RI03_PC03	O	Kermadec	17.5	KERMADEC ARC / KERMADEC ISLANDS / RAOUL / RAOUL / RANGITAHUA FORMATION	SUBAERIAL	VOLCANIC ROCK	DACITE	WHOLE ROCK	-29.25	-177.92	-29.25	-177.92	66.765	0.654889	14.5671	5.65238	5.66547	1.64959	0.184335	0.541257	3.55176	0.137287	196.691	9.76357		2.0234	0.660373	14.281	6.03668	4.02243	1.21928	16.7666	4.57196		2.21036	1.34692	3.39661		0.629316	2.50086	0.53585	9.42255	1.14853	12.8421	1.7022	7.96496	25.8149
2013	[17055] BARKER S. J. (2013)	samp. RI03_PC10	O	Kermadec	17.5	KERMADEC ARC / KERMADEC ISLANDS / RAOUL / RAOUL / RANGITAHUA FORMATION	SUBAERIAL	VOLCANIC ROCK	DACITE	WHOLE ROCK	-29.25	-177.92	-29.25	-177.92	66.4701	0.675858	14.6498	5.76953	5.72141	1.66521	0.184943	0.524515	3.56282	0.138669	194.68	9.7938		1.38374	0.667417	16.8445	5.91562	4.02999	1.19822	16.6648	4.52566		2.15416	1.32473	3.36218		0.620156	2.50447	0.514509	9.54327	0.961612	15.715	1.70204	7.9141	26.0598
2013	[17055] BARKER S. J. (2013)	samp. RI06_PC07	O	Kermadec	17.5	KERMADEC ARC / KERMADEC ISLANDS / RAOUL / RAOUL / MATATIROHIA FORMATION	SUBAERIAL	VOLCANIC ROCK	DACITE	WHOLE ROCK	-29.25	-177.87	-29.25	-177.87	67.3713	0.507316	14.8772	5.68072	5.16442	1.55929	0.157168	0.566226	3.43037	0.110837	186.81	9.6741		4.06458	0.724471	33.6216	5.48572	3.69218	1.04206	15.6714	4.16543		2.08994	1.2151	3.44304		0.571914	2.31363	0.504118	9.04578	2.91087	2.98966	1.67221	8.49529	25.2806
2013	[17055] BARKER S. J. (2013)	samp. RI06_PC12	O	Kermadec	17.5	KERMADEC ARC / KERMADEC ISLANDS / RAOUL / RAOUL / MATATIROHIA FORMATION	SUBAERIAL	VOLCANIC ROCK	DACITE	WHOLE ROCK	-29.25	-177.87	-29.25	-177.87	68.2444	0.487177	14.6463	5.42767	4.93084	1.33311	0.159212	0.577731	3.53189	0.112593	194.459	10.3694		3.01039	0.792533	24.9276	5.76117	3.90179	1.09185	16.0223	4.35275		2.21455	1.27372	3.70766		0.611864	2.47435	0.56523	9.69554	1.75684	3.05064	1.77828	9.2295	24.7254
2013	[17055] BARKER S. J. (2013)	samp. RI08_PC09	O	Kermadec	17.5	KERMADEC ARC / KERMADEC ISLANDS / RAOUL / RAOUL / GREEN LAKE FORMATION	SUBAERIAL	VOLCANIC ROCK	DACITE	WHOLE ROCK	-29.25	-177.92	-29.25	-177.92	69.4312	0.573709	14.0416	4.73605	4.74901	1.17479	0.156308	0.663578	3.79563	0.149262	211.159	11.2722		1.20342	0.8071	17.4027	6.40797	4.33213	1.25425	15.5217	4.91799		2.50777	1.44509	3.89068		0.6812	2.54401	0.608228	10.7038	0.752439	3.60442	1.92807	9.48747	20.8826
2013	[17055] BARKER S. J. (2013)	samp. RI12_PC08	O	Kermadec	17.5	KERMADEC ARC / KERMADEC ISLANDS / RAOUL / RAOUL	SUBAERIAL	VOLCANIC ROCK	DACITE	WHOLE ROCK	-29.25	-177.87	-29.25	-177.87	67.9975	0.587274	14.6872	5.12143	4.86961	1.36126	0.162237	0.655868	3.85938	0.156028	220.343	13.074		1.33602	0.740517	10.5351	6.09981	4.09871	1.27286	16.1186	4.87246		2.49223	1.34121	4.80435		0.630435	2.52028	0.707892	11.5653	0.986699	3.32618	2.17839	10.0263	20.9218
2013	[17055] BARKER S. J. (2013)	samp. RI12_PC18	O	Kermadec	17.5	KERMADEC ARC / KERMADEC ISLANDS / RAOUL / RAOUL	SUBAERIAL	VOLCANIC ROCK	DACITE	WHOLE ROCK	-29.25	-177.87	-29.25	-177.87	67.3833	0.639135	14.5859	5.67403	5.03041	1.41144	0.166234	0.637402	3.75273	0.159242	233.842	13.6655		2.83236	0.768909	13.1237	6.2871	4.20106	1.30057	17.0802	5.07108		2.60342	1.3958	5.03003		0.663191	2.14187	0.741274	12.1151	1.28294	5.16509	2.2859	10.5281	23.1886
2013	[17055] BARKER S. J. (2013)	samp. RI06_MB2	O	Kermadec	17.5	KERMADEC ARC / KERMADEC ISLANDS / RAOUL / RAOUL / MATATIROHIA FORMATION	SUBAERIAL	VOLCANIC ROCK	BASALT	WHOLE ROCK	-29.25	-177.87	-29.25	-177.87	49.61	0.61	18.98	12.34	10.2037	5.46	0.19	0.16	1.58	0.05	63.2409	3.77179		21.045	0.221502	104.57	2.25738	1.48648	0.532574	17.0799	1.74534		0.971069	0.499054	1.34398		0.226794	0.562753	0.351018	3.50143	15.8113	1.2402	0.640055	2.90913	44.1132
2013	[17055] BARKER S. J. (2013)	samp. RI26_PC01	O	Kermadec	17.5	KERMADEC ARC / KERMADEC ISLANDS / RAOUL / RAOUL / FLEETWOOD FORMATION	SUBAERIAL	VOLCANIC ROCK	DACITE	WHOLE ROCK	-29.25	-177.92	-29.29	-177.99	67.9781	0.612599	14.3112	5.15708	5.30965	1.3586	0.15791	0.627256	3.74297	0.153302	203.692	11.7559		3.43287	0.818413	11.0483	6.19687	4.12653	1.19482	15.6315	4.90278		2.38689	1.37249	4.31119		0.639461	2.02174	0.658088	10.6988	1.67901	4.43632	1.99323	9.61789	22.763
2013	[17055] BARKER S. J. (2013)	samp. RI26_PC04	O	Kermadec	17.5	KERMADEC ARC / KERMADEC ISLANDS / RAOUL / RAOUL / FLEETWOOD FORMATION	SUBAERIAL	VOLCANIC ROCK	DACITE	WHOLE ROCK	-29.25	-177.92	-29.29	-177.99	67.7282	0.633916	14.3348	5.17079	5.4956	1.35916	0.165562	0.627351	3.71639	0.156243	209.045	12.0593		1.54847	0.848009	13.0205	6.20633	4.11597	1.20138	16.165	4.88391		2.41878	1.39011	4.38999		0.645719	2.5103	0.652986	10.9984	1.32602	3.70422	2.04766	9.62928	23.513
2013	[17055] BARKER S. J. (2013)	samp. RI18_PC04	O	Kermadec	17.5	KERMADEC ARC / KERMADEC ISLANDS / RAOUL / RAOUL / GREEN LAKE FORMATION	SUBAERIAL	VOLCANIC ROCK	DACITE	WHOLE ROCK	-29.25	-177.92	-29.25	-177.92	69.1195	0.601112	14.2008	4.77573	4.79804	1.18236	0.162448	0.606307	3.86818	0.151264	202.111	10.6979		1.90449	0.745287	10.6441	6.20878	4.19666	1.2107	15.5907	4.75701		2.36765	1.37123	3.71862		0.652929	2.57943	0.596123	10.2815	0.724797	3.49997	1.86156	9.08731	22.1348
2013	[17055] BARKER S. J. (2013)	samp. RI18_PC05	O	Kermadec	17.5	KERMADEC ARC / KERMADEC ISLANDS / RAOUL / RAOUL / GREEN LAKE FORMATION	SUBAERIAL	VOLCANIC ROCK	DACITE	WHOLE ROCK	-29.25	-177.92	-29.25	-177.92	69.3446	0.596963	14.0959	4.70854	4.73785	1.13263	0.163155	0.618355	3.92702	0.147307	207.563	10.8132		1.1037	0.792175	8.60238	6.40664	4.32134	1.24192	15.4924	4.81384		2.44639	1.42337	3.84969		0.679647	2.5256	0.589322	10.4579	0.771179	3.4086	1.90237	9.21339	21.7691
2013	[17055] BARKER S. J. (2013)	samp. RI19_PC01	O	Kermadec	17.5	KERMADEC ARC / KERMADEC ISLANDS / RAOUL / RAOUL / RANGITAHUA FORMATION	SUBAERIAL	VOLCANIC ROCK	DACITE	WHOLE ROCK	-29.25	-177.92	-29.25	-177.92	66.4582	0.662528	14.6876	5.64195	5.76299	1.62612	0.185711	0.530691	3.66066	0.141856	189.364	9.48046		1.93725	0.652566	9.14306	5.82739	3.94208	1.18571	16.4855	4.48302		2.10995	1.3176	3.26252		0.618925	1.85446	0.513359	9.32871	0.857108	4.34136	1.65707	7.74642	26.149
2013	[17055] BARKER S. J. (2013)	samp. RI06_MB11	O	Kermadec	17.5	KERMADEC ARC / KERMADEC ISLANDS / RAOUL / RAOUL / MATATIROHIA FORMATION	SUBAERIAL	VOLCANIC ROCK	BASALT	WHOLE ROCK	-29.25	-177.87	-29.25	-177.87	49.67	0.61	17.56	12.05	10.3387	6.62	0.19	0.16	1.63	0.05	61.9933	3.659		53.2832	0.242204	91.6979	2.26653	1.45472	0.515669	15.8653	1.6743		0.787073	0.494091	1.33721		0.22414	0.665272	0.409311	3.46906	32.6304	1.17861	0.636537	2.80978	49.9926
2013	[17055] BARKER S. J. (2013)	samp. D22_03_MB01	O	Kermadec	17.5	KERMADEC ARC / KERMADEC ISLANDS / RAOUL / RAOUL	SUBAERIAL	VOLCANIC ROCK	ANDESITE	WHOLE ROCK	-29.25	-177.92	-29.25	-177.92	58.632	0.577459	16.4078	8.98049	7.49833	4.33094	0.179211	0.219036	2.26006	0.0796495	88.0564	5.11925		28.6539	0.41901	48.2134	3.20717	2.16695	0.662592	15.3216	2.3616		1.06986	0.71708	1.86699		0.358886	0.820485	0.464456	4.74248	12.0356	1.42735	0.851509	3.76588	36.8317
2002	[6185] HAASE K. M. (2002)	samp. 9819	O	Kermadec	17.5	KERMADEC ARC / KERMADEC ISLANDS / RAOUL / RAOUL / BOAT COVE FORMATION	SUBAERIAL	VOLCANIC ROCK	BASALT	WHOLE ROCK	-29.27	-177.92	-29.27	-177.92	51.5	0.65	15.69	11.75	10.0778	7.14	0.19	0.21	1.58	0.05	69.9	3.63	46.1	107	0.21	133	2.71	1.86	0.54		1.99		1.04	0.6	1.22		0.28		0.25	3.65	42.4	1.42	0.67	3.47	47.8
1977	[2770] EWART A. (1977)	samp. 10364	O	Kermadec	17.5	KERMADEC ARC / KERMADEC ISLANDS / MACAULEY	SUBAERIAL	VOLCANIC ROCK	BASALT	WHOLE ROCK	-30.22	-178.55	-30.22	-178.55	48.3	0.59	20.35	13.19	8.82553	5.15	0.12	0.4	1.79	0.04	98	5.4	40	25		140									2.3					3.2	25	1.2		8.3
1977	[2770] EWART A. (1977)	samp. 10415	O	Kermadec	17.5	KERMADEC ARC / KERMADEC ISLANDS / MACAULEY	SUBAERIAL	VOLCANIC ROCK	BASALT	WHOLE ROCK	-30.22	-178.55	-30.22	-178.55	48.81	0.55	17.33	13.7	8.56357	8.27	0.17	0.14	1.31	0.01	59	5	34	150		84									1.6					3.5	49	1.6		1.6
1977	[2770] EWART A. (1977)	samp. 10418	O	Kermadec	17.5	KERMADEC ARC / KERMADEC ISLANDS / MACAULEY	SUBAERIAL	VOLCANIC ROCK	BASALT	WHOLE ROCK	-30.22	-178.55	-30.22	-178.55	48.87	0.57	20.98	11.97	8.16349	4.62	0.15	0.26	1.82	0.07	91	5.2	28	28		150									1.8					3.8	22	1.5		4.6
1977	[2770] EWART A. (1977)	samp. 10379	O	Kermadec	17.5	KERMADEC ARC / KERMADEC ISLANDS / MACAULEY	SUBAERIAL	VOLCANIC ROCK	BASALT	WHOLE ROCK	-30.22	-178.55	-30.22	-178.55	49.2	0.62	19.13	12.81	8.75637	5.78	0.17	0.32	1.77	0.04	120	7.2	35	59		140									2.8					4.8	34	1.2		6.7
1977	[2770] EWART A. (1977)	samp. 10380	O	Kermadec	17.5	KERMADEC ARC / KERMADEC ISLANDS / MACAULEY	SUBAERIAL	VOLCANIC ROCK	BASALT	WHOLE ROCK	-30.22	-178.55	-30.22	-178.55	49.2	0.89	15.67	12.29	11.7722	7.25	0.23	0.4	2.01	0.07	145	8.7	40	75	0.26	185	2.7	1.7	0.74		2.5		1.1	0.58	4.1		0.25		0.61	7.9	37	1.7	1.6	8.6
1977	[2770] EWART A. (1977)	samp. 10378	O	Kermadec	17.5	KERMADEC ARC / KERMADEC ISLANDS / MACAULEY	SUBAERIAL	VOLCANIC ROCK	BASALT	WHOLE ROCK	-30.22	-178.55	-30.22	-178.55	49.5	0.7	17.99	12.99	10.4805	4.74	0.2	0.52	1.8	0.1	145	5.2	34	31		125									2.2					4.4	27	1.5		11
1977	[2770] EWART A. (1977)	samp. 10373	O	Kermadec	17.5	KERMADEC ARC / KERMADEC ISLANDS / MACAULEY	SUBAERIAL	VOLCANIC ROCK	BASALT	WHOLE ROCK	-30.22	-178.55	-30.22	-178.55	49.7	0.68	18.28	12.92	9.1104	5.56	0.16	0.49	1.71	0.06	130	5.5	37	31		155									1.8					4.2	27	1.6		10
1977	[2770] EWART A. (1977)	samp. 10371	O	Kermadec	17.5	KERMADEC ARC / KERMADEC ISLANDS / MACAULEY	SUBAERIAL	VOLCANIC ROCK	BASALT	WHOLE ROCK	-30.22	-178.55	-30.22	-178.55	49.8	0.62	19.71	12.43	8.57649	5.72	0.16	0.25	1.79	0.04	100	6.2	32	69		125									2.4					5.4	37	1.7		6.4
1977	[2770] EWART A. (1977)	samp. 10384	O	Kermadec	17.5	KERMADEC ARC / KERMADEC ISLANDS / MACAULEY	SUBAERIAL	VOLCANIC ROCK	DACITE	WHOLE ROCK	-30.22	-178.55	-30.22	-178.55	68	0.65	11.57	2.98	4.40279	0.79	0.14	1.4	4.95	0.09	410	24	8	2		15									9.5					18	5	7		28
1994	[3056] EWART A. (1994)	samp. 10415	O	Kermadec	17.5	KERMADEC ARC / KERMADEC ISLANDS / MACAULEY	SUBAERIAL	VOLCANIC ROCK	BASALT	WHOLE ROCK	-30.22	-178.55	-30.22	-178.55	49.04	0.55	17.41	13.77	8.60257	8.31	0.17	0.14	1.32	0.01	50.8	3.28	45	150	0.05	84	1.82	1.09	0.47	15.3	1.55		0.57	0.37	1.23	4.7	0.17		0.22	3.14	49	1.58	0.57	1.6	48
1993	[3319] GAMBLE J. A. (1993)	samp. AU37542	O	Kermadec	17.5	KERMADEC ARC / KERMADEC ISLANDS / MACAULEY	SUBAERIAL	VOLCANIC ROCK	BASALT	WHOLE ROCK	-30.22	-178.55	-30.22	-178.55	47.95	0.49	20.57	13.84	7.91479	6.07	0.14	0.35	1.49	0.09	97			85		114				17									2		48			7	32
1993	[3319] GAMBLE J. A. (1993)	samp. AU37543	O	Kermadec	17.5	KERMADEC ARC / KERMADEC ISLANDS / MACAULEY	SUBAERIAL	VOLCANIC ROCK	BASALT	WHOLE ROCK	-30.22	-178.55	-30.22	-178.55	48.97	0.72	17.02	12.22	11.0137	5.81	0.2	0.56	1.83	0.15	127			29		184				15									2		24			10	38
1993	[3319] GAMBLE J. A. (1993)	samp. AU37546	O	Kermadec	17.5	KERMADEC ARC / KERMADEC ISLANDS / MACAULEY	SUBAERIAL	VOLCANIC ROCK	BASALT	WHOLE ROCK	-30.22	-178.55	-30.22	-178.55	48.36	0.52	17.37	14.19	10.0598	8.06	0.17	0.16	1.25	0.16	48	3.85		155		120			0.45	15			0.6		7.5		0.16		1	3.68	50	2		2	44
1993	[3319] GAMBLE J. A. (1993)	samp. AU37548	O	Kermadec	17.5	KERMADEC ARC / KERMADEC ISLANDS / MACAULEY	SUBAERIAL	VOLCANIC ROCK	BASALT	WHOLE ROCK	-30.22	-178.55	-30.22	-178.55	48.39	0.52	17.34	14.15	9.05976	8.01	0.18	0.16	1.23	0.04	47	6.19		151		121			0.47	15			0.62		7.6		0.18		1	4.27	54	2		2	44
1993	[3319] GAMBLE J. A. (1993)	samp. AU37556(K13)	O	Kermadec	17.5	KERMADEC ARC / KERMADEC ISLANDS / MACAULEY	SUBAERIAL	VOLCANIC ROCK	BASALT	WHOLE ROCK	-30.22	-178.55	-30.22	-178.55	48.68	0.41	20.33	14.32	7.33281	6.02	0.15	0.2	1.67	0.06	67			44		38				17									2		29			3	36
1993	[3319] GAMBLE J. A. (1993)	samp. AU37560	O	Kermadec	17.5	KERMADEC ARC / KERMADEC ISLANDS / MACAULEY	SUBAERIAL	VOLCANIC ROCK	BASALT	WHOLE ROCK	-30.22	-178.55	-30.22	-178.55	48.25	0.36	17.37	15.14	7.92479	8.16	0.14	0.09	0.96	0.03	27			124		104				12									2		40			2	40
1998	[3371] EWART A. (1998)	samp. 10378	O	Kermadec	17.5	KERMADEC ARC / KERMADEC ISLANDS / MACAULEY	SUBAERIAL	VOLCANIC ROCK	BASALT	WHOLE ROCK	-30.22	-178.55	-30.22	-178.55											123	9.42	40.3	24.7	0.36	125	2.38	1.38	0.736	15.9	2.36		0.888	0.494	3.8		0.21		0.56	7.1	26.8	1.6	1.44	10.5	41.1
1998	[3371] EWART A. (1998)	samp. 10379	O	Kermadec	17.5	KERMADEC ARC / KERMADEC ISLANDS / MACAULEY	SUBAERIAL	VOLCANIC ROCK	BASALT	WHOLE ROCK	-30.22	-178.55	-30.22	-178.55											104	7.7	45.3	54.3	0.26	139	1.99	1.24	0.62	17.7	1.99		0.78	0.416	2.96	3.84	0.178		0.44	5.69	41.4	1.68	1.21	7.35	35.2
1998	[3371] EWART A. (1998)	samp. 10380	O	Kermadec	17.5	KERMADEC ARC / KERMADEC ISLANDS / MACAULEY	SUBAERIAL	VOLCANIC ROCK	BASALT	WHOLE ROCK	-30.22	-178.55	-30.22	-178.55											126	9.94	47	72.3	0.32	185	2.73	1.65	0.793	16.3	2.66		1.02	0.58	4.68		0.247		0.57	7.72	38.6	2.25	1.55	8.16	48.8
1998	[3371] EWART A. (1998)	samp. 10384	O	Kermadec	17.5	KERMADEC ARC / KERMADEC ISLANDS / MACAULEY	SUBAERIAL	VOLCANIC ROCK	DACITE	WHOLE ROCK	-30.22	-178.55	-30.22	-178.55											399	27.8	6.9	1.01	1.3	31.8	6.53	4.37	1.36	15.5	5.99		4.16	1.4	10.1	10.7	0.677		1.63	19.7	3.33	7.15	4.09	27.4	12.9
1998	[3371] EWART A. (1998)	samp. 10415	O	Kermadec	17.5	KERMADEC ARC / KERMADEC ISLANDS / MACAULEY	SUBAERIAL	VOLCANIC ROCK	BASALT	WHOLE ROCK	-30.22	-178.55	-30.22	-178.55											49.1	3.48	50.4	159	0.13	107	1.58	1	0.417	15.7	1.401		0.53	0.33	1.05	3.15	0.147		0.22	3.09	56.2	0.907	0.536	2.83	46.1
2007	[10608] PEARCE J. A.(2007) [GeoReM [2940] ]	samp. 10380	O	Kermadec	17.5	KERMADEC ARC / KERMADEC ISLANDS / MACAULEY	SUBAERIAL	VOLCANIC ROCK	BASALT, THOLEIITIC	WHOLE ROCK	-30.22	-178.55	-30.22	-178.55											126	9.94	47	72	0.32	185	2.73	1.65	0.79	16.3	2.66		1.02	0.58	4.68		0.25		0.57	7.72	39	2.25	1.55	8.2	48.8
2013	[17055] BARKER S. J. (2013)	samp. D24_PC01	O	Kermadec	17.5	KERMADEC ARC / KERMADEC ISLANDS / MACAULEY	SUBAERIAL	VOLCANIC ROCK	DACITE	WHOLE ROCK	-30.22	-178.55	-30.22	-178.55	68.2054	0.583578	14.9571	4.69137	4.4105	1.19359	0.138944	1.08754	4.08536	0.155508	412.533	20.3697		2.38649	1.25186	26.5449	5.40559	3.60035	1.24845	15.7149	4.73185		3.15481	1.19513	8.20228		0.574057	1.43518	1.13092	14.6708	1.09647	6.11868	3.04081	22.7386	15.7849
2013	[17055] BARKER S. J. (2013)	samp. D24_PC02	O	Kermadec	17.5	KERMADEC ARC / KERMADEC ISLANDS / MACAULEY	SUBAERIAL	VOLCANIC ROCK	DACITE	WHOLE ROCK	-30.22	-178.55	-30.22	-178.55	66.9043	0.816694	13.7488	4.63618	5.8022	1.28645	0.172765	1.37509	4.35979	0.25162	364.778	29.9043		2.98553	0.987914	44.9241	7.56329	4.90005	1.75248	16.9952	6.83146		4.27103	1.62183	11.7074		0.753952	1.81107	1.7976	22.088	1.43404	6.54291	4.57461	24.7616	17.913
2013	[17055] BARKER S. J. (2013)	samp. D24_PC04	O	Kermadec	17.5	KERMADEC ARC / KERMADEC ISLANDS / MACAULEY	SUBAERIAL	VOLCANIC ROCK	DACITE	WHOLE ROCK	-30.22	-178.55	-30.22	-178.55	67.7349	0.791676	13.8144	4.18092	5.54012	1.19335	0.167799	1.38765	4.33746	0.234702	361.787	30.2811		1.74858	1.01656	25.6008	7.64784	4.94813	1.74917	17.0041	6.9197		4.33817	1.65264	11.8377		0.760761	1.80567	1.87692	22.5812	0.99116	5.79872	4.62282	25.5552	17.3815
2013	[17055] BARKER S. J. (2013)	samp. D31_PC02	O	Kermadec	17.5	KERMADEC ARC / KERMADEC ISLANDS / MACAULEY	SUBAERIAL	VOLCANIC ROCK	DACITE	WHOLE ROCK	-30.22	-178.55	-30.22	-178.55	71.8089	0.462809	12.8938	2.54384	4.29904	0.688901	0.12811	1.81349	4.79147	0.0908696	455.115	32.0726		2.56116	1.21252	30.1392	7.9963	5.23873	1.51268	16.0718	6.98318		5.12272	1.72111	12.7785		0.82514	2.08457	2.08596	22.4558	1.93855	6.68029	4.77524	30.748	12.1495
2013	[17055] BARKER S. J. (2013)	samp. D32_PC01	O	Kermadec	17.5	KERMADEC ARC / KERMADEC ISLANDS / MACAULEY	SUBAERIAL	VOLCANIC ROCK	DACITE	WHOLE ROCK	-30.22	-178.55	-30.22	-178.55	67.1212	0.833302	13.8107	4.34631	5.81355	1.32877	0.172784	1.36861	4.29376	0.263672	352.39	29.5618		5.14541	0.995664	44.3312	7.60782	4.88467	1.7566	17.0038	7.01293		4.21555	1.63791	11.7042		0.751518	1.76258	1.81335	21.6652	1.02454	5.69023	4.55452	24.6399	18.1292
2013	[17055] BARKER S. J. (2013)	samp. D33_PC01	O	Kermadec	17.5	KERMADEC ARC / KERMADEC ISLANDS / MACAULEY	SUBAERIAL	VOLCANIC ROCK	DACITE	WHOLE ROCK	-30.22	-178.55	-30.22	-178.55	67.953	0.559544	14.9629	5.07743	4.38286	1.20376	0.136506	1.07217	4.01884	0.145016	423.648	20.6182		3.0552	1.27592	34.6329	5.65215	3.72327	1.26875	16.1232	4.88435		3.22992	1.22314	8.36071		0.580525	1.49245	1.14277	14.8642	1.26063	6.49228	3.11373	23.1927	16.0089
2013	[17055] BARKER S. J. (2013)	samp. D25_PC01	O	Kermadec	17.5	KERMADEC ARC / KERMADEC ISLANDS / MACAULEY	SUBAERIAL	VOLCANIC ROCK	DACITE	WHOLE ROCK	-30.22	-178.55	-30.22	-178.55	67.2798	0.820692	13.7867	4.24958	5.76378	1.24138	0.17237	1.3969	4.39553	0.251476	358.008	29.9682		1.09838	1.00817	25.1366	7.69423	4.90051	1.75599	16.9434	6.89129		4.32837	1.64992	11.6647		0.750795	1.84539	1.85832	22.486	0.933857	5.56778	4.59516	25.0219	18.2211
2013	[17055] BARKER S. J. (2013)	samp. D29_PC01	O	Kermadec	17.5	KERMADEC ARC / KERMADEC ISLANDS / MACAULEY	SUBAERIAL	VOLCANIC ROCK	RHYOLITE	WHOLE ROCK	-30.22	-178.55	-30.22	-178.55	72.1679	0.464072	12.7715	2.55863	4.30429	0.503609	0.131875	1.81176	4.71195	0.0951022	458.657	32.5243		3.72977	1.22082	33.034	7.95088	5.24146	1.49719	15.9639	6.99933		5.13647	1.71854	12.7599		0.825056	2.11542	2.10765	22.6747	0.720871	6.80351	4.80548	30.6937	12.2439
2013	[17055] BARKER S. J. (2013)	samp. D29_PC02	O	Kermadec	17.5	KERMADEC ARC / KERMADEC ISLANDS / MACAULEY	SUBAERIAL	VOLCANIC ROCK	RHYOLITE	WHOLE ROCK	-30.22	-178.55	-30.22	-178.55	72.3651	0.434574	12.7808	2.52902	4.15982	0.487873	0.124401	1.82687	4.75188	0.0764455	465.792	32.67		1.62539	1.26847	25.3706	8.09902	5.28329	1.52712	16.3872	7.08374		5.23766	1.76194	12.9619		0.836927	2.1702	2.12487	23.0925	0.57911	6.79877	4.90692	31.588	12.1053
2013	[17055] BARKER S. J. (2013)	samp. D30_PC01	O	Kermadec	17.5	KERMADEC ARC / KERMADEC ISLANDS / MACAULEY	SUBAERIAL	VOLCANIC ROCK	DACITE	WHOLE ROCK	-30.22	-178.55	-30.22	-178.55	71.8132	0.569004	13.0507	2.83441	4.1363	0.608368	0.136455	1.72925	4.56004	0.101701	432.885	29.5054		1.37032	1.45326	15.1795	7.82936	5.15398	1.52334	16.0509	6.7229		4.7533	1.69084	11.6531		0.81058	2.33706	1.80703	21.2837	0.349018	7.75025	4.45246	30.9731	13.4998
2013	[17055] BARKER S. J. (2013)	samp. D33_PC02	O	Kermadec	17.5	KERMADEC ARC / KERMADEC ISLANDS / MACAULEY	SUBAERIAL	VOLCANIC ROCK	DACITE	WHOLE ROCK	-30.22	-178.55	-30.22	-178.55	68.2657	0.569644	14.9639	4.79415	4.34657	1.20572	0.135012	1.07631	4.01517	0.143725	431.524	20.9841		2.1119	1.1221	42.13	5.67292	3.76641	1.30296	16.1485	4.88541		3.30497	1.24579	8.47763		0.593794	0.40873	1.23021	14.9063	1.11975	5.62255	3.15647	23.1551	15.7067
2013	[17055] BARKER S. J. (2013)	samp. D33_PC04	O	Kermadec	17.5	KERMADEC ARC / KERMADEC ISLANDS / MACAULEY	SUBAERIAL	VOLCANIC ROCK	DACITE	WHOLE ROCK	-30.22	-178.55	-30.22	-178.55	68.4199	0.533184	13.8253	4.90751	4.69773	2.0333	0.175385	0.597074	4.13046	0.15698	202.064	12.2979		61.1663	0.731867	47.6065	6.46091	4.22555	1.34886	15.9458	5.07217		2.71617	1.42032	4.12332		0.645348	1.92618	0.883432	11.5022	15.6149	4.70804	2.13196	8.16284	20.6884
1977	[2770] EWART A. (1977)	samp. 14852	O	Kermadec	17.5	KERMADEC ARC / KERMADEC ISLANDS / CURTIS	SUBAERIAL	VOLCANIC ROCK	DACITE	WHOLE ROCK	-30.58	-178.6	-30.58	-178.6	62.8	0.72	16.12	4.67	5.90669	3.03	0.08	0.13	3.12	0.17	140	9.6	13	1.7		8									3.6					7.4	3	1.3		0.8
1977	[2770] EWART A. (1977)	samp. 14864	O	Kermadec	17.5	KERMADEC ARC / KERMADEC ISLANDS / CURTIS	SUBAERIAL	VOLCANIC ROCK	DACITE	WHOLE ROCK	-30.58	-178.6	-30.58	-178.6	64.5	0.57	16.73	5.2	4.75269	1.52	0.13	0.62	3.66	0.09	275	13.2	11	2.5		27									5.4					11	5	4.5		12
1977	[2770] EWART A. (1977)	samp. 14849	O	Kermadec	17.5	KERMADEC ARC / KERMADEC ISLANDS / CURTIS	SUBAERIAL	VOLCANIC ROCK	DACITE	WHOLE ROCK	-30.58	-178.6	-30.58	-178.6	65.35	0.75	15.77	5.31	5.18363	1.54	0.17	0.38	3.94	0.15	250	10.6	10	0.7		10									3.4					7.8	4	5.4		5.2
1977	[2770] EWART A. (1977)	samp. 14868	O	Kermadec	17.5	KERMADEC ARC / KERMADEC ISLANDS / CURTIS	SUBAERIAL	VOLCANIC ROCK	DACITE	WHOLE ROCK	-30.58	-178.6	-30.58	-178.6	70.5	0.55	13.51	3.66	3.58269	0.93	0.13	0.64	4.55	0.12	345	14	7			21									4.8					10.5	5	5.1		6.8
1998	[3371] EWART A. (1998)	samp. 14849	O	Kermadec	17.5	KERMADEC ARC / KERMADEC ISLANDS / CURTIS	SUBAERIAL	VOLCANIC ROCK	ANDESITE, BASALTIC	WHOLE ROCK	-30.58	-178.6	-30.58	-178.6											245	8.1	6.75	0.65	0.58	10	3.94	2.55	1.06	15.5	3.1		2.03	0.863	2.89		0.434		0.66	7.12	1.36	16.9	1.36	5.86	23.7
1998	[3371] EWART A. (1998)	samp. 14864	O	Kermadec	17.5	KERMADEC ARC / KERMADEC ISLANDS / CURTIS	SUBAERIAL	VOLCANIC ROCK	ANDESITE	WHOLE ROCK	-30.58	-178.6	-30.58	-178.6											274	12.1	11.6	1.13	0.98	24	5.34	3.45	1.09	15	4.44		2.13	1.17	4.34	3.12	0.541		0.65	10.9	2.83	5.14	2.03	12	21.6
1998	[3371] EWART A. (1998)	samp. 14868	O	Kermadec	17.5	KERMADEC ARC / KERMADEC ISLANDS / CURTIS	SUBAERIAL	VOLCANIC ROCK	RHYOLITE	WHOLE ROCK	-30.58	-178.6	-30.58	-178.6											338	13.3	7	0.29	0.79	13.7	5.5	3.58	1.14	14.3	4.67		2.45	1.21	4.92	4.41	0.571		8.74	11.3	1.67	7.03	2.14	6.99	17.4
1997	[2495] TURNER SIMON P. (1997)	samp. 45657	O	Kermadec	17.5	KERMADEC ARC / KERMADEC ISLANDS / MACAULEY / SANDY BAY TEPHRA	SUBAERIAL	VOLCANIC ROCK	BASALT	WHOLE ROCK	-30.7	-178.42	-30.7	-178.42	49.22	0.88	15.03	12.13	12.0123	7.06	0.22	0.47	1.95	0.12	131	10.3	45	67	0.36	222			0.86	16			1.25		4.5		0.28		1.3	7.9	37	3		9.1	51
1997	[2495] TURNER SIMON P. (1997)	samp. 45658	O	Kermadec	17.5	KERMADEC ARC / KERMADEC ISLANDS / MACAULEY / SANDY BAY TEPHRA	SUBAERIAL	VOLCANIC ROCK	BASALT	WHOLE ROCK	-30.7	-178.42	-30.7	-178.42	48.3	0.65	19.33	13.28	9.14197	5.72	0.17	0.37	1.72	0.1	91	7.56	35	69	0.28	108	2.16	1.29	0.65	17	2.03		0.84	0.43	3.18		0.2		0.29	6.39	33	1.9	1.16	6.9	38
1997	[2495] TURNER SIMON P. (1997)	samp. 45653	O	Kermadec	17.5	KERMADEC ARC / KERMADEC ISLANDS / MACAULEY / SANDY BAY TEPHRA	SUBAERIAL	VOLCANIC ROCK	BASALT	WHOLE ROCK	-30.7	-178.42	-30.7	-178.42	48.55	0.62	19.45	13.29	9.11497	5.45	0.17	0.66	1.72	0.15	119	9.82	33	29	0.42	139	2.3	1.35	0.75	17	2.44		1.02	0.43	3.97		0.2		0.45	8.14	26	1.7	1.49	12.9	36
1997	[2495] TURNER SIMON P. (1997)	samp. 45620	O	Kermadec	17.5	KERMADEC ARC / KERMADEC ISLANDS / MACAULEY / SANDY BAY TEPHRA	SUBAERIAL	VOLCANIC ROCK	RHYOLITE	WHOLE ROCK	-30.7	-178.42	-30.7	-178.42	70.28	0.65	13.14	3.17	4.52599	0.77	0.14	1.62	4.46	0.13	423	28.6	10	6	1.32	18			1.52	15			4.46		11.9		0.8		1.4	20.4	4	7		29.3	15
2003	[6437] SMITH I. E. M. (2003)	samp. 45623	O	Kermadec	17.5	KERMADEC ARC / KERMADEC ISLANDS / MACAULEY / SANDY BAY TEPHRA	SUBAERIAL	VOLCANIC ROCK	NOT GIVEN	WHOLE ROCK	-30.7	-178.42	-30.7	-178.42	69.83	0.65	13	3.17	4.39383	1.18	0.14	1.58	5.81	0.14	392	20		2		15				12					11				1		1	7		25	14
2003	[6437] SMITH I. E. M. (2003)	samp. 45642	O	Kermadec	17.5	KERMADEC ARC / KERMADEC ISLANDS / MACAULEY / SANDY BAY TEPHRA	SUBAERIAL	VOLCANIC ROCK	NOT GIVEN	WHOLE ROCK	-30.7	-178.42	-30.7	-178.42	69.85	0.91	14.05	1.45	6.72122	1.45	0.22	1.22	3.44	0.3	400	18		1		14				13					12				1		1	5		22	14
2003	[6437] SMITH I. E. M. (2003)	samp. 45628	O	Kermadec	17.5	KERMADEC ARC / KERMADEC ISLANDS / MACAULEY / SANDY BAY TEPHRA	SUBAERIAL	VOLCANIC ROCK	NOT GIVEN	WHOLE ROCK	-30.7	-178.42	-30.7	-178.42	70.14	0.65	13.36	3.52	4.59587	1.18	0.15	1.59	4.62	0.15	389	25		3		17				13					14				1		1	8		25	15
2003	[6437] SMITH I. E. M. (2003)	samp. 45620	O	Kermadec	17.5	KERMADEC ARC / KERMADEC ISLANDS / MACAULEY / SANDY BAY TEPHRA	SUBAERIAL	VOLCANIC ROCK	NOT GIVEN	WHOLE ROCK	-30.7	-178.42	-30.7	-178.42	70.37	0.67	13.39	3.29	4.66583	0.95	0.15	1.62	4.65	0.15	409	26		6		16				14					12				1		1	6		27	14
2003	[6437] SMITH I. E. M. (2003)	samp. 45621	O	Kermadec	17.5	KERMADEC ARC / KERMADEC ISLANDS / MACAULEY / SANDY BAY TEPHRA	SUBAERIAL	VOLCANIC ROCK	NOT GIVEN	WHOLE ROCK	-30.7	-178.42	-30.7	-178.42	70.71	0.65	13.2	3.16	4.46291	0.92	0.16	1.62	4.92	0.16	404	23		5		14				13					14				1		1	6		26	14
2003	[6437] SMITH I. E. M. (2003)	samp. 45630	O	Kermadec	17.5	KERMADEC ARC / KERMADEC ISLANDS / MACAULEY / SANDY BAY TEPHRA	SUBAERIAL	VOLCANIC ROCK	NOT GIVEN	WHOLE ROCK	-30.7	-178.42	-30.7	-178.42	70.84	0.65	13.21	3.19	4.4379	0.96	0.15	1.63	4.73	0.15	399	24		1		14				12					13				1		1	5		25	13
2003	[6437] SMITH I. E. M. (2003)	samp. 45625	O	Kermadec	17.5	KERMADEC ARC / KERMADEC ISLANDS / MACAULEY / SANDY BAY TEPHRA	SUBAERIAL	VOLCANIC ROCK	NOT GIVEN	WHOLE ROCK	-30.7	-178.42	-30.7	-178.42	70.91	0.65	13.24	3.17	4.42984	0.92	0.15	1.64	4.66	0.14	402	21		1		14				13					11				1		1	6		26	14
2003	[6437] SMITH I. E. M. (2003)	samp. 45624	O	Kermadec	17.5	KERMADEC ARC / KERMADEC ISLANDS / MACAULEY / SANDY BAY TEPHRA	SUBAERIAL	VOLCANIC ROCK	NOT GIVEN	WHOLE ROCK	-30.7	-178.42	-30.7	-178.42	71	0.65	13.22	3.15	4.47683	0.91	0.15	1.62	4.59	0.14	410	17		2		15				14					13				1		1	5		26	14
2003	[6437] SMITH I. E. M. (2003)	samp. 45637B	O	Kermadec	17.5	KERMADEC ARC / KERMADEC ISLANDS / MACAULEY / SANDY BAY TEPHRA	SUBAERIAL	VOLCANIC ROCK	NOT GIVEN	WHOLE ROCK	-30.7	-178.42	-30.7	-178.42	71.96	0.58	13.05	2.85	4.14986	0.73	0.14	1.66	4.69	0.12	428	24		1		14				14					12				1		1	7		28	13
2003	[6437] SMITH I. E. M. (2003)	samp. 45637A	O	Kermadec	17.5	KERMADEC ARC / KERMADEC ISLANDS / MACAULEY / SANDY BAY TEPHRA	SUBAERIAL	VOLCANIC ROCK	NOT GIVEN	WHOLE ROCK	-30.7	-178.42	-30.7	-178.42	59.82	0.88	14.9	7.86	8.22575	3.53	0.21	0.82	3.38	0.24	143	8		24		58				16					4				1		18	3		13	21
2003	[6437] SMITH I. E. M. (2003)	samp. 45641	O	Kermadec	17.5	KERMADEC ARC / KERMADEC ISLANDS / MACAULEY / SANDY BAY TEPHRA	SUBAERIAL	VOLCANIC ROCK	NOT GIVEN	WHOLE ROCK	-30.7	-178.42	-30.7	-178.42	63.01	0.89	15.9	3.75	8.45369	3.75	0.22	0.91	2.74	0.23	235	14		49		62				15					8				1		12	3		13	31
2003	[6437] SMITH I. E. M. (2003)	samp. 45634F	O	Kermadec	17.5	KERMADEC ARC / KERMADEC ISLANDS / MACAULEY / SANDY BAY TEPHRA	SUBAERIAL	VOLCANIC ROCK	NOT GIVEN	WHOLE ROCK	-30.7	-178.42	-30.7	-178.42	67.33	0.92	13.76	4.58	6.75944	1.27	0.17	1.31	3.27	0.33	371	20		3		14				15					14				1		1	4		19	22
2003	[6437] SMITH I. E. M. (2003)	samp. 45647	O	Kermadec	17.5	KERMADEC ARC / KERMADEC ISLANDS / MACAULEY / SANDY BAY TEPHRA	SUBAERIAL	VOLCANIC ROCK	NOT GIVEN	WHOLE ROCK	-30.7	-178.42	-30.7	-178.42	68.05	0.9	14.79	1.94	7.35774	1.94	0.22	1.09	3.28	0.29	300	16		9		26				15					9				1		2	5		17	24
2003	[6437] SMITH I. E. M. (2003)	samp. 45648	O	Kermadec	17.5	KERMADEC ARC / KERMADEC ISLANDS / MACAULEY / SANDY BAY TEPHRA	SUBAERIAL	VOLCANIC ROCK	NOT GIVEN	WHOLE ROCK	-30.7	-178.42	-30.7	-178.42	68.93	0.87	14.58	1.76	7.01475	1.76	0.21	1.19	3.28	0.27	329	16		13		28				15					9				2		3	4		18	23
2003	[6437] SMITH I. E. M. (2003)	samp. 45644	O	Kermadec	17.5	KERMADEC ARC / KERMADEC ISLANDS / MACAULEY / SANDY BAY TEPHRA	SUBAERIAL	VOLCANIC ROCK	NOT GIVEN	WHOLE ROCK	-30.7	-178.42	-30.7	-178.42	69.1	0.93	14.32	1.72	6.99774	1.72	0.22	1.15	3.39	0.31	323	15		5		24				15					11				1		1	4		18	24
2003	[6437] SMITH I. E. M. (2003)	samp. 45643	O	Kermadec	17.5	KERMADEC ARC / KERMADEC ISLANDS / MACAULEY / SANDY BAY TEPHRA	SUBAERIAL	VOLCANIC ROCK	NOT GIVEN	WHOLE ROCK	-30.7	-178.42	-30.7	-178.42	69.67	0.94	14.01	1.43	7.08681	1.43	0.21	1.4	3.39	0.34	365	19		1		26				15					14				1		1	6		21	21
2003	[6437] SMITH I. E. M. (2003)	samp. 45634D	O	Kermadec	17.5	KERMADEC ARC / KERMADEC ISLANDS / MACAULEY / SANDY BAY TEPHRA	SUBAERIAL	VOLCANIC ROCK	NOT GIVEN	WHOLE ROCK	-30.7	-178.42	-30.7	-178.42	69.73	0.84	13.62	3.87	5.59838	0.86	0.17	1.18	3.54	0.26	336	17		3		13				16					11				1		1	6		15	20
2003	[6437] SMITH I. E. M. (2003)	samp. 45651	O	Kermadec	17.5	KERMADEC ARC / KERMADEC ISLANDS / MACAULEY / SANDY BAY TEPHRA	SUBAERIAL	VOLCANIC ROCK	NOT GIVEN	WHOLE ROCK	-30.7	-178.42	-30.7	-178.42	70.29	0.96	14.37	1.31	6.17671	1.31	0.18	1.42	3.49	0.36	383	18		1		12				16					14				2		1	4		19	22
2003	[6437] SMITH I. E. M. (2003)	samp. 45645	O	Kermadec	17.5	KERMADEC ARC / KERMADEC ISLANDS / MACAULEY / SANDY BAY TEPHRA	SUBAERIAL	VOLCANIC ROCK	NOT GIVEN	WHOLE ROCK	-30.7	-178.42	-30.7	-178.42	70.33	0.94	14.38	1.47	6.26192	1.47	0.21	1.13	3.47	0.31	352	14		1		15				16					8				1		1	4		18	21
2003	[6437] SMITH I. E. M. (2003)	samp. 45646	O	Kermadec	17.5	KERMADEC ARC / KERMADEC ISLANDS / MACAULEY / SANDY BAY TEPHRA	SUBAERIAL	VOLCANIC ROCK	NOT GIVEN	WHOLE ROCK	-30.7	-178.42	-30.7	-178.42	70.73	0.92	13.87	1.3	6.50784	1.3	0.22	1.28	3.48	0.31	344	16		1		17				15					12				1		1	4		19	21
2003	[6437] SMITH I. E. M. (2003)	samp. 45649	O	Kermadec	17.5	KERMADEC ARC / KERMADEC ISLANDS / MACAULEY / SANDY BAY TEPHRA	SUBAERIAL	VOLCANIC ROCK	BASALT	WHOLE ROCK	-30.7	-178.42	-30.7	-178.42	46.64	0.43	16.97	13.54	7.90419	8.14	0.19	0.04	1.15	0.03	43.3	3.37	36.97	127.65	0.01	65.15	1.39	0.86	0.39	13	1.27		0.53	0.31	1.39		0.14	0.13	0.5	3.07	59.47	0.66	0.58	0.3	36.9
2003	[6437] SMITH I. E. M. (2003)	samp. 45652	O	Kermadec	17.5	KERMADEC ARC / KERMADEC ISLANDS / MACAULEY / SANDY BAY TEPHRA	SUBAERIAL	VOLCANIC ROCK	BASALT	WHOLE ROCK	-30.7	-178.42	-30.7	-178.42	49.47	0.65	18.19	12.65	9.65535	5.69	0.19	0.59	1.65	0.13	104	8.27	38.52	16.17	0.42	74.84	2.05	1.21	0.69	16	2.14		1.01	0.44	3.38		0.18	0.26	0.82	6.29	23.33	1.47	1.29	10.33	34.73
2003	[6437] SMITH I. E. M. (2003)	samp. 45656	O	Kermadec	17.5	KERMADEC ARC / KERMADEC ISLANDS / MACAULEY / SANDY BAY TEPHRA	SUBAERIAL	VOLCANIC ROCK	BASALT	WHOLE ROCK	-30.7	-178.42	-30.7	-178.42	49.76	0.87	14.82	11.94	11.6802	6.94	0.23	0.48	1.78	0.11	109.7	8.83	46.97	51.59	0.37	188.13	2.47	1.45	0.75	16	2.37		1.17	0.53	3.49		0.23	0.28	0.81	7.12	34.72	2.22	1.42	8.22	43.25
2003	[6437] SMITH I. E. M. (2003)	samp. 45647	O	Kermadec	17.5	KERMADEC ARC / KERMADEC ISLANDS / MACAULEY / SANDY BAY TEPHRA	SUBAERIAL	VOLCANIC ROCK	NOT GIVEN	WHOLE ROCK	-30.7	-178.42	-30.7	-178.42	64.23	0.85	13.97	5.55	7.42563	1.83	0.22	1.04	4.03	0.27	259	18.77	20.76	5.32	1.04	17	5.85	3.68	1.42	15	5.41		2.87	1.32	7.2		0.63	0.85	0.98	15.01	3.55	4.99	3.02	18.16	20.91
2003	[6437] SMITH I. E. M. (2003)	samp. 45622	O	Kermadec	17.5	KERMADEC ARC / KERMADEC ISLANDS / MACAULEY / SANDY BAY TEPHRA	SUBAERIAL	VOLCANIC ROCK	NOT GIVEN	WHOLE ROCK	-30.7	-178.42	-30.7	-178.42	67.09	0.59	12.48	3.06	4.2618	1.09	0.15	1.5	5.19	0.11	332.7	22.7	40.24	1.64	1.42	8.35	5.73	3.67	1.2	12	5.29		3.93	1.28	8.9		0.64	1.23	1.77	16.38	0.87	7.09	3.53	27.11	12.01
2003	[6437] SMITH I. E. M. (2003)	samp. 45629	O	Kermadec	17.5	KERMADEC ARC / KERMADEC ISLANDS / MACAULEY / SANDY BAY TEPHRA	SUBAERIAL	VOLCANIC ROCK	NOT GIVEN	WHOLE ROCK	-30.7	-178.42	-30.7	-178.42	68.09	0.61	12.87	3.36	4.52677	1.08	0.15	1.53	4.23	0.12	348.2	23.35	48.35	4.08	1.5	11.19	5.72	3.71	1.21	13	5.36		4.35	1.3	9.25		0.65	1.22	1.75	16.98	3.58	7.08	3.63	27.58	13.02
2013	[17055] BARKER S. J. (2013)	samp. MI01_PC05	O	Kermadec	17.5	KERMADEC ARC / KERMADEC ISLANDS / MACAULEY / SANDY BAY TEPHRA	SUBAERIAL	VOLCANIC ROCK	DACITE	WHOLE ROCK	-30.7	-178.42	-30.7	-178.42	70.408	0.635349	13.3238	3.33315	4.51781	0.873877	0.143741	1.63137	4.49946	0.130414	412.312	28.3615		4.7359	1.40511	16.3231	7.52955	4.94763	1.55806	16.5643	6.6154		4.50599	1.65192	11.379		0.78676	2.27926	1.74036	21.0232	1.24423	7.57669	4.34679	29.3846	15.266
1997	[2495] TURNER SIMON P. (1997)	samp. 14831	O	Kermadec	17.5	KERMADEC ARC / KERMADEC ISLANDS / L^ESPERANCE	SUBAERIAL	VOLCANIC ROCK	BASALT	WHOLE ROCK	-31.43	-178.9	-31.43	-178.9											160	9.61	42	15	0.45	42	3.82	2.46	1.11	22	3.18		1.28		3.56		0.39		0.41	7.7	9	2.2		9.5	42
1997	[2495] TURNER SIMON P. (1997)	samp. 37478	O	Kermadec	17.5	KERMADEC ARC / KERMADEC ISLANDS / L^ESPERANCE	SUBAERIAL	VOLCANIC ROCK	BASALT	WHOLE ROCK	-31.43	-178.9	-31.43	-178.9	51.62	0.94	16.42	10.02	11.7244	4.87	0.23	0.39	1.98	0.12	121	6.4	34	16	0.6	36			0.77	18			1.15		2.9		0.3		0.48	5.5	12	3		9.6	39
1997	[2495] TURNER SIMON P. (1997)	samp. 37486	O	Kermadec	17.5	KERMADEC ARC / KERMADEC ISLANDS / L^ESPERANCE	SUBAERIAL	VOLCANIC ROCK	BASALT	WHOLE ROCK	-31.43	-178.9	-31.43	-178.9	51.96	0.97	16.35	10.22	11.9493	4.94	0.23	0.42	2.31	0.1	134	7.8	34	15	0.53	57			0.85	18			1.22		3.2		0.33		0.32	6.4	16	3		9.8	40
1977	[2770] EWART A. (1977)	samp. 14840	O	Kermadec	17.5	KERMADEC ARC / KERMADEC ISLANDS / L^ESPERANCE	SUBAERIAL	VOLCANIC ROCK	ANDESITE, BASALTIC	WHOLE ROCK	-31.43	-178.9	-31.43	-178.9	50.83	1	18.54	8.89	11.8701	4.47	0.29	0.33	2.27	0.37	155	9.4	37	14	0.25	11	3.3	2.2	0.82		2.8		1.1	0.74	3.2		0.34		0.76	7.3	10	1.7	1.4	6.2
1977	[2770] EWART A. (1977)	samp. 14837	O	Kermadec	17.5	KERMADEC ARC / KERMADEC ISLANDS / L^ESPERANCE	SUBAERIAL	VOLCANIC ROCK	ANDESITE, BASALTIC	WHOLE ROCK	-31.43	-178.9	-31.43	-178.9	51.64	1.01	18.18	9.27	11.8719	4.97	0.24	0.3	1.33	0.06	135	6.6	52	23		42									2.4					5.3	15	2.3		6.7
1977	[2770] EWART A. (1977)	samp. 14835	O	Kermadec	17.5	KERMADEC ARC / KERMADEC ISLANDS / L^ESPERANCE	SUBAERIAL	VOLCANIC ROCK	ANDESITE, BASALTIC	WHOLE ROCK	-31.43	-178.9	-31.43	-178.9	51.67	1.05	18.05	8.71	12.1579	4.5	0.28	0.42	2.5	0.1	165	6.5	39	22		76									2.6					5.9	9	1.5		10
1977	[2770] EWART A. (1977)	samp. 14831	O	Kermadec	17.5	KERMADEC ARC / KERMADEC ISLANDS / L^ESPERANCE	SUBAERIAL	VOLCANIC ROCK	ANDESITE, BASALTIC	WHOLE ROCK	-31.43	-178.9	-31.43	-178.9	52.66	1.05	17.66	8.63	12.1752	4.85	0.24	0.33	0.98	0.14	160	6.4	38	15		8									2.3					6	9	2.2		9.5
1977	[2770] EWART A. (1977)	samp. 14826/1	O	Kermadec	17.5	KERMADEC ARC / KERMADEC ISLANDS / L^ESPERANCE	SUBAERIAL	VOLCANIC ROCK	ANDESITE, BASALTIC	WHOLE ROCK	-31.43	-178.9	-31.43	-178.9	53.64	1.02	16.63	8.65	12.0418	4.51	0.24	0.39	1.98	0.08	155	6.6	41	19		9									2.2					5.4	9	1.7		8
1994	[3056] EWART A. (1994)	samp. 14837	O	Kermadec	17.5	KERMADEC ARC / KERMADEC ISLANDS / L^ESPERANCE	SUBAERIAL	VOLCANIC ROCK	ANDESITE, BASALTIC	WHOLE ROCK	-31.43	-178.9	-31.43	-178.9	51.87	1.01	18.26	9.31	11.9199	4.99	0.24	0.3	1.34	0.06	141.4	7.87	42	23	0.17	42	0.59	2.31	0.9	21.8	2.9		1.28	3.76	3.12	4.1	0.39		0.41	6.79	15	2.98	1.33	6.7	42
1993	[3319] GAMBLE J. A. (1993)	samp. AU14837	O	Kermadec	17.5	KERMADEC ARC / KERMADEC ISLANDS / L^ESPERANCE	SUBAERIAL	VOLCANIC ROCK	BASALT	WHOLE ROCK	-31.43	-178.9	-31.43	-178.9	51.64	1.01	18.18	9.27	11.8727	4.97	0.24	0.3	1.33	0.06	115	9.69		17		47			0.94	17			1.25		3.3		0.34		1	7.82	19	3		8	39
1998	[3371] EWART A. (1998)	samp. 14831	O	Kermadec	17.5	KERMADEC ARC / KERMADEC ISLANDS / L^ESPERANCE	SUBAERIAL	VOLCANIC ROCK	ANDESITE, BASALTIC	WHOLE ROCK	-31.43	-178.9	-31.43	-178.9											136	8.76	34.7	4.96	0.42	8	3.44	2.2	0.891	18	3		1.13	0.77	3.3		0.341		0.45	7.32	10.5	2.92	1.41	6.99	36.2
1998	[3371] EWART A. (1998)	samp. 14835	O	Kermadec	17.5	KERMADEC ARC / KERMADEC ISLANDS / L^ESPERANCE	SUBAERIAL	VOLCANIC ROCK	ANDESITE, BASALTIC	WHOLE ROCK	-31.43	-178.9	-31.43	-178.9											152	9.01	39.1	6.33	0.35	69.2	3.32	2.08	0.894	18.5	2.95		1.15	0.722	3.36	5.3	0.315		0.5	7.51	12.2	2.85	1.45	10.7	39
1998	[3371] EWART A. (1998)	samp. 14837	O	Kermadec	17.5	KERMADEC ARC / KERMADEC ISLANDS / L^ESPERANCE	SUBAERIAL	VOLCANIC ROCK	ANDESITE, BASALTIC	WHOLE ROCK	-31.43	-178.9	-31.43	-178.9											127	7.63	43.5	11.7	0.47	79.4	2.79	1.78	0.803	19.6	2.45		0.9	0.59	2.73	0.83	0.26		0.4	6.21	18.6	2.22	1.26	8.84	38.7
1998	[3371] EWART A. (1998)	samp. 14840	O	Kermadec	17.5	KERMADEC ARC / KERMADEC ISLANDS / L^ESPERANCE	SUBAERIAL	VOLCANIC ROCK	ANDESITE, BASALTIC	WHOLE ROCK	-31.43	-178.9	-31.43	-178.9											151	9.12	41.5	5.29	0.35	30.3	3.33	2.11	0.909	19.9	3.02		1.24	0.717	3.32	3.41	0.325		0.46	7.33	12.8	2.39	1.5	7.45	37.2
2007	[10608] PEARCE J. A.(2007) [GeoReM [2940] ]	samp. 14831	O	Kermadec	17.5	KERMADEC ARC / KERMADEC ISLANDS / L^ESPERANCE	SUBAERIAL	VOLCANIC ROCK	ANDESITE, BASALTIC, THOLEIITIC	WHOLE ROCK	-31.43	-178.9	-31.43	-178.9											136	8.76	35	5	0.42	8	3.44	2.2	0.89	18	3		1.13	0.77	3.3		0.34		0.45	7.32	11	2.92	1.41	7	39
[truncated: 19 more columns]

## Sheet: (N)Izu
Year	CITATION	SAMPLE NAME	TYPE	arc segment	crustal thickness (km)	LOCATION	LAND/SEA (SAMPLING)	ROCK TYPE	ROCK NAME	TYPE OF MATERIAL	LATITUDE (MIN.)	LONGITUDE (MIN.)	LATITUDE (MAX.)	LONGITUDE (MAX.)	SIO2(WT%)	TIO2(WT%)	AL2O3(WT%)	CAO(WT%)	FeOt (WT%)	MGO(WT%)	MNO(WT%)	K2O(WT%)	NA2O(WT%)	P2O5(WT%)	BA(PPM)	CE(PPM)	CO(PPM)	CR(PPM)	CS(PPM)	CU(PPM)	DY(PPM)	ER(PPM)	EU(PPM)	GA(PPM)	GD(PPM)	GE(PPM)	HF(PPM)	HO(PPM)	LA(PPM)	LI(PPM)	LU(PPM)	MO(PPM)	NB(PPM)	ND(PPM)	NI(PPM)	PB(PPM)	PR(PPM)	RB(PPM)	SC(PPM)
2016	[20417] FREYMUTH H.(2016) [GeoReM [9507] ]	samp. 1986A-1	O	(N)Izu	20	IZU-BONIN ARC / IZU ARC / IZU-OSHIMA / OSHIMA	SUBAERIAL	VOLCANIC ROCK	ANDESITE, BASALTIC	WHOLE ROCK	34.75	139.42	34.75	139.42	52.12	1.16	15.17	10.25	12.5072	4.8	0.21	0.4	1.91	0.11	209.3	6.421	37.1	27.73	0.86	333.5	3.934	2.48	0.827	11.62	3.267		1.482	0.87	2.129	7.924	0.39		0.491	6.329	14.58	3.75	1.184	6.865	51.97
2016	[20417] FREYMUTH H.(2016) [GeoReM [9507] ]	samp. S2-1	O	(N)Izu	20	IZU-BONIN ARC / IZU ARC / IZU-OSHIMA / OSHIMA	SUBAERIAL	VOLCANIC ROCK	BASALT	WHOLE ROCK	34.75	139.42	34.75	139.42	51.36	1.15	14.98	10.3	12.5882	5.56	0.21	0.4	1.93	0.11	204.7	6.677	38.74	34.99	0.847	310.6	3.882	2.426	0.821	11.36	3.222		1.494	0.853	2.222	8.009	0.381		0.532	6.468	19.64	3.701	1.214	6.897	53.676
2016	[20417] FREYMUTH H.(2016) [GeoReM [9507] ]	samp. N4-1	O	(N)Izu	20	IZU-BONIN ARC / IZU ARC / IZU-OSHIMA / OSHIMA	SUBAERIAL	VOLCANIC ROCK	ANDESITE, BASALTIC	WHOLE ROCK	34.75	139.42	34.75	139.42	52.18	1.19	14.94	9.97	12.5882	5.06	0.21	0.41	1.94	0.11	215.4	7.124	36.59	20.58	0.829	258.9	4.107	2.586	0.859	11.7	3.429		1.575	0.908	2.39	7.649	0.408		0.563	6.899	13.33	3.916	1.297	7.121	54.628
2016	[20417] FREYMUTH H.(2016) [GeoReM [9507] ]	samp. Y5-1	O	(N)Izu	20	IZU-BONIN ARC / IZU ARC / IZU-OSHIMA / OSHIMA	SUBAERIAL	VOLCANIC ROCK	ANDESITE, BASALTIC	WHOLE ROCK	34.75	139.42	34.75	139.42	52.4	1.23	14.27	9.78	13.1821	4.87	0.22	0.43	2.04	0.11	225.7	6.994	38.63	20.44	0.857	244.7	4.267	2.673	0.88	11.87	3.53		1.609	0.939	2.348	8.682	0.422		0.55	6.905	15.79	4.154	1.29	7.333	55.679
1998	[2328] TAYLOR R. N. (1998)	samp. JB-2	O	(N)Izu	20	IZU-BONIN ARC / IZU ARC / IZU-OSHIMA / OSHIMA	SUBAERIAL	VOLCANIC ROCK	ANDESITE	WHOLE ROCK	34.75	139.42	34.75	139.42	52.69	1.202	14.65	9.7	12.7952	4.62	0.208	0.415	2.14	0.096	211	6.76	40	37	0.87	210	4.02	2.63	0.868	17.7	3.23		1.62	0.92	2.15		0.41		0.51	6.51	14.5	4.75	1.1	6.08	52.7
1998	[2328] TAYLOR R. N. (1998)	samp. 781/4	O	(N)Izu	20	IZU-BONIN ARC / IZU ARC / IZU-OSHIMA / OSHIMA	SUBAERIAL	VOLCANIC ROCK	BASALT, THOLEIITIC	WHOLE ROCK	34.75	139.42	34.75	139.42	49.55	0.566	19.67	12.69	9.97878	5.2	0.175	0.156	1.28	0.033	86	2.57	42	30	0.28	161	1.8	1.2	0.438	16.7	1.48		0.58	0.42	0.75		0.18		0.19	2.58	16.8	2.32	0.43	1.89	40.8
1998	[2328] TAYLOR R. N. (1998)	samp. 781/12	O	(N)Izu	20	IZU-BONIN ARC / IZU ARC / IZU-OSHIMA / OSHIMA	SUBAERIAL	VOLCANIC ROCK	ANDESITE	WHOLE ROCK	34.75	139.42	34.75	139.42	52.57	1.134	14.8	10.15	12.5972	5.23	0.215	0.39	1.85	0.092	181	6.92	42	60	0.74	194	3.78	2.44	0.85	16.7	3		1.5	0.87	2.24		0.39		0.62	6.29	16.7	4.8	1.1	5.61	52.1
1998	[2328] TAYLOR R. N. (1998)	samp. 781/5B	O	(N)Izu	20	IZU-BONIN ARC / IZU ARC / IZU-OSHIMA / OSHIMA	SUBAERIAL	VOLCANIC ROCK	BASALT, THOLEIITIC	WHOLE ROCK	34.75	139.42	34.75	139.42	49.58	0.61	18.81	12.48	10.5637	5.52	0.186	0.128	1.47	0.035	82	3.6	45	37		163	2	1.2	0.454	16	1.54		0.58	0.43	1.2		0.2		0.19	2.94	17.9	2.06	0.54		43.1
1988	[18306] FUJII T. (1988)	samp. NO. 11	O	(N)Izu	20	IZU-BONIN ARC / IZU ARC / IZU-OSHIMA / OSHIMA	SUBAERIAL	VOLCANIC ROCK	NOT GIVEN	WHOLE ROCK	34.75	139.42	34.75	139.42	61.28	0.99	14.38	7.05	10.1	2.26	0.19	0.76	2.76	0.17	458					98.1				17.8											5.6			12.6	29.1
1988	[18306] FUJII T. (1988)	samp. NO. 19	O	(N)Izu	20	IZU-BONIN ARC / IZU ARC / IZU-OSHIMA / OSHIMA	SUBAERIAL	VOLCANIC ROCK	NOT GIVEN	WHOLE ROCK	34.75	139.42	34.75	139.42	63.93	0.9	13.92	6.01	9.18	1.57	0.18	0.9	3.17	0.19	508					95.2				16.7											3.4			14.1	25.2
1988	[18306] FUJII T. (1988)	samp. NO. 85	O	(N)Izu	20	IZU-BONIN ARC / IZU ARC / IZU-OSHIMA / OSHIMA	SUBAERIAL	VOLCANIC ROCK	NOT GIVEN	WHOLE ROCK	34.75	139.42	34.75	139.42	67.2	0.74	13.1	4.7	8.71	0.73	0.17	0.82	3.57	0.23	574					139				16.8											5.2			19.5	20.7
1997	[2270] GUST D. A. (1997)	samp. 85-10-14-3	O	(N)Izu	20	IZU-BONIN ARC / IZU ARC / IZU-OSHIMA / OSHIMA	SUBAERIAL	VOLCANIC ROCK	BASALT	WHOLE ROCK	34.75	139.42	34.75	139.42	52.27	1.15	14.76	9.85	12.6601	5.15	0.22	0.41	1.96	0.16	124			35		327				17										19	20				50
1997	[2270] GUST D. A. (1997)	samp. 85-10-15-4	O	(N)Izu	20	IZU-BONIN ARC / IZU ARC / IZU-OSHIMA / OSHIMA	SUBAERIAL	VOLCANIC ROCK	BASALT	WHOLE ROCK	34.75	139.42	34.75	139.42	52.01	1.03	17.47	10.41	11.2503	4.21	0.19	0.39	1.71	0.09	104	4		28		289				14										13	13				42
1997	[2336] TOGASHI S. (1997)	samp. LAIII	O	(N)Izu	20	IZU-BONIN ARC / IZU ARC / IZU-OSHIMA / OSHIMA	SUBAERIAL	VOLCANIC ROCK	ANDESITE	WHOLE ROCK	34.75	139.42	34.75	139.42											212			38		306															16			6.6
1997	[2336] TOGASHI S. (1997)	samp. LBI	O	(N)Izu	20	IZU-BONIN ARC / IZU ARC / IZU-OSHIMA / OSHIMA	SUBAERIAL	VOLCANIC ROCK	ANDESITE	WHOLE ROCK	34.75	139.42	34.75	139.42											259			11		312															7			7.6
1997	[2336] TOGASHI S. (1997)	samp. LBII	O	(N)Izu	20	IZU-BONIN ARC / IZU ARC / IZU-OSHIMA / OSHIMA	SUBAERIAL	VOLCANIC ROCK	ANDESITE	WHOLE ROCK	34.75	139.42	34.75	139.42											303			4		253															3			9.3
1997	[2336] TOGASHI S. (1997)	samp. LBIII	O	(N)Izu	20	IZU-BONIN ARC / IZU ARC / IZU-OSHIMA / OSHIMA	SUBAERIAL	VOLCANIC ROCK	ANDESITE	WHOLE ROCK	34.75	139.42	34.75	139.42											242			10		322															7			6.6
1997	[2336] TOGASHI S. (1997)	samp. Y1	O	(N)Izu	20	IZU-BONIN ARC / IZU ARC / IZU-OSHIMA / OSHIMA	SUBAERIAL	VOLCANIC ROCK	ANDESITE	WHOLE ROCK	34.75	139.42	34.75	139.42	53.73	1.34	14.05	9.51	13.9	4.78	0.22	0.46	1.95	0.06	212			24		318															12			7.3
1997	[2336] TOGASHI S. (1997)	samp. Y2	O	(N)Izu	20	IZU-BONIN ARC / IZU ARC / IZU-OSHIMA / OSHIMA	SUBAERIAL	VOLCANIC ROCK	ANDESITE	WHOLE ROCK	34.75	139.42	34.75	139.42	53.37	1.24	14.45	9.78	13.68	4.88	0.21	0.42	1.87	0.11	208			23		342															14			6.7
1997	[2336] TOGASHI S. (1997)	samp. Y3	O	(N)Izu	20	IZU-BONIN ARC / IZU ARC / IZU-OSHIMA / OSHIMA	SUBAERIAL	VOLCANIC ROCK	ANDESITE	WHOLE ROCK	34.75	139.42	34.75	139.42	53.39	1.27	14.28	9.96	13.69	4.7	0.21	0.44	1.98	0.09	218			21		410															14			6.7
1997	[2336] TOGASHI S. (1997)	samp. Y4	O	(N)Izu	20	IZU-BONIN ARC / IZU ARC / IZU-OSHIMA / OSHIMA	SUBAERIAL	VOLCANIC ROCK	ANDESITE	WHOLE ROCK	34.75	139.42	34.75	139.42	53.09	1.22	15.04	9.8	13.43	4.93	0.21	0.41	1.77	0.1	203			28		307															13			6.8
1997	[2336] TOGASHI S. (1997)	samp. Y5A	O	(N)Izu	20	IZU-BONIN ARC / IZU ARC / IZU-OSHIMA / OSHIMA	SUBAERIAL	VOLCANIC ROCK	ANDESITE	WHOLE ROCK	34.75	139.42	34.75	139.42	57.32	1.21	13.94	8.18	12.36	3.61	0.2	0.66	2.37	0.13	320			17		222															11			9.1
1997	[2336] TOGASHI S. (1997)	samp. Y6	O	(N)Izu	20	IZU-BONIN ARC / IZU ARC / IZU-OSHIMA / OSHIMA	SUBAERIAL	VOLCANIC ROCK	ANDESITE	WHOLE ROCK	34.75	139.42	34.75	139.42	51.98	1.15	16.66	10.68	12.47	4.53	0.19	0.38	1.86	0.1	195			25		253															15			4.1
1997	[2336] TOGASHI S. (1997)	samp. N1U	O	(N)Izu	20	IZU-BONIN ARC / IZU ARC / IZU-OSHIMA / OSHIMA	SUBAERIAL	VOLCANIC ROCK	ANDESITE	WHOLE ROCK	34.75	139.42	34.75	139.42	52.6	1.17	15.25	10.27	12.92	5.32	0.2	0.39	1.79	0.09	193			32		250															15			5.3
1997	[2336] TOGASHI S. (1997)	samp. N1M	O	(N)Izu	20	IZU-BONIN ARC / IZU ARC / IZU-OSHIMA / OSHIMA	SUBAERIAL	VOLCANIC ROCK	ANDESITE	WHOLE ROCK	34.75	139.42	34.75	139.42	52.86	1.16	15.09	10.31	13.03	5.09	0.2	0.39	1.79	0.08	202			32		285															15			6.1
1997	[2336] TOGASHI S. (1997)	samp. N1L	O	(N)Izu	20	IZU-BONIN ARC / IZU ARC / IZU-OSHIMA / OSHIMA	SUBAERIAL	VOLCANIC ROCK	ANDESITE	WHOLE ROCK	34.75	139.42	34.75	139.42											208			28		279															16			3.9
1997	[2336] TOGASHI S. (1997)	samp. N2	O	(N)Izu	20	IZU-BONIN ARC / IZU ARC / IZU-OSHIMA / OSHIMA	SUBAERIAL	VOLCANIC ROCK	ANDESITE	WHOLE ROCK	34.75	139.42	34.75	139.42	51.05	0.91	19.19	12.22	10.5	3.77	0.15	0.32	1.8	0.08	167			21		190															12			4.3
1997	[2336] TOGASHI S. (1997)	samp. N3B	O	(N)Izu	20	IZU-BONIN ARC / IZU ARC / IZU-OSHIMA / OSHIMA	SUBAERIAL	VOLCANIC ROCK	ANDESITE	WHOLE ROCK	34.75	139.42	34.75	139.42	53.28	1.24	15.23	9.74	13.09	4.82	0.21	0.41	1.87	0.1	204			27		313															13			4.8
1997	[2336] TOGASHI S. (1997)	samp. N3U	O	(N)Izu	20	IZU-BONIN ARC / IZU ARC / IZU-OSHIMA / OSHIMA	SUBAERIAL	VOLCANIC ROCK	ANDESITE	WHOLE ROCK	34.75	139.42	34.75	139.42											209			29		307															19			5.9
1997	[2336] TOGASHI S. (1997)	samp. N3M	O	(N)Izu	20	IZU-BONIN ARC / IZU ARC / IZU-OSHIMA / OSHIMA	SUBAERIAL	VOLCANIC ROCK	ANDESITE	WHOLE ROCK	34.75	139.42	34.75	139.42	53.07	1.26	15.39	9.75	13.12	4.74	0.21	0.44	1.9	0.11	197			25		286															12			7.7
1997	[2336] TOGASHI S. (1997)	samp. N3L	O	(N)Izu	20	IZU-BONIN ARC / IZU ARC / IZU-OSHIMA / OSHIMA	SUBAERIAL	VOLCANIC ROCK	ANDESITE	WHOLE ROCK	34.75	139.42	34.75	139.42											204			30		286															13			6.4
1997	[2336] TOGASHI S. (1997)	samp. N4U	O	(N)Izu	20	IZU-BONIN ARC / IZU ARC / IZU-OSHIMA / OSHIMA	SUBAERIAL	VOLCANIC ROCK	ANDESITE	WHOLE ROCK	34.75	139.42	34.75	139.42	53.46	1.24	14.88	9.68	13.19	4.93	0.21	0.43	1.88	0.1	204			26		307															12			5.8
1997	[2336] TOGASHI S. (1997)	samp. N4L	O	(N)Izu	20	IZU-BONIN ARC / IZU ARC / IZU-OSHIMA / OSHIMA	SUBAERIAL	VOLCANIC ROCK	ANDESITE	WHOLE ROCK	34.75	139.42	34.75	139.42											223			29		303															13			5.8
1997	[2336] TOGASHI S. (1997)	samp. S2	O	(N)Izu	20	IZU-BONIN ARC / IZU ARC / IZU-OSHIMA / OSHIMA	SUBAERIAL	VOLCANIC ROCK	ANDESITE	WHOLE ROCK	34.75	139.42	34.75	139.42	53.81	1.19	14.63	9.89	12.85	5.13	0.2	0.44	1.76	0.1	207			41		246															17			6.2
1997	[2336] TOGASHI S. (1997)	samp. YE3	O	(N)Izu	20	IZU-BONIN ARC / IZU ARC / IZU-OSHIMA / OSHIMA	SUBAERIAL	VOLCANIC ROCK	ANDESITE	WHOLE ROCK	34.75	139.42	34.75	139.42	52.84	1.04	16.14	10.78	11.95	4.9	0.19	0.34	1.76	0.06	167			49		202															12			4.5
1997	[2336] TOGASHI S. (1997)	samp. L21-4	O	(N)Izu	20	IZU-BONIN ARC / IZU ARC / IZU-OSHIMA / OSHIMA	SUBAERIAL	VOLCANIC ROCK	ANDESITE	WHOLE ROCK	34.75	139.42	34.75	139.42	53.2	1.13	15.02	10.31	12.69	5.13	0.2	0.39	1.83	0.1	180			54		228															13			5.8
1997	[2336] TOGASHI S. (1997)	samp. L40-2	O	(N)Izu	20	IZU-BONIN ARC / IZU ARC / IZU-OSHIMA / OSHIMA	SUBAERIAL	VOLCANIC ROCK	ANDESITE	WHOLE ROCK	34.75	139.42	34.75	139.42	52.59	1.02	16.15	11.04	11.84	4.91	0.19	0.35	1.85	0.09	162			46		181															13			5.3
1997	[2336] TOGASHI S. (1997)	samp. O95-6	O	(N)Izu	20	IZU-BONIN ARC / IZU ARC / IZU-OSHIMA / OSHIMA	SUBAERIAL	VOLCANIC ROCK	ANDESITE	WHOLE ROCK	34.75	139.42	34.75	139.42	51.86	0.97	17.2	11.26	11.93	4.61	0.19	0.25	1.67	0.06	130			31		157															8			2.6
1997	[2336] TOGASHI S. (1997)	samp. O95-5	O	(N)Izu	20	IZU-BONIN ARC / IZU ARC / IZU-OSHIMA / OSHIMA	SUBAERIAL	VOLCANIC ROCK	ANDESITE	WHOLE ROCK	34.75	139.42	34.75	139.42											149			25		157															8			3.3
1997	[2336] TOGASHI S. (1997)	samp. O95-4	O	(N)Izu	20	IZU-BONIN ARC / IZU ARC / IZU-OSHIMA / OSHIMA	SUBAERIAL	VOLCANIC ROCK	ANDESITE	WHOLE ROCK	34.75	139.42	34.75	139.42											147			28		156															7			3.2
1997	[2336] TOGASHI S. (1997)	samp. O95-3	O	(N)Izu	20	IZU-BONIN ARC / IZU ARC / IZU-OSHIMA / OSHIMA	SUBAERIAL	VOLCANIC ROCK	ANDESITE	WHOLE ROCK	34.75	139.42	34.75	139.42											143			30		152															8			3.3
1997	[2336] TOGASHI S. (1997)	samp. O95-2	O	(N)Izu	20	IZU-BONIN ARC / IZU ARC / IZU-OSHIMA / OSHIMA	SUBAERIAL	VOLCANIC ROCK	ANDESITE	WHOLE ROCK	34.75	139.42	34.75	139.42	54.18	1.12	15.54	9.65	12.69	4.3	0.22	0.34	1.9	0.07	181			14		170															6			3
1997	[2336] TOGASHI S. (1997)	samp. O95-1	O	(N)Izu	20	IZU-BONIN ARC / IZU ARC / IZU-OSHIMA / OSHIMA	SUBAERIAL	VOLCANIC ROCK	ANDESITE	WHOLE ROCK	34.75	139.42	34.75	139.42	54	1.19	15	9.54	13.19	4.42	0.23	0.35	2.01	0.07	176			9		186															3			5.2
1997	[2336] TOGASHI S. (1997)	samp. YE1	O	(N)Izu	20	IZU-BONIN ARC / IZU ARC / IZU-OSHIMA / OSHIMA	SUBAERIAL	VOLCANIC ROCK	ANDESITE	WHOLE ROCK	34.75	139.42	34.75	139.42	51.41	0.7	17.44	12.05	10.6	6.01	0.17	0.18	1.4	0.03	102			76		123															18			1.9
1997	[2336] TOGASHI S. (1997)	samp. OE4	O	(N)Izu	20	IZU-BONIN ARC / IZU ARC / IZU-OSHIMA / OSHIMA	SUBAERIAL	VOLCANIC ROCK	ANDESITE	WHOLE ROCK	34.75	139.42	34.75	139.42	61.05	1.21	14.41	6.51	11.15	1.95	0.24	0.59	2.74	0.15	317			5		90															1			9
1997	[2336] TOGASHI S. (1997)	samp. OE3	O	(N)Izu	20	IZU-BONIN ARC / IZU ARC / IZU-OSHIMA / OSHIMA	SUBAERIAL	VOLCANIC ROCK	ANDESITE	WHOLE ROCK	34.75	139.42	34.75	139.42	55	1.15	15.83	9.39	12.36	3.46	0.22	0.38	2.13	0.09	188			2		162															2			4.3
1997	[2336] TOGASHI S. (1997)	samp. OE1	O	(N)Izu	20	IZU-BONIN ARC / IZU ARC / IZU-OSHIMA / OSHIMA	SUBAERIAL	VOLCANIC ROCK	ANDESITE	WHOLE ROCK	34.75	139.42	34.75	139.42	50.52	0.67	17.81	12.74	10.47	5.98	0.16	0.19	1.41	0.04	115			90		156															23			1.6
1997	[2336] TOGASHI S. (1997)	samp. OE2	O	(N)Izu	20	IZU-BONIN ARC / IZU ARC / IZU-OSHIMA / OSHIMA	SUBAERIAL	VOLCANIC ROCK	ANDESITE	WHOLE ROCK	34.75	139.42	34.75	139.42	53.6	1.19	14.48	9.52	13.83	4.67	0.21	0.37	2.02	0.1	224			17		232															11			3.4
1997	[2336] TOGASHI S. (1997)	samp. GL	O	(N)Izu	20	IZU-BONIN ARC / IZU ARC / IZU-OSHIMA / GYOJAKUTSU	SUBAERIAL	VOLCANIC ROCK	ANDESITE	WHOLE ROCK	34.75	139.42	34.75	139.42	54.04	0.88	16.67	10.34	11.21	4.54	0.2	0.22	1.88	0.04	136			30		104															8			3.3
1997	[2336] TOGASHI S. (1997)	samp. GU1	O	(N)Izu	20	IZU-BONIN ARC / IZU ARC / IZU-OSHIMA / GYOJAKUTSU	SUBAERIAL	VOLCANIC ROCK	ANDESITE	WHOLE ROCK	34.75	139.42	34.75	139.42	56.25	0.98	15.97	9.35	11.13	3.69	0.2	0.3	2.08	0.06	175			15		70															5			2.8
1997	[2336] TOGASHI S. (1997)	samp. GU2	O	(N)Izu	20	IZU-BONIN ARC / IZU ARC / IZU-OSHIMA / GYOJAKUTSU	SUBAERIAL	VOLCANIC ROCK	ANDESITE	WHOLE ROCK	34.75	139.42	34.75	139.42											159			20		75															6			1.5
1997	[2336] TOGASHI S. (1997)	samp. F1	O	(N)Izu	20	IZU-BONIN ARC / IZU ARC / IZU-OSHIMA / FUDESHIMA	SUBAERIAL	VOLCANIC ROCK	ANDESITE	WHOLE ROCK	34.75	139.42	34.75	139.42											105			48		128															27			1.6
1997	[2336] TOGASHI S. (1997)	samp. F2	O	(N)Izu	20	IZU-BONIN ARC / IZU ARC / IZU-OSHIMA / FUDESHIMA	SUBAERIAL	VOLCANIC ROCK	ANDESITE	WHOLE ROCK	34.75	139.42	34.75	139.42											117			14		176															11			2
1997	[2336] TOGASHI S. (1997)	samp. F3	O	(N)Izu	20	IZU-BONIN ARC / IZU ARC / IZU-OSHIMA / FUDESHIMA	SUBAERIAL	VOLCANIC ROCK	ANDESITE	WHOLE ROCK	34.75	139.42	34.75	139.42	52.77	0.76	16.43	10.42	12.07	5.23	0.19	0.25	1.83	0.04	142			12		149															5			2.5
1997	[2336] TOGASHI S. (1997)	samp. F5	O	(N)Izu	20	IZU-BONIN ARC / IZU ARC / IZU-OSHIMA / FUDESHIMA	SUBAERIAL	VOLCANIC ROCK	ANDESITE	WHOLE ROCK	34.75	139.42	34.75	139.42	49.84	0.48	18.51	13.32	9.24	6.77	0.15	0.21	1.44	0.04	97			100		88															30			1
1997	[2336] TOGASHI S. (1997)	samp. OK11C	O	(N)Izu	20	IZU-BONIN ARC / IZU ARC / IZU-OSHIMA / OKATA	SUBAERIAL	VOLCANIC ROCK	BASALT	WHOLE ROCK	34.75	139.42	34.75	139.42	49.34	0.65	18.33	13.32	11.02	5.68	0.18	0.12	1.33	0.03	70			47		132															14			1.4
1997	[2336] TOGASHI S. (1997)	samp. OK12	O	(N)Izu	20	IZU-BONIN ARC / IZU ARC / IZU-OSHIMA / OKATA	SUBAERIAL	VOLCANIC ROCK	BASALT	WHOLE ROCK	34.75	139.42	34.75	139.42											80			28		141															12			1.4
1997	[2336] TOGASHI S. (1997)	samp. OK1	O	(N)Izu	20	IZU-BONIN ARC / IZU ARC / IZU-OSHIMA / OKATA	SUBAERIAL	VOLCANIC ROCK	BASALT	WHOLE ROCK	34.75	139.42	34.75	139.42	49.33	0.52	19.58	13.08	10.26	5.66	0.16	0.09	1.29	0.03	79			33		119															16
1997	[2336] TOGASHI S. (1997)	samp. OK10	O	(N)Izu	20	IZU-BONIN ARC / IZU ARC / IZU-OSHIMA / OKATA	SUBAERIAL	VOLCANIC ROCK	BASALT	WHOLE ROCK	34.75	139.42	34.75	139.42											80			20		124															14
1997	[2336] TOGASHI S. (1997)	samp. OK15	O	(N)Izu	20	IZU-BONIN ARC / IZU ARC / IZU-OSHIMA / OKATA	SUBAERIAL	VOLCANIC ROCK	BASALT	WHOLE ROCK	34.75	139.42	34.75	139.42	48.82	0.64	17.16	13.3	11.36	7.1	0.18	0.08	1.33	0.02	67			94		107															24
1988	[18306] FUJII T. (1988)	samp. NO. 3	O	(N)Izu	20	IZU-BONIN ARC / IZU ARC / IZU-OSHIMA / OSHIMA	SUBAERIAL	VOLCANIC ROCK	NOT GIVEN	WHOLE ROCK	34.75	139.42	34.75	139.42	53.11	1.21	15.21	10.32	12.84	4.72	0.19	0.43	1.83	0.09	237					318				16.1									2.8		17	5.1		6.6	56.1
1988	[18306] FUJII T. (1988)	samp. NO. 4	O	(N)Izu	20	IZU-BONIN ARC / IZU ARC / IZU-OSHIMA / OSHIMA	SUBAERIAL	VOLCANIC ROCK	NOT GIVEN	WHOLE ROCK	34.75	139.42	34.75	139.42	53.09	1.2	15.31	10.36	12.7	4.73	0.19	0.42	1.86	0.09	222					315				16.9									2.7		17.2	6.1		6.3	56.9
1988	[18306] FUJII T. (1988)	samp. NO. 14	O	(N)Izu	20	IZU-BONIN ARC / IZU ARC / IZU-OSHIMA / OSHIMA	SUBAERIAL	VOLCANIC ROCK	NOT GIVEN	WHOLE ROCK	34.75	139.42	34.75	139.42	52.81	1.18	15.3	10.44	13.12	4.68	0.19	0.41	1.73	0.08	229					312				16.9									3		16.2	7.4		6.6	51.1
1988	[18306] FUJII T. (1988)	samp. NO. 28	O	(N)Izu	20	IZU-BONIN ARC / IZU ARC / IZU-OSHIMA / OSHIMA	SUBAERIAL	VOLCANIC ROCK	NOT GIVEN	WHOLE ROCK	34.75	139.42	34.75	139.42	52.73	1.18	15.38	10.44	13.17	4.66	0.19	0.41	1.73	0.09	214					312				18.1									3		17.2	6.2		6.2	54
1988	[18306] FUJII T. (1988)	samp. NO. 53	O	(N)Izu	20	IZU-BONIN ARC / IZU ARC / IZU-OSHIMA / OSHIMA	SUBAERIAL	VOLCANIC ROCK	NOT GIVEN	WHOLE ROCK	34.75	139.42	34.75	139.42	52.54	1.18	15.26	10.34	13.37	4.7	0.19	0.42	1.87	0.09	218					322				16.9									2.4		16.8	5.6		5.1	50.3
1988	[18306] FUJII T. (1988)	samp. NO. 80	O	(N)Izu	20	IZU-BONIN ARC / IZU ARC / IZU-OSHIMA / OSHIMA	SUBAERIAL	VOLCANIC ROCK	NOT GIVEN	WHOLE ROCK	34.75	139.42	34.75	139.42	52.88	1.19	15.31	10.39	12.89	4.72	0.18	0.42	1.88	0.09	223					328				17.4									2.7		18.3	4.8		6.7	50.4
1988	[18306] FUJII T. (1988)	samp. NO. 9	O	(N)Izu	20	IZU-BONIN ARC / IZU ARC / IZU-OSHIMA / OSHIMA	SUBAERIAL	VOLCANIC ROCK	NOT GIVEN	WHOLE ROCK	34.75	139.42	34.75	139.42	54.59	1.27	14.54	9.19	13.32	4.2	0.2	0.47	2.06	0.1	244					340				17									3.2		10	7.4		6.6	52.9
1988	[18306] FUJII T. (1988)	samp. NO. 10	O	(N)Izu	20	IZU-BONIN ARC / IZU ARC / IZU-OSHIMA / OSHIMA	SUBAERIAL	VOLCANIC ROCK	NOT GIVEN	WHOLE ROCK	34.75	139.42	34.75	139.42	56.85	1.19	14.45	8.41	12.29	3.52	0.2	0.58	2.33	0.12	302					282				17									2.9		6.9	6.6		8.8	48.6
1988	[18306] FUJII T. (1988)	samp. NO. 13	O	(N)Izu	20	IZU-BONIN ARC / IZU ARC / IZU-OSHIMA / OSHIMA	SUBAERIAL	VOLCANIC ROCK	NOT GIVEN	WHOLE ROCK	34.75	139.42	34.75	139.42	54.39	1.26	14.54	9.09	13.84	4.15	0.2	0.46	1.94	0.1	247					339				18.3									3		11.1	8.4		7.6	52.3
1988	[18306] FUJII T. (1988)	samp. NO. 22	O	(N)Izu	20	IZU-BONIN ARC / IZU ARC / IZU-OSHIMA / OSHIMA	SUBAERIAL	VOLCANIC ROCK	NOT GIVEN	WHOLE ROCK	34.75	139.42	34.75	139.42	54.95	1.24	14.52	8.97	13.46	4.02	0.2	0.49	2.01	0.1	259					315				17.7									2.9		8.3	6.6		8.3	55
1988	[18306] FUJII T. (1988)	samp. NO. 27	O	(N)Izu	20	IZU-BONIN ARC / IZU ARC / IZU-OSHIMA / OSHIMA	SUBAERIAL	VOLCANIC ROCK	NOT GIVEN	WHOLE ROCK	34.75	139.42	34.75	139.42	54.12	1.26	14.52	9.12	14.07	4.14	0.2	0.46	1.96	0.1	243					331				17.4									3.1		10.2	5.8		6.5	52.5
1988	[18306] FUJII T. (1988)	samp. NO. 21	O	(N)Izu	20	IZU-BONIN ARC / IZU ARC / IZU-OSHIMA / OSHIMA	SUBAERIAL	VOLCANIC ROCK	NOT GIVEN	WHOLE ROCK	34.75	139.42	34.75	139.42	54.77	1.26	14.63	9.1	13.32	4.15	0.2	0.48	1.95	0.1	253					321				17.4									2.9		9.1	6.1		6.8	51.1
1988	[18306] FUJII T. (1988)	samp. NO. 46	O	(N)Izu	20	IZU-BONIN ARC / IZU ARC / IZU-OSHIMA / OSHIMA	SUBAERIAL	VOLCANIC ROCK	NOT GIVEN	WHOLE ROCK	34.75	139.42	34.75	139.42	54.15	1.24	14.56	9.02	14.09	4.07	0.2	0.47	2.05	0.1	257					322				17.2									3.4		10.2	7.1		7.6	49
[truncated: 19 more columns]

## Sheet: (C)Izu
Year	CITATION	SAMPLE NAME	TYPE	arc segment	crustal thickness (km)	LOCATION	LAND/SEA (SAMPLING)	ROCK TYPE	ROCK NAME	TYPE OF MATERIAL	LATITUDE (MIN.)	LONGITUDE (MIN.)	LATITUDE (MAX.)	LONGITUDE (MAX.)	SIO2(WT%)	TIO2(WT%)	AL2O3(WT%)	CAO(WT%)	FeOt (WT%)	MGO(WT%)	MNO(WT%)	K2O(WT%)	NA2O(WT%)	P2O5(WT%)	BA(PPM)	CE(PPM)	CO(PPM)	CR(PPM)	CS(PPM)	CU(PPM)	DY(PPM)	ER(PPM)	EU(PPM)	GA(PPM)	GD(PPM)	GE(PPM)	HF(PPM)	HO(PPM)	LA(PPM)	LI(PPM)	LU(PPM)	MO(PPM)	NB(PPM)	ND(PPM)	NI(PPM)	PB(PPM)	PR(PPM)	RB(PPM)	SC(PPM)
2002	[5454] AMMA-MIYASAKA M. (2002)	samp. 122002	O	(C)Izu	20	IZU-BONIN ARC / IZU ARC / MIYAKEJIMA/MIYAKE-ZIMA / MIYAKEJIMA/MIYAKE-ZIMA	SUBAERIAL	VOLCANIC ROCK	ANDESITE	WHOLE ROCK	34.15	139.55	34.15	139.55	53.46	1.39	14.56	8.46	12.7862	3.91	0.2	0.61	2.85	0.15	201			9		139				15											9				51
2002	[5454] AMMA-MIYASAKA M. (2002)	samp. 122508	O	(C)Izu	20	IZU-BONIN ARC / IZU ARC / MIYAKEJIMA/MIYAKE-ZIMA / MIYAKEJIMA/MIYAKE-ZIMA	SUBAERIAL	VOLCANIC ROCK	ANDESITE	WHOLE ROCK	34.15	139.55	34.15	139.55	54.62	1.37	14.53	8.04	12.3003	3.52	0.2	0.64	3.06	0.17	231			9		98				16											7				46
1998	[2328] TAYLOR R. N. (1998)	samp. MY14	O	(C)Izu	20	IZU-BONIN ARC / IZU ARC / MIYAKEJIMA/MIYAKE-ZIMA / MIYAKEJIMA/MIYAKE-ZIMA	SUBAERIAL	VOLCANIC ROCK	ANDESITE	WHOLE ROCK	34.15	139.5	34.15	139.5	52.8	1.388	15.05	8.93	12.7502	3.98	0.223	0.539	2.73	0.147	165	9.14	36	16	0.53	147	4.6	3.07	1.005	18.9	3.86		2.06	1.08	2.92		0.49		0.57	8.31	9.2	3.82	1.44	6.28	42.1
1998	[2328] TAYLOR R. N. (1998)	samp. MY17	O	(C)Izu	20	IZU-BONIN ARC / IZU ARC / MIYAKEJIMA/MIYAKE-ZIMA / MIYAKEJIMA/MIYAKE-ZIMA	SUBAERIAL	VOLCANIC ROCK	BASALT, THOLEIITIC	WHOLE ROCK	34.15	139.5	34.15	139.5	49.44	1.029	16.06	11.21	12.4442	5.79	0.223	0.218	2.08	0.063	104	4.78	43	40	0.21	111	2.86	1.86	0.755	17.6	2.4		0.94	0.65	1.49		0.28		0.28	4.78	14.3	2.2	0.81	2.61	48.9
1998	[2328] TAYLOR R. N. (1998)	samp. MY20	O	(C)Izu	20	IZU-BONIN ARC / IZU ARC / MIYAKEJIMA/MIYAKE-ZIMA / MIYAKEJIMA/MIYAKE-ZIMA	SUBAERIAL	VOLCANIC ROCK	ANDESITE	WHOLE ROCK	34.15	139.5	34.15	139.5	54.51	1.359	14.67	7.91	12.3093	3.63	0.232	0.633	2.98	0.166	221	11.86	35	10	0.73	123	5.45	3.45	1.257	18.3	1.58		2.17	1.22	3.96		0.53		0.79	10.6	7.3	4.67	1.92	8.25	41.3
2003	[6672] AMMA-MIYASAKA M. (2003)	samp. 1801	O	(C)Izu	20	IZU-BONIN ARC / IZU ARC / MIYAKEJIMA/MIYAKE-ZIMA / MIYAKEJIMA/MIYAKE-ZIMA	SUBAERIAL	VOLCANIC ROCK	THOLEIITE	WHOLE ROCK	34.15	139.55	34.15	139.55	55.08	1.39	14.75	8.17	12.83	3.63	0.2	0.65	3.13	0.17	216			8		143				16											7				47
2003	[6672] AMMA-MIYASAKA M. (2003)	samp. 1811	O	(C)Izu	20	IZU-BONIN ARC / IZU ARC / MIYAKEJIMA/MIYAKE-ZIMA / MIYAKEJIMA/MIYAKE-ZIMA	SUBAERIAL	VOLCANIC ROCK	THOLEIITE	WHOLE ROCK	34.15	139.55	34.15	139.55	54.51	1.41	14.77	8.26	13.13	3.64	0.21	0.68	3.21	0.17	212			8		139				16											6				49
2003	[6672] AMMA-MIYASAKA M. (2003)	samp. 122501	O	(C)Izu	20	IZU-BONIN ARC / IZU ARC / MIYAKEJIMA/MIYAKE-ZIMA / MIYAKEJIMA/MIYAKE-ZIMA	SUBAERIAL	VOLCANIC ROCK	THOLEIITE	WHOLE ROCK	34.15	139.55	34.15	139.55	55.11	1.38	14.88	8.18	12.71	3.58	0.2	0.66	3.1	0.17	218			9		135				16											6				46
2003	[6672] AMMA-MIYASAKA M. (2003)	samp. 122503	O	(C)Izu	20	IZU-BONIN ARC / IZU ARC / MIYAKEJIMA/MIYAKE-ZIMA / MIYAKEJIMA/MIYAKE-ZIMA	SUBAERIAL	VOLCANIC ROCK	THOLEIITE	WHOLE ROCK	34.15	139.55	34.15	139.55	54.7	1.4	14.73	8.4	12.98	3.75	0.2	0.64	3.04	0.17	223			9		142				17											5				48
2003	[6672] AMMA-MIYASAKA M. (2003)	samp. 122504	O	(C)Izu	20	IZU-BONIN ARC / IZU ARC / MIYAKEJIMA/MIYAKE-ZIMA / MIYAKEJIMA/MIYAKE-ZIMA	SUBAERIAL	VOLCANIC ROCK	THOLEIITE	WHOLE ROCK	34.15	139.55	34.15	139.55	54.5	1.4	14.8	8.51	12.96	3.87	0.2	0.62	2.99	0.16	209			9		136				16											9				50
2003	[6672] AMMA-MIYASAKA M. (2003)	samp. 122505	O	(C)Izu	20	IZU-BONIN ARC / IZU ARC / MIYAKEJIMA/MIYAKE-ZIMA / MIYAKEJIMA/MIYAKE-ZIMA	SUBAERIAL	VOLCANIC ROCK	THOLEIITE	WHOLE ROCK	34.15	139.55	34.15	139.55	54.39	1.41	14.83	8.51	13.04	3.87	0.2	0.62	2.99	0.16	208			9		139				16											8				52
2003	[6672] AMMA-MIYASAKA M. (2003)	samp. 122506	O	(C)Izu	20	IZU-BONIN ARC / IZU ARC / MIYAKEJIMA/MIYAKE-ZIMA / MIYAKEJIMA/MIYAKE-ZIMA	SUBAERIAL	VOLCANIC ROCK	THOLEIITE	WHOLE ROCK	34.15	139.55	34.15	139.55	54.91	1.4	14.74	8.33	12.87	3.73	0.2	0.65	3	0.17	214			9		141				15											9				50
2003	[6672] AMMA-MIYASAKA M. (2003)	samp. 122507	O	(C)Izu	20	IZU-BONIN ARC / IZU ARC / MIYAKEJIMA/MIYAKE-ZIMA / MIYAKEJIMA/MIYAKE-ZIMA	SUBAERIAL	VOLCANIC ROCK	THOLEIITE	WHOLE ROCK	34.15	139.55	34.15	139.55	55.19	1.38	14.86	8.24	12.54	3.68	0.2	0.62	3.08	0.16	215			9		139				15											10				50
2003	[6672] AMMA-MIYASAKA M. (2003)	samp. 122508	O	(C)Izu	20	IZU-BONIN ARC / IZU ARC / MIYAKEJIMA/MIYAKE-ZIMA / MIYAKEJIMA/MIYAKE-ZIMA	SUBAERIAL	VOLCANIC ROCK	THOLEIITE	WHOLE ROCK	34.15	139.55	34.15	139.55	55.48	1.39	14.75	8.16	12.48	3.57	0.2	0.65	3.11	0.17	231			9		98				16											7				46
2003	[6672] AMMA-MIYASAKA M. (2003)	samp. 122509	O	(C)Izu	20	IZU-BONIN ARC / IZU ARC / MIYAKEJIMA/MIYAKE-ZIMA / MIYAKEJIMA/MIYAKE-ZIMA	SUBAERIAL	VOLCANIC ROCK	THOLEIITE	WHOLE ROCK	34.15	139.55	34.15	139.55	55.09	1.38	14.85	8.19	12.68	3.56	0.2	0.66	3.18	0.17	224			9		136				16											8				47
2003	[6672] AMMA-MIYASAKA M. (2003)	samp. 122510	O	(C)Izu	20	IZU-BONIN ARC / IZU ARC / MIYAKEJIMA/MIYAKE-ZIMA / MIYAKEJIMA/MIYAKE-ZIMA	SUBAERIAL	VOLCANIC ROCK	THOLEIITE	WHOLE ROCK	34.15	139.55	34.15	139.55	54.4	1.4	14.86	8.53	13.01	3.83	0.2	0.63	2.98	0.16	202			9		138				16											8				49
2003	[6672] AMMA-MIYASAKA M. (2003)	samp. 122511	O	(C)Izu	20	IZU-BONIN ARC / IZU ARC / MIYAKEJIMA/MIYAKE-ZIMA / MIYAKEJIMA/MIYAKE-ZIMA	SUBAERIAL	VOLCANIC ROCK	THOLEIITE	WHOLE ROCK	34.15	139.55	34.15	139.55	55.22	1.39	14.82	8.2	12.57	3.61	0.2	0.66	3.13	0.17	224			9		140				17											5				46
2003	[6672] AMMA-MIYASAKA M. (2003)	samp. 122513	O	(C)Izu	20	IZU-BONIN ARC / IZU ARC / MIYAKEJIMA/MIYAKE-ZIMA / MIYAKEJIMA/MIYAKE-ZIMA	SUBAERIAL	VOLCANIC ROCK	THOLEIITE	WHOLE ROCK	34.15	139.55	34.15	139.55	53.94	1.42	14.84	8.74	13.15	4	0.2	0.59	3	0.15	196			9		137				16											10				51
2003	[6672] AMMA-MIYASAKA M. (2003)	samp. 10701	O	(C)Izu	20	IZU-BONIN ARC / IZU ARC / MIYAKEJIMA/MIYAKE-ZIMA / MIYAKEJIMA/MIYAKE-ZIMA	SUBAERIAL	VOLCANIC ROCK	THOLEIITE	WHOLE ROCK	34.15	139.55	34.15	139.55	55.31	1.38	14.72	8.18	12.59	3.59	0.2	0.67	3.16	0.17	222			9		137				16											6				51
2003	[6672] AMMA-MIYASAKA M. (2003)	samp. 10702	O	(C)Izu	20	IZU-BONIN ARC / IZU ARC / MIYAKEJIMA/MIYAKE-ZIMA / MIYAKEJIMA/MIYAKE-ZIMA	SUBAERIAL	VOLCANIC ROCK	THOLEIITE	WHOLE ROCK	34.15	139.55	34.15	139.55	55.48	1.38	14.81	8.12	12.45	3.57	0.2	0.66	3.1	0.17	227			9		134				15											8				51
2003	[6672] AMMA-MIYASAKA M. (2003)	samp. 10703	O	(C)Izu	20	IZU-BONIN ARC / IZU ARC / MIYAKEJIMA/MIYAKE-ZIMA / MIYAKEJIMA/MIYAKE-ZIMA	SUBAERIAL	VOLCANIC ROCK	THOLEIITE	WHOLE ROCK	34.15	139.55	34.15	139.55	55.44	1.36	14.87	8.11	12.44	3.57	0.2	0.66	3.13	0.17	218			9		133				17											7				47
2003	[6672] AMMA-MIYASAKA M. (2003)	samp. 10704	O	(C)Izu	20	IZU-BONIN ARC / IZU ARC / MIYAKEJIMA/MIYAKE-ZIMA / MIYAKEJIMA/MIYAKE-ZIMA	SUBAERIAL	VOLCANIC ROCK	THOLEIITE	WHOLE ROCK	34.15	139.55	34.15	139.55	55.46	1.37	14.89	8.12	12.38	3.56	0.2	0.66	3.15	0.17	221			9		135				17											6				49
2003	[6672] AMMA-MIYASAKA M. (2003)	samp. 10705	O	(C)Izu	20	IZU-BONIN ARC / IZU ARC / MIYAKEJIMA/MIYAKE-ZIMA / MIYAKEJIMA/MIYAKE-ZIMA	SUBAERIAL	VOLCANIC ROCK	THOLEIITE	WHOLE ROCK	34.15	139.55	34.15	139.55	55.28	1.38	14.88	8.16	12.53	3.57	0.2	0.66	3.13	0.17	219			9		138				17											5				50
2003	[6672] AMMA-MIYASAKA M. (2003)	samp. 1824	O	(C)Izu	20	IZU-BONIN ARC / IZU ARC / MIYAKEJIMA/MIYAKE-ZIMA / MIYAKEJIMA/MIYAKE-ZIMA	SUBAERIAL	VOLCANIC ROCK	THOLEIITE	WHOLE ROCK	34.15	139.55	34.15	139.55	53.2	1.44	14.87	8.88	13.63	4.07	0.21	0.59	2.93	0.16	200			7		151				16											9				47
2003	[6672] AMMA-MIYASAKA M. (2003)	samp. 2233	O	(C)Izu	20	IZU-BONIN ARC / IZU ARC / MIYAKEJIMA/MIYAKE-ZIMA / MIYAKEJIMA/MIYAKE-ZIMA	SUBAERIAL	VOLCANIC ROCK	THOLEIITE	WHOLE ROCK	34.15	139.55	34.15	139.55	53.61	1.42	14.88	8.78	13.46	4.04	0.2	0.57	2.88	0.15	191			8		142				16											10				52
2003	[6672] AMMA-MIYASAKA M. (2003)	samp. 122004	O	(C)Izu	20	IZU-BONIN ARC / IZU ARC / MIYAKEJIMA/MIYAKE-ZIMA / MIYAKEJIMA/MIYAKE-ZIMA	SUBAERIAL	VOLCANIC ROCK	THOLEIITE	WHOLE ROCK	34.15	139.55	34.15	139.55	53.96	1.43	14.85	8.79	13.13	4.04	0.2	0.59	2.9	0.15	196			9		147				16											10				51
2003	[6672] AMMA-MIYASAKA M. (2003)	samp. 122005	O	(C)Izu	20	IZU-BONIN ARC / IZU ARC / MIYAKEJIMA/MIYAKE-ZIMA / MIYAKEJIMA/MIYAKE-ZIMA	SUBAERIAL	VOLCANIC ROCK	THOLEIITE	WHOLE ROCK	34.15	139.55	34.15	139.55	54.13	1.42	14.85	8.78	13.03	4.05	0.2	0.56	2.85	0.16	186			9		142				16											9				51
2003	[6672] AMMA-MIYASAKA M. (2003)	samp. 1812	O	(C)Izu	20	IZU-BONIN ARC / IZU ARC / MIYAKEJIMA/MIYAKE-ZIMA / MIYAKEJIMA/MIYAKE-ZIMA	SUBAERIAL	VOLCANIC ROCK	THOLEIITE	WHOLE ROCK	34.15	139.55	34.15	139.55	53.16	1.44	14.66	8.93	13.83	4.07	0.2	0.58	2.96	0.15	192			8		146				17											9				52
2003	[6672] AMMA-MIYASAKA M. (2003)	samp. 1813	O	(C)Izu	20	IZU-BONIN ARC / IZU ARC / MIYAKEJIMA/MIYAKE-ZIMA / MIYAKEJIMA/MIYAKE-ZIMA	SUBAERIAL	VOLCANIC ROCK	THOLEIITE	WHOLE ROCK	34.15	139.55	34.15	139.55	53.16	1.44	14.83	8.94	13.71	4.08	0.2	0.58	2.9	0.15	190			9		146				17											10				53
2003	[6672] AMMA-MIYASAKA M. (2003)	samp. 1901	O	(C)Izu	20	IZU-BONIN ARC / IZU ARC / MIYAKEJIMA/MIYAKE-ZIMA / MIYAKEJIMA/MIYAKE-ZIMA	SUBAERIAL	VOLCANIC ROCK	THOLEIITE	WHOLE ROCK	34.15	139.55	34.15	139.55	53.05	1.44	14.88	8.88	13.77	4.08	0.21	0.59	2.96	0.16	196			7		138				16											10				52
2003	[6672] AMMA-MIYASAKA M. (2003)	samp. 1827	O	(C)Izu	20	IZU-BONIN ARC / IZU ARC / MIYAKEJIMA/MIYAKE-ZIMA / MIYAKEJIMA/MIYAKE-ZIMA	SUBAERIAL	VOLCANIC ROCK	THOLEIITE	WHOLE ROCK	34.15	139.55	34.15	139.55	54.03	1.42	14.83	8.67	13.12	4.01	0.2	0.59	2.95	0.16	198			9		142				16											10				50
2003	[6672] AMMA-MIYASAKA M. (2003)	samp. 122007	O	(C)Izu	20	IZU-BONIN ARC / IZU ARC / MIYAKEJIMA/MIYAKE-ZIMA / MIYAKEJIMA/MIYAKE-ZIMA	SUBAERIAL	VOLCANIC ROCK	THOLEIITE	WHOLE ROCK	34.15	139.55	34.15	139.55	53.86	1.42	14.76	8.81	13.34	4.07	0.2	0.58	2.84	0.16	190			9		141				15											13				54
2003	[6672] AMMA-MIYASAKA M. (2003)	samp. 122008	O	(C)Izu	20	IZU-BONIN ARC / IZU ARC / MIYAKEJIMA/MIYAKE-ZIMA / MIYAKEJIMA/MIYAKE-ZIMA	SUBAERIAL	VOLCANIC ROCK	THOLEIITE	WHOLE ROCK	34.15	139.55	34.15	139.55	54.12	1.43	14.8	8.67	13.2	4.03	0.2	0.59	2.84	0.16	194			9		140				12											17				56
2003	[6672] AMMA-MIYASAKA M. (2003)	samp. 122009	O	(C)Izu	20	IZU-BONIN ARC / IZU ARC / MIYAKEJIMA/MIYAKE-ZIMA / MIYAKEJIMA/MIYAKE-ZIMA	SUBAERIAL	VOLCANIC ROCK	THOLEIITE	WHOLE ROCK	34.15	139.55	34.15	139.55	54.18	1.42	14.84	8.71	13.08	4.04	0.2	0.57	2.82	0.16	200			9		140				15											11				53
2003	[6672] AMMA-MIYASAKA M. (2003)	samp. 122010	O	(C)Izu	20	IZU-BONIN ARC / IZU ARC / MIYAKEJIMA/MIYAKE-ZIMA / MIYAKEJIMA/MIYAKE-ZIMA	SUBAERIAL	VOLCANIC ROCK	THOLEIITE	WHOLE ROCK	34.15	139.55	34.15	139.55	54.04	1.43	14.78	8.72	13.23	4.05	0.2	0.58	2.85	0.16	186			9		148				14											14				52
2003	[6672] AMMA-MIYASAKA M. (2003)	samp. 122011	O	(C)Izu	20	IZU-BONIN ARC / IZU ARC / MIYAKEJIMA/MIYAKE-ZIMA / MIYAKEJIMA/MIYAKE-ZIMA	SUBAERIAL	VOLCANIC ROCK	THOLEIITE	WHOLE ROCK	34.15	139.55	34.15	139.55	54.27	1.42	14.65	8.71	13.15	4.05	0.2	0.58	2.85	0.16	196			9		143				15											12				54
2003	[6672] AMMA-MIYASAKA M. (2003)	samp. 122002	O	(C)Izu	20	IZU-BONIN ARC / IZU ARC / MIYAKEJIMA/MIYAKE-ZIMA / MIYAKEJIMA/MIYAKE-ZIMA	SUBAERIAL	VOLCANIC ROCK	THOLEIITE	WHOLE ROCK	34.15	139.55	34.15	139.55	54.36	1.41	14.8	8.6	12.99	3.97	0.2	0.62	2.9	0.16	201			9		139				15											9				51
2003	[6672] AMMA-MIYASAKA M. (2003)	samp. 1805	O	(C)Izu	20	IZU-BONIN ARC / IZU ARC / MIYAKEJIMA/MIYAKE-ZIMA / MIYAKEJIMA/MIYAKE-ZIMA	SUBAERIAL	VOLCANIC ROCK	THOLEIITE	WHOLE ROCK	34.15	139.55	34.15	139.55	55.2	1.15	15.46	8.53	11.57	4.23	0.2	0.64	2.87	0.15	212			18		117				15											18				41
2003	[6672] AMMA-MIYASAKA M. (2003)	samp. 1806	O	(C)Izu	20	IZU-BONIN ARC / IZU ARC / MIYAKEJIMA/MIYAKE-ZIMA / MIYAKEJIMA/MIYAKE-ZIMA	SUBAERIAL	VOLCANIC ROCK	THOLEIITE	WHOLE ROCK	34.15	139.55	34.15	139.55	55.04	1.15	15.53	8.54	11.8	3.99	0.19	0.65	2.97	0.14	207			17		140				16											15				42
2003	[6672] AMMA-MIYASAKA M. (2003)	samp. 1807	O	(C)Izu	20	IZU-BONIN ARC / IZU ARC / MIYAKEJIMA/MIYAKE-ZIMA / MIYAKEJIMA/MIYAKE-ZIMA	SUBAERIAL	VOLCANIC ROCK	THOLEIITE	WHOLE ROCK	34.15	139.55	34.15	139.55	54.58	1.2	15.2	8.37	12.32	4.27	0.19	0.66	3.06	0.15	215			17		138				16											15				39
2003	[6672] AMMA-MIYASAKA M. (2003)	samp. 1808	O	(C)Izu	20	IZU-BONIN ARC / IZU ARC / MIYAKEJIMA/MIYAKE-ZIMA / MIYAKEJIMA/MIYAKE-ZIMA	SUBAERIAL	VOLCANIC ROCK	THOLEIITE	WHOLE ROCK	34.15	139.55	34.15	139.55	54.59	1.2	15.27	8.48	12.35	4.04	0.19	0.67	3.07	0.15	212			15		140				16											13				40
2003	[6672] AMMA-MIYASAKA M. (2003)	samp. 1809	O	(C)Izu	20	IZU-BONIN ARC / IZU ARC / MIYAKEJIMA/MIYAKE-ZIMA / MIYAKEJIMA/MIYAKE-ZIMA	SUBAERIAL	VOLCANIC ROCK	THOLEIITE	WHOLE ROCK	34.15	139.55	34.15	139.55	54.61	1.17	15.33	8.46	12.26	4.18	0.19	0.66	2.99	0.14	219			13		130				16											15				42
2003	[6672] AMMA-MIYASAKA M. (2003)	samp. 1804	O	(C)Izu	20	IZU-BONIN ARC / IZU ARC / MIYAKEJIMA/MIYAKE-ZIMA / MIYAKEJIMA/MIYAKE-ZIMA	SUBAERIAL	VOLCANIC ROCK	THOLEIITE	WHOLE ROCK	34.15	139.55	34.15	139.55	54.15	1.41	14.79	8.52	13.24	3.87	0.22	0.61	3.02	0.16	201			9		137				16											9				51
2003	[6672] AMMA-MIYASAKA M. (2003)	samp. 122502	O	(C)Izu	20	IZU-BONIN ARC / IZU ARC / MIYAKEJIMA/MIYAKE-ZIMA / MIYAKEJIMA/MIYAKE-ZIMA	SUBAERIAL	VOLCANIC ROCK	THOLEIITE	WHOLE ROCK	34.15	139.55	34.15	139.55	54.55	1.4	14.89	8.45	12.87	3.8	0.2	0.62	3.06	0.16	208			9		137				17											6				49
2002	[5454] AMMA-MIYASAKA M. (2002)	samp. 122005	O	(C)Izu	20	IZU-BONIN ARC / IZU ARC / MIYAKEJIMA/MIYAKE-ZIMA / MIYAKEJIMA/MIYAKE-ZIMA	SUBAERIAL	VOLCANIC ROCK	ANDESITE	WHOLE ROCK	34.15	139.55	34.15	139.55	53.23	1.39	14.6	8.64	12.8222	3.98	0.2	0.55	2.8	0.16	186			10		142				16											9				51
2002	[5454] AMMA-MIYASAKA M. (2002)	samp. 2003	O	(C)Izu	20	IZU-BONIN ARC / IZU ARC / MIYAKEJIMA/MIYAKE-ZIMA / MIYAKEJIMA/MIYAKE-ZIMA	SUBAERIAL	VOLCANIC ROCK	ANDESITE	WHOLE ROCK	34.08	139.53	34.08	139.53	53.39	1.32	14.78	8.52	12.5072	3.86	0.2	0.6	2.91	0.16	203			11		132				16											10				46
2002	[5454] AMMA-MIYASAKA M. (2002)	samp. 2008	O	(C)Izu	20	IZU-BONIN ARC / IZU ARC / MIYAKEJIMA/MIYAKE-ZIMA / MIYAKEJIMA/MIYAKE-ZIMA	SUBAERIAL	VOLCANIC ROCK	ANDESITE	WHOLE ROCK	34.08	139.53	34.08	139.53	53.99	1.32	14.9	8.47	12.3363	3.91	0.2	0.59	2.93	0.15	204			12		116				16											8				47
2002	[5454] AMMA-MIYASAKA M. (2002)	samp. 1803	O	(C)Izu	20	IZU-BONIN ARC / IZU ARC / MIYAKEJIMA/MIYAKE-ZIMA / MIYAKEJIMA/MIYAKE-ZIMA	SUBAERIAL	VOLCANIC ROCK	ANDESITE	WHOLE ROCK	34.08	139.53	34.08	139.53	55.67	1.31	14.87	7.99	11.8414	3.54	0.2	0.62	2.97	0.15	224			10		82				15											8				45
2002	[5454] AMMA-MIYASAKA M. (2002)	samp. 1820	O	(C)Izu	20	IZU-BONIN ARC / IZU ARC / MIYAKEJIMA/MIYAKE-ZIMA / MIYAKEJIMA/MIYAKE-ZIMA	SUBAERIAL	VOLCANIC ROCK	NOT GIVEN	WHOLE ROCK	34.08	139.53	34.08	139.53	50.46	0.97	16.26	10.1	11.2385	6.3	0.19	0.41	2.18	0.11	136			33		109				14											48				36
2002	[5454] AMMA-MIYASAKA M. (2002)	samp. 1818	O	(C)Izu	20	IZU-BONIN ARC / IZU ARC / MIYAKEJIMA/MIYAKE-ZIMA / MIYAKEJIMA/MIYAKE-ZIMA	SUBAERIAL	VOLCANIC ROCK	NOT GIVEN	WHOLE ROCK	34.08	139.53	34.08	139.53	50.79	0.96	16.55	10.19	11.0765	6.24	0.19	0.39	2.2	0.11	145			36		115				14											44				41
2002	[5454] AMMA-MIYASAKA M. (2002)	samp. 1802	O	(C)Izu	20	IZU-BONIN ARC / IZU ARC / MIYAKEJIMA/MIYAKE-ZIMA / MIYAKEJIMA/MIYAKE-ZIMA	SUBAERIAL	VOLCANIC ROCK	ANDESITE	WHOLE ROCK	34.08	139.53	34.08	139.53	53.24	1.36	14.46	8.01	12.7682	3.51	0.2	0.66	3.11	0.17	213			7		134				16											8				48
2002	[5454] AMMA-MIYASAKA M. (2002)	samp. 2233	O	(C)Izu	20	IZU-BONIN ARC / IZU ARC / MIYAKEJIMA/MIYAKE-ZIMA / MIYAKEJIMA/MIYAKE-ZIMA	SUBAERIAL	VOLCANIC ROCK	ANDESITE	WHOLE ROCK	34.08	139.53	34.08	139.53	52.78	1.4	14.65	8.64	13.2631	3.98	0.2	0.56	2.84	0.15	191			9		142				16											10				52
2002	[5454] AMMA-MIYASAKA M. (2002)	samp. 1901	O	(C)Izu	20	IZU-BONIN ARC / IZU ARC / MIYAKEJIMA/MIYAKE-ZIMA / MIYAKEJIMA/MIYAKE-ZIMA	SUBAERIAL	VOLCANIC ROCK	ANDESITE	WHOLE ROCK	34.08	139.53	34.08	139.53	51.67	1.4	14.49	8.65	13.425	3.97	0.2	0.57	2.88	0.16	196			9		138				16											10				52
2002	[5454] AMMA-MIYASAKA M. (2002)	samp. 1815	O	(C)Izu	20	IZU-BONIN ARC / IZU ARC / MIYAKEJIMA/MIYAKE-ZIMA / MIYAKEJIMA/MIYAKE-ZIMA	SUBAERIAL	VOLCANIC ROCK	ANDESITE	WHOLE ROCK	34.08	139.53	34.08	139.53	55.6	1.27	14.72	7.7	11.6344	3.31	0.2	0.71	3.25	0.18	237			9		98				16											7				41
2002	[5454] AMMA-MIYASAKA M. (2002)	samp. 1810	O	(C)Izu	20	IZU-BONIN ARC / IZU ARC / MIYAKEJIMA/MIYAKE-ZIMA / MIYAKEJIMA/MIYAKE-ZIMA	SUBAERIAL	VOLCANIC ROCK	ANDESITE	WHOLE ROCK	34.08	139.53	34.08	139.53	52.77	1.38	14.46	8.34	13.0921	3.77	0.2	0.62	3.01	0.17	203			6		142				16											8				49
2003	[6672] AMMA-MIYASAKA M. (2003)	samp. 1506	O	(C)Izu	20	IZU-BONIN ARC / IZU ARC / MIYAKEJIMA/MIYAKE-ZIMA / MIYAKEJIMA/MIYAKE-ZIMA	SUBAERIAL	VOLCANIC ROCK	THOLEIITE	WHOLE ROCK	34.08	139.52	34.08	139.52	51.96	1.43	15.33	9.62	13.79	4.12	0.2	0.56	2.83	0.15	177			11		150				17											11				49
2003	[6672] AMMA-MIYASAKA M. (2003)	samp. 1933	O	(C)Izu	20	IZU-BONIN ARC / IZU ARC / MIYAKEJIMA/MIYAKE-ZIMA / MIYAKEJIMA/MIYAKE-ZIMA	SUBAERIAL	VOLCANIC ROCK	THOLEIITE	WHOLE ROCK	34.08	139.52	34.08	139.52	52.86	1.41	15.51	9.38	13.19	4.06	0.2	0.53	2.72	0.14	183			11		153				16											13				54
2003	[6672] AMMA-MIYASAKA M. (2003)	samp. 10905	O	(C)Izu	20	IZU-BONIN ARC / IZU ARC / MIYAKEJIMA/MIYAKE-ZIMA / MIYAKEJIMA/MIYAKE-ZIMA	SUBAERIAL	VOLCANIC ROCK	THOLEIITE	WHOLE ROCK	34.08	139.52	34.08	139.52	53.16	1.39	15.41	9.3	13.12	3.97	0.2	0.55	2.79	0.15	181			10		147				16											10				48
2003	[6672] AMMA-MIYASAKA M. (2003)	samp. 2208	O	(C)Izu	20	IZU-BONIN ARC / IZU ARC / MIYAKEJIMA/MIYAKE-ZIMA / MIYAKEJIMA/MIYAKE-ZIMA	SUBAERIAL	VOLCANIC ROCK	THOLEIITE	WHOLE ROCK	34.08	139.52	34.08	139.52	52.93	1.46	14.85	9.03	13.8	4.15	0.2	0.56	2.87	0.15	189			10		155				16											11				51
2003	[6672] AMMA-MIYASAKA M. (2003)	samp. 2210	O	(C)Izu	20	IZU-BONIN ARC / IZU ARC / MIYAKEJIMA/MIYAKE-ZIMA / MIYAKEJIMA/MIYAKE-ZIMA	SUBAERIAL	VOLCANIC ROCK	THOLEIITE	WHOLE ROCK	34.08	139.52	34.08	139.52	52.95	1.43	15.03	9.14	13.57	4.14	0.2	0.55	2.83	0.15	177			11		156				16											12				53
2003	[6672] AMMA-MIYASAKA M. (2003)	samp. 2206	O	(C)Izu	20	IZU-BONIN ARC / IZU ARC / MIYAKEJIMA/MIYAKE-ZIMA / MIYAKEJIMA/MIYAKE-ZIMA	SUBAERIAL	VOLCANIC ROCK	THOLEIITE	WHOLE ROCK	34.08	139.52	34.08	139.52	52.73	1.4	15.39	9.3	13.41	4.06	0.2	0.55	2.8	0.15	172			9		148				17											11				50
2003	[6672] AMMA-MIYASAKA M. (2003)	samp. 2204	O	(C)Izu	20	IZU-BONIN ARC / IZU ARC / MIYAKEJIMA/MIYAKE-ZIMA / MIYAKEJIMA/MIYAKE-ZIMA	SUBAERIAL	VOLCANIC ROCK	THOLEIITE	WHOLE ROCK	34.08	139.52	34.08	139.52	52.42	1.41	15.42	9.35	13.63	4.08	0.2	0.53	2.81	0.14	179			12		150				16											12				51
2003	[6672] AMMA-MIYASAKA M. (2003)	samp. 2202	O	(C)Izu	20	IZU-BONIN ARC / IZU ARC / MIYAKEJIMA/MIYAKE-ZIMA / MIYAKEJIMA/MIYAKE-ZIMA	SUBAERIAL	VOLCANIC ROCK	THOLEIITE	WHOLE ROCK	34.08	139.52	34.08	139.52	53.18	1.4	15.33	9.14	13.21	3.91	0.2	0.57	2.92	0.15	187			10		147				17											10				47
2003	[6672] AMMA-MIYASAKA M. (2003)	samp. 2201	O	(C)Izu	20	IZU-BONIN ARC / IZU ARC / MIYAKEJIMA/MIYAKE-ZIMA / MIYAKEJIMA/MIYAKE-ZIMA	SUBAERIAL	VOLCANIC ROCK	THOLEIITE	WHOLE ROCK	34.08	139.52	34.08	139.52	53.6	1.39	15.39	8.96	12.97	3.91	0.2	0.57	2.86	0.15	192			11		139				16											12				50
2003	[6672] AMMA-MIYASAKA M. (2003)	samp. 1614	O	(C)Izu	20	IZU-BONIN ARC / IZU ARC / MIYAKEJIMA/MIYAKE-ZIMA / MIYAKEJIMA/MIYAKE-ZIMA	SUBAERIAL	VOLCANIC ROCK	THOLEIITE	WHOLE ROCK	34.08	139.52	34.08	139.52	52.46	1.43	15.44	9.49	13.37	4.1	0.2	0.54	2.83	0.15	181			11		160				17											10				51
2003	[6672] AMMA-MIYASAKA M. (2003)	samp. 1615	O	(C)Izu	20	IZU-BONIN ARC / IZU ARC / MIYAKEJIMA/MIYAKE-ZIMA / MIYAKEJIMA/MIYAKE-ZIMA	SUBAERIAL	VOLCANIC ROCK	THOLEIITE	WHOLE ROCK	34.08	139.52	34.08	139.52	52.77	1.4	15.43	9.32	13.31	4.02	0.2	0.55	2.84	0.15	189			8		158				17											10				51
2003	[6672] AMMA-MIYASAKA M. (2003)	samp. 1522	O	(C)Izu	20	IZU-BONIN ARC / IZU ARC / MIYAKEJIMA/MIYAKE-ZIMA / MIYAKEJIMA/MIYAKE-ZIMA	SUBAERIAL	VOLCANIC ROCK	THOLEIITE	WHOLE ROCK	34.08	139.52	34.08	139.52	53.33	1.33	14.98	9.24	12.93	4.41	0.2	0.59	2.82	0.16	190			21		119				16											12				49
2003	[6672] AMMA-MIYASAKA M. (2003)	samp. 1524	O	(C)Izu	20	IZU-BONIN ARC / IZU ARC / MIYAKEJIMA/MIYAKE-ZIMA / MIYAKEJIMA/MIYAKE-ZIMA	SUBAERIAL	VOLCANIC ROCK	THOLEIITE	WHOLE ROCK	34.08	139.52	34.08	139.52	53.01	1.41	15.19	9.18	13.38	3.97	0.2	0.58	2.93	0.15	191			11		144				16											11				51
2003	[6672] AMMA-MIYASAKA M. (2003)	samp. 1525	O	(C)Izu	20	IZU-BONIN ARC / IZU ARC / MIYAKEJIMA/MIYAKE-ZIMA / MIYAKEJIMA/MIYAKE-ZIMA	SUBAERIAL	VOLCANIC ROCK	THOLEIITE	WHOLE ROCK	34.08	139.52	34.08	139.52	53.67	1.36	15.12	8.9	13.08	3.87	0.2	0.65	2.99	0.15	203			11		126				16											9				48
2003	[6672] AMMA-MIYASAKA M. (2003)	samp. 1518	O	(C)Izu	20	IZU-BONIN ARC / IZU ARC / MIYAKEJIMA/MIYAKE-ZIMA / MIYAKEJIMA/MIYAKE-ZIMA	SUBAERIAL	VOLCANIC ROCK	THOLEIITE	WHOLE ROCK	34.08	139.52	34.08	139.52	53.11	1.41	15.3	9.13	13.3	3.96	0.2	0.57	2.86	0.15	185			9		144				16											10				52
2003	[6672] AMMA-MIYASAKA M. (2003)	samp. 1514	O	(C)Izu	20	IZU-BONIN ARC / IZU ARC / MIYAKEJIMA/MIYAKE-ZIMA / MIYAKEJIMA/MIYAKE-ZIMA	SUBAERIAL	VOLCANIC ROCK	THOLEIITE	WHOLE ROCK	34.08	139.52	34.08	139.52	52.64	1.39	15.27	9.31	13.65	3.94	0.21	0.59	2.87	0.15	182			11		144				16											11				50
2003	[6672] AMMA-MIYASAKA M. (2003)	samp. 1508	O	(C)Izu	20	IZU-BONIN ARC / IZU ARC / MIYAKEJIMA/MIYAKE-ZIMA / MIYAKEJIMA/MIYAKE-ZIMA	SUBAERIAL	VOLCANIC ROCK	THOLEIITE	WHOLE ROCK	34.08	139.52	34.08	139.52	54.39	1.38	15.17	8.8	12.56	3.75	0.2	0.63	2.96	0.16	197			10		129				17											9				48
2003	[6672] AMMA-MIYASAKA M. (2003)	samp. 122301	O	(C)Izu	20	IZU-BONIN ARC / IZU ARC / MIYAKEJIMA/MIYAKE-ZIMA / MIYAKEJIMA/MIYAKE-ZIMA	SUBAERIAL	VOLCANIC ROCK	THOLEIITE	WHOLE ROCK	34.08	139.52	34.08	139.52	53.65	1.38	15.21	9.05	13.02	3.91	0.2	0.57	2.9	0.15	190			9		137				16											9				45
2003	[6672] AMMA-MIYASAKA M. (2003)	samp. 122309	O	(C)Izu	20	IZU-BONIN ARC / IZU ARC / MIYAKEJIMA/MIYAKE-ZIMA / MIYAKEJIMA/MIYAKE-ZIMA	SUBAERIAL	VOLCANIC ROCK	THOLEIITE	WHOLE ROCK	34.08	139.52	34.08	139.52	53.11	1.4	15.34	9.3	13.19	4.04	0.2	0.56	2.75	0.14	174			9		159				16											12				58
2003	[6672] AMMA-MIYASAKA M. (2003)	samp. 122310	O	(C)Izu	20	IZU-BONIN ARC / IZU ARC / MIYAKEJIMA/MIYAKE-ZIMA / MIYAKEJIMA/MIYAKE-ZIMA	SUBAERIAL	VOLCANIC ROCK	THOLEIITE	WHOLE ROCK	34.08	139.52	34.08	139.52	53.11	1.4	15.29	9.29	13.25	4.01	0.2	0.55	2.78	0.15	178			10		154				16											12				50
2003	[6672] AMMA-MIYASAKA M. (2003)	samp. 1802	O	(C)Izu	20	IZU-BONIN ARC / IZU ARC / MIYAKEJIMA/MIYAKE-ZIMA / MIYAKEJIMA/MIYAKE-ZIMA	SUBAERIAL	VOLCANIC ROCK	THOLEIITE	WHOLE ROCK	34.08	139.53	34.08	139.53	54.62	1.4	14.83	8.22	13.09	3.6	0.21	0.68	3.19	0.17	213			8		134				16											8				48
2003	[6672] AMMA-MIYASAKA M. (2003)	samp. 1810	O	(C)Izu	20	IZU-BONIN ARC / IZU ARC / MIYAKEJIMA/MIYAKE-ZIMA / MIYAKEJIMA/MIYAKE-ZIMA	SUBAERIAL	VOLCANIC ROCK	THOLEIITE	WHOLE ROCK	34.08	139.53	34.08	139.53	53.95	1.41	14.78	8.53	13.38	3.85	0.2	0.63	3.08	0.17	203			7		142				16											8				49
2003	[6672] AMMA-MIYASAKA M. (2003)	samp. 2001	O	(C)Izu	20	IZU-BONIN ARC / IZU ARC / MIYAKEJIMA/MIYAKE-ZIMA / MIYAKEJIMA/MIYAKE-ZIMA	SUBAERIAL	VOLCANIC ROCK	THOLEIITE	WHOLE ROCK	34.08	139.53	34.08	139.53	54.19	1.34	15.16	8.7	12.73	3.92	0.2	0.62	2.97	0.16	204			12		119				16											9				46
2003	[6672] AMMA-MIYASAKA M. (2003)	samp. 2003	O	(C)Izu	20	IZU-BONIN ARC / IZU ARC / MIYAKEJIMA/MIYAKE-ZIMA / MIYAKEJIMA/MIYAKE-ZIMA	SUBAERIAL	VOLCANIC ROCK	THOLEIITE	WHOLE ROCK	34.08	139.53	34.08	139.53	54.35	1.34	15.04	8.67	12.72	3.93	0.2	0.61	2.96	0.16	203			11		132				16											10				46
2003	[6672] AMMA-MIYASAKA M. (2003)	samp. 2005	O	(C)Izu	20	IZU-BONIN ARC / IZU ARC / MIYAKEJIMA/MIYAKE-ZIMA / MIYAKEJIMA/MIYAKE-ZIMA	SUBAERIAL	VOLCANIC ROCK	THOLEIITE	WHOLE ROCK	34.08	139.53	34.08	139.53	54.34	1.35	15.18	8.62	12.65	3.9	0.2	0.61	2.99	0.16	201			14		126				17											9				48
2003	[6672] AMMA-MIYASAKA M. (2003)	samp. 2006	O	(C)Izu	20	IZU-BONIN ARC / IZU ARC / MIYAKEJIMA/MIYAKE-ZIMA / MIYAKEJIMA/MIYAKE-ZIMA	SUBAERIAL	VOLCANIC ROCK	THOLEIITE	WHOLE ROCK	34.08	139.53	34.08	139.53	54.59	1.36	15.18	8.54	12.59	3.98	0.2	0.59	2.81	0.16	209			14		107				15											10				49
2003	[6672] AMMA-MIYASAKA M. (2003)	samp. 2007	O	(C)Izu	20	IZU-BONIN ARC / IZU ARC / MIYAKEJIMA/MIYAKE-ZIMA / MIYAKEJIMA/MIYAKE-ZIMA	SUBAERIAL	VOLCANIC ROCK	THOLEIITE	WHOLE ROCK	34.08	139.53	34.08	139.53	54.63	1.34	15.12	8.61	12.56	3.92	0.2	0.59	2.89	0.15	204			12		122				16											9				47
2003	[6672] AMMA-MIYASAKA M. (2003)	samp. 2008	O	(C)Izu	20	IZU-BONIN ARC / IZU ARC / MIYAKEJIMA/MIYAKE-ZIMA / MIYAKEJIMA/MIYAKE-ZIMA	SUBAERIAL	VOLCANIC ROCK	THOLEIITE	WHOLE ROCK	34.08	139.53	34.08	139.53	54.65	1.34	15.08	8.57	12.48	3.96	0.2	0.6	2.97	0.15	204			12		116				16											8				47
2003	[6672] AMMA-MIYASAKA M. (2003)	samp. 2009	O	(C)Izu	20	IZU-BONIN ARC / IZU ARC / MIYAKEJIMA/MIYAKE-ZIMA / MIYAKEJIMA/MIYAKE-ZIMA	SUBAERIAL	VOLCANIC ROCK	THOLEIITE	WHOLE ROCK	34.08	139.53	34.08	139.53	54.32	1.34	15.13	8.64	12.63	3.93	0.2	0.62	3.02	0.16	199			10		132				17											7				45
2003	[6672] AMMA-MIYASAKA M. (2003)	samp. 1803	O	(C)Izu	20	IZU-BONIN ARC / IZU ARC / MIYAKEJIMA/MIYAKE-ZIMA / MIYAKEJIMA/MIYAKE-ZIMA	SUBAERIAL	VOLCANIC ROCK	THOLEIITE	WHOLE ROCK	34.08	139.53	34.08	139.53	56.14	1.32	15	8.06	11.94	3.57	0.2	0.63	3	0.15	224			10		82				15											8				45
2003	[6672] AMMA-MIYASAKA M. (2003)	samp. 1820	O	(C)Izu	20	IZU-BONIN ARC / IZU ARC / MIYAKEJIMA/MIYAKE-ZIMA / MIYAKEJIMA/MIYAKE-ZIMA	SUBAERIAL	VOLCANIC ROCK	THOLEIITE	WHOLE ROCK	34.08	139.53	34.08	139.53	51.38	0.99	16.56	10.28	11.44	6.41	0.19	0.42	2.22	0.11	136			33		109				14											48				36
2003	[6672] AMMA-MIYASAKA M. (2003)	samp. 1821	O	(C)Izu	20	IZU-BONIN ARC / IZU ARC / MIYAKEJIMA/MIYAKE-ZIMA / MIYAKEJIMA/MIYAKE-ZIMA	SUBAERIAL	VOLCANIC ROCK	THOLEIITE	WHOLE ROCK	34.08	139.53	34.08	139.53	55.54	1.29	15.09	8.16	12.02	3.66	0.2	0.67	3.18	0.17	223			12		94				16											10				42
2003	[6672] AMMA-MIYASAKA M. (2003)	samp. 122512	O	(C)Izu	20	IZU-BONIN ARC / IZU ARC / MIYAKEJIMA/MIYAKE-ZIMA / MIYAKEJIMA/MIYAKE-ZIMA	SUBAERIAL	VOLCANIC ROCK	THOLEIITE	WHOLE ROCK	34.08	139.53	34.08	139.53	53.29	1.2	15.72	9.34	11.98	4.9	0.2	0.52	2.65	0.14	181			18		117				15											23				45
2003	[6672] AMMA-MIYASAKA M. (2003)	samp. 122001	O	(C)Izu	20	IZU-BONIN ARC / IZU ARC / MIYAKEJIMA/MIYAKE-ZIMA / MIYAKEJIMA/MIYAKE-ZIMA	SUBAERIAL	VOLCANIC ROCK	THOLEIITE	WHOLE ROCK	34.08	139.53	34.08	139.53	54.13	1.41	14.9	8.77	12.95	4.06	0.2	0.57	2.88	0.15	181			9		142				16											11				55
2003	[6672] AMMA-MIYASAKA M. (2003)	samp. 1815	O	(C)Izu	20	IZU-BONIN ARC / IZU ARC / MIYAKEJIMA/MIYAKE-ZIMA / MIYAKEJIMA/MIYAKE-ZIMA	SUBAERIAL	VOLCANIC ROCK	THOLEIITE	WHOLE ROCK	34.08	139.53	34.08	139.53	56.41	1.29	14.93	7.81	11.8	3.36	0.2	0.72	3.3	0.18	237			11		98				16											7				41
2003	[6672] AMMA-MIYASAKA M. (2003)	samp. 1816	O	(C)Izu	20	IZU-BONIN ARC / IZU ARC / MIYAKEJIMA/MIYAKE-ZIMA / MIYAKEJIMA/MIYAKE-ZIMA	SUBAERIAL	VOLCANIC ROCK	THOLEIITE	WHOLE ROCK	34.08	139.53	34.08	139.53	54.47	1.24	15.55	8.85	11.89	4.21	0.2	0.57	2.86	0.15	203			15		117				16											14				44
2003	[6672] AMMA-MIYASAKA M. (2003)	samp. 1817	O	(C)Izu	20	IZU-BONIN ARC / IZU ARC / MIYAKEJIMA/MIYAKE-ZIMA / MIYAKEJIMA/MIYAKE-ZIMA	SUBAERIAL	VOLCANIC ROCK	THOLEIITE	WHOLE ROCK	34.08	139.53	34.08	139.53	53.57	1.23	15.58	9.14	12.22	4.51	0.2	0.56	2.85	0.14	190			19		118				16											18				46
2003	[6672] AMMA-MIYASAKA M. (2003)	samp. 1818	O	(C)Izu	20	IZU-BONIN ARC / IZU ARC / MIYAKEJIMA/MIYAKE-ZIMA / MIYAKEJIMA/MIYAKE-ZIMA	SUBAERIAL	VOLCANIC ROCK	THOLEIITE	WHOLE ROCK	34.08	139.53	34.08	139.53	51.46	0.97	16.77	10.33	11.22	6.32	0.19	0.4	2.23	0.11	145			36		115				14											44				41
2003	[6672] AMMA-MIYASAKA M. (2003)	samp. 1819	O	(C)Izu	20	IZU-BONIN ARC / IZU ARC / MIYAKEJIMA/MIYAKE-ZIMA / MIYAKEJIMA/MIYAKE-ZIMA	SUBAERIAL	VOLCANIC ROCK	THOLEIITE	WHOLE ROCK	34.08	139.53	34.08	139.53	51.62	1.09	16.41	10.07	12	5.61	0.19	0.45	2.42	0.12	151			32		117				15											33				40
2003	[6672] AMMA-MIYASAKA M. (2003)	samp. 2228	O	(C)Izu	20	IZU-BONIN ARC / IZU ARC / MIYAKEJIMA/MIYAKE-ZIMA / MIYAKEJIMA/MIYAKE-ZIMA	SUBAERIAL	VOLCANIC ROCK	THOLEIITE	WHOLE ROCK	34.08	139.53	34.08	139.53	52.46	1.16	16.12	9.57	12.04	5.3	0.2	0.48	2.54	0.13	157			23		121				15											30				43
2003	[6672] AMMA-MIYASAKA M. (2003)	samp. 2229	O	(C)Izu	20	IZU-BONIN ARC / IZU ARC / MIYAKEJIMA/MIYAKE-ZIMA / MIYAKEJIMA/MIYAKE-ZIMA	SUBAERIAL	VOLCANIC ROCK	THOLEIITE	WHOLE ROCK	34.08	139.53	34.08	139.53	52.56	1.12	16.27	9.76	11.74	5.24	0.2	0.48	2.5	0.13	165			25		120				15											30				40
2003	[6672] AMMA-MIYASAKA M. (2003)	samp. 2230	O	(C)Izu	20	IZU-BONIN ARC / IZU ARC / MIYAKEJIMA/MIYAKE-ZIMA / MIYAKEJIMA/MIYAKE-ZIMA	SUBAERIAL	VOLCANIC ROCK	THOLEIITE	WHOLE ROCK	34.08	139.53	34.08	139.53	52.39	1.09	16.25	9.69	11.75	5.42	0.19	0.5	2.59	0.13	167			28		119				15											36				40
2003	[6672] AMMA-MIYASAKA M. (2003)	samp. 2231	O	(C)Izu	20	IZU-BONIN ARC / IZU ARC / MIYAKEJIMA/MIYAKE-ZIMA / MIYAKEJIMA/MIYAKE-ZIMA	SUBAERIAL	VOLCANIC ROCK	THOLEIITE	WHOLE ROCK	34.08	139.53	34.08	139.53	53.2	1.13	15.86	9.29	11.92	5.11	0.2	0.52	2.64	0.13	175			22		118				15											29				41
2003	[6672] AMMA-MIYASAKA M. (2003)	samp. 122006	O	(C)Izu	20	IZU-BONIN ARC / IZU ARC / MIYAKEJIMA/MIYAKE-ZIMA / MIYAKEJIMA/MIYAKE-ZIMA	SUBAERIAL	VOLCANIC ROCK	THOLEIITE	WHOLE ROCK	34.08	139.53	34.08	139.53	55.42	1.25	15.21	8.34	11.71	3.85	0.2	0.68	3.07	0.17	219			14		97				15											10				43
2003	[6672] AMMA-MIYASAKA M. (2003)	samp. 122013	O	(C)Izu	20	IZU-BONIN ARC / IZU ARC / MIYAKEJIMA/MIYAKE-ZIMA / MIYAKEJIMA/MIYAKE-ZIMA	SUBAERIAL	VOLCANIC ROCK	THOLEIITE	WHOLE ROCK	34.08	139.53	34.08	139.53	56.42	1.3	14.99	8	11.57	3.45	0.2	0.66	3.11	0.18	223			9		137				16											7				50
2003	[6672] AMMA-MIYASAKA M. (2003)	samp. 11204	O	(C)Izu	20	IZU-BONIN ARC / IZU ARC / MIYAKEJIMA/MIYAKE-ZIMA / MIYAKEJIMA/MIYAKE-ZIMA	SUBAERIAL	VOLCANIC ROCK	THOLEIITE	WHOLE ROCK	34.08	139.53	34.08	139.53	52.74	1.14	16.2	9.79	11.55	5.25	0.2	0.48	2.45	0.13	168			23		122				15											31				42
2003	[6672] AMMA-MIYASAKA M. (2003)	samp. 1828	O	(C)Izu	20	IZU-BONIN ARC / IZU ARC / MIYAKEJIMA/MIYAKE-ZIMA / MIYAKEJIMA/MIYAKE-ZIMA	SUBAERIAL	VOLCANIC ROCK	THOLEIITE	WHOLE ROCK	34.08	139.52	34.08	139.52	52.84	1.2	16.35	9.7	11.92	4.53	0.2	0.51	2.62	0.14	182			20		124				17											18				43
2003	[6672] AMMA-MIYASAKA M. (2003)	samp. 1829	O	(C)Izu	20	IZU-BONIN ARC / IZU ARC / MIYAKEJIMA/MIYAKE-ZIMA / MIYAKEJIMA/MIYAKE-ZIMA	SUBAERIAL	VOLCANIC ROCK	THOLEIITE	WHOLE ROCK	34.08	139.52	34.08	139.52	53.05	1.22	16.23	9.6	12.05	4.33	0.2	0.5	2.68	0.14	172			21		109				16											11				45
2003	[6672] AMMA-MIYASAKA M. (2003)	samp. 1831	O	(C)Izu	20	IZU-BONIN ARC / IZU ARC / MIYAKEJIMA/MIYAKE-ZIMA / MIYAKEJIMA/MIYAKE-ZIMA	SUBAERIAL	VOLCANIC ROCK	THOLEIITE	WHOLE ROCK	34.08	139.52	34.08	139.52	54.93	1.36	14.92	8.34	12.68	3.68	0.2	0.64	3.08	0.17	219			10		128				16											8				47
2003	[6672] AMMA-MIYASAKA M. (2003)	samp. 1832	O	(C)Izu	20	IZU-BONIN ARC / IZU ARC / MIYAKEJIMA/MIYAKE-ZIMA / MIYAKEJIMA/MIYAKE-ZIMA	SUBAERIAL	VOLCANIC ROCK	THOLEIITE	WHOLE ROCK	34.08	139.52	34.08	139.52	53.97	1.27	15.76	9.23	12.06	4.04	0.2	0.54	2.77	0.15	187			17		119				16											13				45
2003	[6672] AMMA-MIYASAKA M. (2003)	samp. 1833	O	(C)Izu	20	IZU-BONIN ARC / IZU ARC / MIYAKEJIMA/MIYAKE-ZIMA / MIYAKEJIMA/MIYAKE-ZIMA	SUBAERIAL	VOLCANIC ROCK	THOLEIITE	WHOLE ROCK	34.08	139.52	34.08	139.52	53.82	1.26	15.87	9.26	11.97	4.16	0.2	0.55	2.76	0.14	187			16		138				17											12				40
2003	[6672] AMMA-MIYASAKA M. (2003)	samp. 1834	O	(C)Izu	20	IZU-BONIN ARC / IZU ARC / MIYAKEJIMA/MIYAKE-ZIMA / MIYAKEJIMA/MIYAKE-ZIMA	SUBAERIAL	VOLCANIC ROCK	THOLEIITE	WHOLE ROCK	34.08	139.52	34.08	139.52	53.17	1.21	16.07	9.64	12.04	4.34	0.2	0.51	2.68	0.14	177			22		118				16											14				48
2003	[6672] AMMA-MIYASAKA M. (2003)	samp. 1841	O	(C)Izu	20	IZU-BONIN ARC / IZU ARC / MIYAKEJIMA/MIYAKE-ZIMA / MIYAKEJIMA/MIYAKE-ZIMA	SUBAERIAL	VOLCANIC ROCK	THOLEIITE	WHOLE ROCK	34.08	139.52	34.08	139.52	54.48	1.38	14.94	8.39	12.94	3.69	0.21	0.66	3.14	0.17	218			9		130				16											7				46
2003	[6672] AMMA-MIYASAKA M. (2003)	samp. 1842	O	(C)Izu	20	IZU-BONIN ARC / IZU ARC / MIYAKEJIMA/MIYAKE-ZIMA / MIYAKEJIMA/MIYAKE-ZIMA	SUBAERIAL	VOLCANIC ROCK	THOLEIITE	WHOLE ROCK	34.08	139.52	34.08	139.52	55.27	1.37	14.98	8.3	12.33	3.69	0.2	0.64	3.03	0.18	219			10		129				16											10				48
2003	[6672] AMMA-MIYASAKA M. (2003)	samp. 1843	O	(C)Izu	20	IZU-BONIN ARC / IZU ARC / MIYAKEJIMA/MIYAKE-ZIMA / MIYAKEJIMA/MIYAKE-ZIMA	SUBAERIAL	VOLCANIC ROCK	THOLEIITE	WHOLE ROCK	34.08	139.52	34.08	139.52	53.9	1.28	15.79	9.16	12.18	3.96	0.2	0.57	2.8	0.15	185			15		132				16											11				47
2003	[6672] AMMA-MIYASAKA M. (2003)	samp. 2402	O	(C)Izu	20	IZU-BONIN ARC / IZU ARC / MIYAKEJIMA/MIYAKE-ZIMA / MIYAKEJIMA/MIYAKE-ZIMA	SUBAERIAL	VOLCANIC ROCK	THOLEIITE	WHOLE ROCK	34.08	139.52	34.08	139.52	54.88	1.36	15.08	8.31	12.56	3.69	0.2	0.64	3.11	0.18	218			12		119				16											8				47
2003	[6672] AMMA-MIYASAKA M. (2003)	samp. 11206	O	(C)Izu	20	IZU-BONIN ARC / IZU ARC / MIYAKEJIMA/MIYAKE-ZIMA / MIYAKEJIMA/MIYAKE-ZIMA	SUBAERIAL	VOLCANIC ROCK	THOLEIITE	WHOLE ROCK	34.08	139.52	34.08	139.52	54.92	1.36	14.97	8.36	12.55	3.67	0.2	0.67	3.11	0.18	217			9		131				17											6				46
2003	[6672] AMMA-MIYASAKA M. (2003)	samp. 11207	O	(C)Izu	20	IZU-BONIN ARC / IZU ARC / MIYAKEJIMA/MIYAKE-ZIMA / MIYAKEJIMA/MIYAKE-ZIMA	SUBAERIAL	VOLCANIC ROCK	THOLEIITE	WHOLE ROCK	34.08	139.52	34.08	139.52	53.63	1.26	15.86	9.28	12.18	4.02	0.2	0.56	2.8	0.15	191			17		130				16											11				42
2003	[6672] AMMA-MIYASAKA M. (2003)	samp. 1835	O	(C)Izu	20	IZU-BONIN ARC / IZU ARC / MIYAKEJIMA/MIYAKE-ZIMA / MIYAKEJIMA/MIYAKE-ZIMA	SUBAERIAL	VOLCANIC ROCK	THOLEIITE	WHOLE ROCK	34.08	139.52	34.08	139.52	53.64	1.27	15.85	9.27	12.28	4	0.2	0.56	2.77	0.15	192			14		134				16											10				46
2003	[6672] AMMA-MIYASAKA M. (2003)	samp. 1839	O	(C)Izu	20	IZU-BONIN ARC / IZU ARC / MIYAKEJIMA/MIYAKE-ZIMA / MIYAKEJIMA/MIYAKE-ZIMA	SUBAERIAL	VOLCANIC ROCK	THOLEIITE	WHOLE ROCK	34.08	139.52	34.08	139.52	54.68	1.38	15.03	8.43	12.73	3.74	0.2	0.64	2.98	0.17	213			11		146				16											8				48
2003	[6672] AMMA-MIYASAKA M. (2003)	samp. 1840	O	(C)Izu	20	IZU-BONIN ARC / IZU ARC / MIYAKEJIMA/MIYAKE-ZIMA / MIYAKEJIMA/MIYAKE-ZIMA	SUBAERIAL	VOLCANIC ROCK	THOLEIITE	WHOLE ROCK	34.08	139.52	34.08	139.52	53.55	1.25	15.96	9.28	12.19	4.15	0.2	0.54	2.74	0.15	180			18		137				15											12				40
2003	[6672] AMMA-MIYASAKA M. (2003)	samp. 11001	O	(C)Izu	20	IZU-BONIN ARC / IZU ARC / MIYAKEJIMA/MIYAKE-ZIMA / MIYAKEJIMA/MIYAKE-ZIMA	SUBAERIAL	VOLCANIC ROCK	THOLEIITE	WHOLE ROCK	34.08	139.52	34.08	139.52	55.11	1.36	15.01	8.38	12.37	3.69	0.2	0.63	3.02	0.18	221			12		133				15											9				48
2003	[6672] AMMA-MIYASAKA M. (2003)	samp. 11002	O	(C)Izu	20	IZU-BONIN ARC / IZU ARC / MIYAKEJIMA/MIYAKE-ZIMA / MIYAKEJIMA/MIYAKE-ZIMA	SUBAERIAL	VOLCANIC ROCK	THOLEIITE	WHOLE ROCK	34.08	139.52	34.08	139.52	55.23	1.36	15.07	8.38	12.19	3.67	0.2	0.63	3.03	0.17	210			9		133				17											8				48
2003	[6672] AMMA-MIYASAKA M. (2003)	samp. 11003	O	(C)Izu	20	IZU-BONIN ARC / IZU ARC / MIYAKEJIMA/MIYAKE-ZIMA / MIYAKEJIMA/MIYAKE-ZIMA	SUBAERIAL	VOLCANIC ROCK	THOLEIITE	WHOLE ROCK	34.08	139.52	34.08	139.52	55.18	1.36	15.04	8.39	12.28	3.69	0.2	0.63	3	0.17	220			11		131				15											10				49
2003	[6672] AMMA-MIYASAKA M. (2003)	samp. 11005	O	(C)Izu	20	IZU-BONIN ARC / IZU ARC / MIYAKEJIMA/MIYAKE-ZIMA / MIYAKEJIMA/MIYAKE-ZIMA	SUBAERIAL	VOLCANIC ROCK	THOLEIITE	WHOLE ROCK	34.08	139.52	34.08	139.52	54.27	1.28	15.83	9.07	12.14	4.01	0.2	0.46	2.5	0.15	192			15		36				12											16				50
2003	[6672] AMMA-MIYASAKA M. (2003)	samp. 11006	O	(C)Izu	20	IZU-BONIN ARC / IZU ARC / MIYAKEJIMA/MIYAKE-ZIMA / MIYAKEJIMA/MIYAKE-ZIMA	SUBAERIAL	VOLCANIC ROCK	THOLEIITE	WHOLE ROCK	34.08	139.52	34.08	139.52	54.38	1.29	15.88	8.98	12.03	3.98	0.19	0.44	2.57	0.16	188			15		81				14											12				47
2003	[6672] AMMA-MIYASAKA M. (2003)	samp. 11007	O	(C)Izu	20	IZU-BONIN ARC / IZU ARC / MIYAKEJIMA/MIYAKE-ZIMA / MIYAKEJIMA/MIYAKE-ZIMA	SUBAERIAL	VOLCANIC ROCK	THOLEIITE	WHOLE ROCK	34.08	139.52	34.08	139.52	54.3	1.28	15.82	9.05	11.97	4.01	0.2	0.54	2.58	0.15	186			17		102				15											12				45
2003	[6672] AMMA-MIYASAKA M. (2003)	samp. 11008	O	(C)Izu	20	IZU-BONIN ARC / IZU ARC / MIYAKEJIMA/MIYAKE-ZIMA / MIYAKEJIMA/MIYAKE-ZIMA	SUBAERIAL	VOLCANIC ROCK	THOLEIITE	WHOLE ROCK	34.08	139.52	34.08	139.52	53.42	1.23	15.93	9.47	12.04	4.33	0.2	0.54	2.63	0.14	179			20		132				15											17				45
2003	[6672] AMMA-MIYASAKA M. (2003)	samp. 11009	O	(C)Izu	20	IZU-BONIN ARC / IZU ARC / MIYAKEJIMA/MIYAKE-ZIMA / MIYAKEJIMA/MIYAKE-ZIMA	SUBAERIAL	VOLCANIC ROCK	THOLEIITE	WHOLE ROCK	34.08	139.52	34.08	139.52	54.13	1.28	15.7	9.11	12.04	3.97	0.2	0.58	2.76	0.15	194			15		135				16											11				51
2003	[6672] AMMA-MIYASAKA M. (2003)	samp. 11010	O	(C)Izu	20	IZU-BONIN ARC / IZU ARC / MIYAKEJIMA/MIYAKE-ZIMA / MIYAKEJIMA/MIYAKE-ZIMA	SUBAERIAL	VOLCANIC ROCK	THOLEIITE	WHOLE ROCK	34.08	139.52	34.08	139.52	53.86	1.26	15.84	9.25	12.05	3.99	0.2	0.57	2.75	0.15	187			16		133				16											13				44
2003	[6672] AMMA-MIYASAKA M. (2003)	samp. 1918	O	(C)Izu	20	IZU-BONIN ARC / IZU ARC / MIYAKEJIMA/MIYAKE-ZIMA / MIYAKEJIMA/MIYAKE-ZIMA	SUBAERIAL	VOLCANIC ROCK	THOLEIITE	WHOLE ROCK	34.08	139.52	34.08	139.52	53.32	1.27	15.22	9.38	12.68	4.55	0.2	0.58	2.66	0.14	186			28		95				15											13				48
2003	[6672] AMMA-MIYASAKA M. (2003)	samp. 1919	O	(C)Izu	20	IZU-BONIN ARC / IZU ARC / MIYAKEJIMA/MIYAKE-ZIMA / MIYAKEJIMA/MIYAKE-ZIMA	SUBAERIAL	VOLCANIC ROCK	THOLEIITE	WHOLE ROCK	34.08	139.52	34.08	139.52	54.74	1.33	15.34	8.38	12.46	3.55	0.21	0.68	3.15	0.19	224			10		97				16											8				42
2003	[6672] AMMA-MIYASAKA M. (2003)	samp. 2213	O	(C)Izu	20	IZU-BONIN ARC / IZU ARC / MIYAKEJIMA/MIYAKE-ZIMA / MIYAKEJIMA/MIYAKE-ZIMA	SUBAERIAL	VOLCANIC ROCK	THOLEIITE	WHOLE ROCK	34.08	139.52	34.08	139.52	54.95	1.34	15.3	8.39	12.35	3.52	0.2	0.67	3.1	0.17	219			9		108				16											8				46
2003	[6672] AMMA-MIYASAKA M. (2003)	samp. 11106	O	(C)Izu	20	IZU-BONIN ARC / IZU ARC / MIYAKEJIMA/MIYAKE-ZIMA / MIYAKEJIMA/MIYAKE-ZIMA	SUBAERIAL	VOLCANIC ROCK	THOLEIITE	WHOLE ROCK	34.08	139.52	34.08	139.52	55.53	1.32	15.26	8.38	11.83	3.51	0.2	0.65	3.03	0.18	229			9		107				16											6				43
2003	[6672] AMMA-MIYASAKA M. (2003)	samp. 1602	O	(C)Izu	20	IZU-BONIN ARC / IZU ARC / MIYAKEJIMA/MIYAKE-ZIMA / MIYAKEJIMA/MIYAKE-ZIMA	SUBAERIAL	VOLCANIC ROCK	THOLEIITE	WHOLE ROCK	34.08	139.52	34.08	139.52	51.6	1.4	15.04	9.8	14.04	4.69	0.2	0.52	2.56	0.14	163			16		146				16											15				54
2003	[6672] AMMA-MIYASAKA M. (2003)	samp. 1603	O	(C)Izu	20	IZU-BONIN ARC / IZU ARC / MIYAKEJIMA/MIYAKE-ZIMA / MIYAKEJIMA/MIYAKE-ZIMA	SUBAERIAL	VOLCANIC ROCK	THOLEIITE	WHOLE ROCK	34.08	139.52	34.08	139.52	51.2	1.32	15.22	10.17	13.78	4.99	0.2	0.49	2.5	0.12	165			32		134				16											15				53
2003	[6672] AMMA-MIYASAKA M. (2003)	samp. 1604	O	(C)Izu	20	IZU-BONIN ARC / IZU ARC / MIYAKEJIMA/MIYAKE-ZIMA / MIYAKEJIMA/MIYAKE-ZIMA	SUBAERIAL	VOLCANIC ROCK	THOLEIITE	WHOLE ROCK	34.08	139.52	34.08	139.52	53.55	1.39	14.98	8.75	13.47	3.91	0.21	0.63	2.96	0.15	197			7		136				16											10				54
2003	[6672] AMMA-MIYASAKA M. (2003)	samp. 1607	O	(C)Izu	20	IZU-BONIN ARC / IZU ARC / MIYAKEJIMA/MIYAKE-ZIMA / MIYAKEJIMA/MIYAKE-ZIMA	SUBAERIAL	VOLCANIC ROCK	THOLEIITE	WHOLE ROCK	34.08	139.52	34.08	139.52	53.83	1.4	15.06	8.8	12.99	4.14	0.2	0.58	2.85	0.15	199			9		140				16											12				54
2003	[6672] AMMA-MIYASAKA M. (2003)	samp. 1608	O	(C)Izu	20	IZU-BONIN ARC / IZU ARC / MIYAKEJIMA/MIYAKE-ZIMA / MIYAKEJIMA/MIYAKE-ZIMA	SUBAERIAL	VOLCANIC ROCK	THOLEIITE	WHOLE ROCK	34.08	139.52	34.08	139.52	53.91	1.36	15.17	8.71	12.97	3.97	0.2	0.6	2.96	0.15	192			9		122				16											9				50
2003	[6672] AMMA-MIYASAKA M. (2003)	samp. 1609	O	(C)Izu	20	IZU-BONIN ARC / IZU ARC / MIYAKEJIMA/MIYAKE-ZIMA / MIYAKEJIMA/MIYAKE-ZIMA	SUBAERIAL	VOLCANIC ROCK	THOLEIITE	WHOLE ROCK	34.08	139.52	34.08	139.52	52.89	1.39	15.08	8.98	13.69	4.08	0.21	0.61	2.94	0.15	189			10		137				17											10				49
2003	[6672] AMMA-MIYASAKA M. (2003)	samp. 1610	O	(C)Izu	20	IZU-BONIN ARC / IZU ARC / MIYAKEJIMA/MIYAKE-ZIMA / MIYAKEJIMA/MIYAKE-ZIMA	SUBAERIAL	VOLCANIC ROCK	THOLEIITE	WHOLE ROCK	34.08	139.52	34.08	139.52	53.48	1.38	14.94	8.86	13.34	4.1	0.2	0.59	2.95	0.15	190			10		141				16											9				48
2003	[6672] AMMA-MIYASAKA M. (2003)	samp. 2019	O	(C)Izu	20	IZU-BONIN ARC / IZU ARC / MIYAKEJIMA/MIYAKE-ZIMA / MIYAKEJIMA/MIYAKE-ZIMA	SUBAERIAL	VOLCANIC ROCK	THOLEIITE	WHOLE ROCK	34.08	139.52	34.08	139.52	54	1.4	15.02	8.6	13.1	3.95	0.2	0.61	2.97	0.15	203			7		133															7				47
2003	[6672] AMMA-MIYASAKA M. (2003)	samp. 2021	O	(C)Izu	20	IZU-BONIN ARC / IZU ARC / MIYAKEJIMA/MIYAKE-ZIMA / MIYAKEJIMA/MIYAKE-ZIMA	SUBAERIAL	VOLCANIC ROCK	THOLEIITE	WHOLE ROCK	34.08	139.52	34.08	139.52	53.81	1.38	15.05	8.66	13.11	4.05	0.2	0.6	2.98	0.15	213			7		124				17											8				47
2003	[6672] AMMA-MIYASAKA M. (2003)	samp. 2022	O	(C)Izu	20	IZU-BONIN ARC / IZU ARC / MIYAKEJIMA/MIYAKE-ZIMA / MIYAKEJIMA/MIYAKE-ZIMA	SUBAERIAL	VOLCANIC ROCK	THOLEIITE	WHOLE ROCK	34.08	139.52	34.08	139.52	53.94	1.38	15	8.65	13.06	3.99	0.2	0.6	3.02	0.16	198			9		139				17											8				46
2003	[6672] AMMA-MIYASAKA M. (2003)	samp. 2023	O	(C)Izu	20	IZU-BONIN ARC / IZU ARC / MIYAKEJIMA/MIYAKE-ZIMA / MIYAKEJIMA/MIYAKE-ZIMA	SUBAERIAL	VOLCANIC ROCK	THOLEIITE	WHOLE ROCK	34.08	139.52	34.08	139.52	53.34	1.4	14.88	8.74	13.65	3.97	0.21	0.62	3.02	0.16	200			7		147				17											9				47
2003	[6672] AMMA-MIYASAKA M. (2003)	samp. 121801	O	(C)Izu	20	IZU-BONIN ARC / IZU ARC / MIYAKEJIMA/MIYAKE-ZIMA / MIYAKEJIMA/MIYAKE-ZIMA	SUBAERIAL	VOLCANIC ROCK	THOLEIITE	WHOLE ROCK	34.08	139.52	34.08	139.52	53.44	1.39	15.25	9.18	13.1	3.97	0.2	0.56	2.8	0.15	175			10		144				16											11				54
2003	[6672] AMMA-MIYASAKA M. (2003)	samp. 121802	O	(C)Izu	20	IZU-BONIN ARC / IZU ARC / MIYAKEJIMA/MIYAKE-ZIMA / MIYAKEJIMA/MIYAKE-ZIMA	SUBAERIAL	VOLCANIC ROCK	THOLEIITE	WHOLE ROCK	34.08	139.52	34.08	139.52	54.36	1.38	14.94	8.64	12.83	3.92	0.2	0.62	2.95	0.16	206			9		136				16											9				50
2003	[6672] AMMA-MIYASAKA M. (2003)	samp. 121803	O	(C)Izu	20	IZU-BONIN ARC / IZU ARC / MIYAKEJIMA/MIYAKE-ZIMA / MIYAKEJIMA/MIYAKE-ZIMA	SUBAERIAL	VOLCANIC ROCK	THOLEIITE	WHOLE ROCK	34.08	139.52	34.08	139.52	54.18	1.38	15.06	8.83	12.76	3.92	0.2	0.59	2.91	0.16	197			9		129				16											10				51
2003	[6672] AMMA-MIYASAKA M. (2003)	samp. 122103	O	(C)Izu	20	IZU-BONIN ARC / IZU ARC / MIYAKEJIMA/MIYAKE-ZIMA / MIYAKEJIMA/MIYAKE-ZIMA	SUBAERIAL	VOLCANIC ROCK	THOLEIITE	WHOLE ROCK	34.08	139.52	34.08	139.52	54.51	1.38	14.99	8.64	12.67	3.93	0.2	0.6	2.9	0.16	194			9		134				16											8				47
2003	[6672] AMMA-MIYASAKA M. (2003)	samp. 10902	O	(C)Izu	20	IZU-BONIN ARC / IZU ARC / MIYAKEJIMA/MIYAKE-ZIMA / MIYAKEJIMA/MIYAKE-ZIMA	SUBAERIAL	VOLCANIC ROCK	THOLEIITE	WHOLE ROCK	34.08	139.52	34.08	139.52	53.03	1.36	15.34	9.08	12.79	3.93	0.19	1.43	2.79	0.09	187			13		156				16											12				51
2003	[6672] AMMA-MIYASAKA M. (2003)	samp. 10903	O	(C)Izu	20	IZU-BONIN ARC / IZU ARC / MIYAKEJIMA/MIYAKE-ZIMA / MIYAKEJIMA/MIYAKE-ZIMA	SUBAERIAL	VOLCANIC ROCK	THOLEIITE	WHOLE ROCK	34.08	139.52	34.08	139.52	53.65	1.37	15.29	9.08	12.87	3.87	0.2	0.6	2.92	0.15	192			9		141				17											9				47
2003	[6672] AMMA-MIYASAKA M. (2003)	samp. 1504	O	(C)Izu	20	IZU-BONIN ARC / IZU ARC / MIYAKEJIMA/MIYAKE-ZIMA / MIYAKEJIMA/MIYAKE-ZIMA	SUBAERIAL	VOLCANIC ROCK	THOLEIITE	WHOLE ROCK	34.08	139.52	34.08	139.52	50.58	1.37	14.91	10.37	14.32	5.06	0.22	0.5	2.54	0.13	164			31		157				16											15				54
2003	[6672] AMMA-MIYASAKA M. (2003)	samp. 1934	O	(C)Izu	20	IZU-BONIN ARC / IZU ARC / MIYAKEJIMA/MIYAKE-ZIMA / MIYAKEJIMA/MIYAKE-ZIMA	SUBAERIAL	VOLCANIC ROCK	THOLEIITE	WHOLE ROCK	34.08	139.52	34.08	139.52	51.13	1.34	15.08	10.16	14.08	4.99	0.21	0.43	2.45	0.13	161			34		49				15											16				55
2003	[6672] AMMA-MIYASAKA M. (2003)	samp. 1935	O	(C)Izu	20	IZU-BONIN ARC / IZU ARC / MIYAKEJIMA/MIYAKE-ZIMA / MIYAKEJIMA/MIYAKE-ZIMA	SUBAERIAL	VOLCANIC ROCK	THOLEIITE	WHOLE ROCK	34.08	139.52	34.08	139.52	51.82	1.35	14.98	9.99	13.62	4.88	0.21	0.48	2.54	0.13	161			26		149				16											15				56
2003	[6672] AMMA-MIYASAKA M. (2003)	samp. 1936	O	(C)Izu	20	IZU-BONIN ARC / IZU ARC / MIYAKEJIMA/MIYAKE-ZIMA / MIYAKEJIMA/MIYAKE-ZIMA	SUBAERIAL	VOLCANIC ROCK	THOLEIITE	WHOLE ROCK	34.08	139.52	34.08	139.52	51.78	1.32	15.09	10.17	13.39	5.03	0.21	0.45	2.43	0.13	160			32		163				16											15				52
2003	[6672] AMMA-MIYASAKA M. (2003)	samp. 2024	O	(C)Izu	20	IZU-BONIN ARC / IZU ARC / MIYAKEJIMA/MIYAKE-ZIMA / MIYAKEJIMA/MIYAKE-ZIMA	SUBAERIAL	VOLCANIC ROCK	THOLEIITE	WHOLE ROCK	34.08	139.52	34.08	139.52	51.82	1.35	15.21	9.96	13.45	4.92	0.21	0.47	2.47	0.14	174			33		150				16											16				52
2003	[6672] AMMA-MIYASAKA M. (2003)	samp. 2025	O	(C)Izu	20	IZU-BONIN ARC / IZU ARC / MIYAKEJIMA/MIYAKE-ZIMA / MIYAKEJIMA/MIYAKE-ZIMA	SUBAERIAL	VOLCANIC ROCK	THOLEIITE	WHOLE ROCK	34.08	139.52	34.08	139.52	51.4	1.36	14.99	10.09	13.9	4.92	0.21	0.49	2.51	0.13	166			30		144				16											14				56
2003	[6672] AMMA-MIYASAKA M. (2003)	samp. 10901	O	(C)Izu	20	IZU-BONIN ARC / IZU ARC / MIYAKEJIMA/MIYAKE-ZIMA / MIYAKEJIMA/MIYAKE-ZIMA	SUBAERIAL	VOLCANIC ROCK	THOLEIITE	WHOLE ROCK	34.08	139.52	34.08	139.52	52.07	1.34	15.04	10.02	13.42	4.93	0.21	0.46	2.48	0.13	188			27		125				15											13				49
2003	[6672] AMMA-MIYASAKA M. (2003)	samp. 1621	O	(C)Izu	20	IZU-BONIN ARC / IZU ARC / MIYAKEJIMA/MIYAKE-ZIMA / MIYAKEJIMA/MIYAKE-ZIMA	SUBAERIAL	VOLCANIC ROCK	THOLEIITE	WHOLE ROCK	34.08	139.52	34.08	139.52	51.95	1.4	14.77	9.52	14.25	4.51	0.21	0.53	2.73	0.14	171			9		139				16											10				52
2003	[6672] AMMA-MIYASAKA M. (2003)	samp. 1622	O	(C)Izu	20	IZU-BONIN ARC / IZU ARC / MIYAKEJIMA/MIYAKE-ZIMA / MIYAKEJIMA/MIYAKE-ZIMA	SUBAERIAL	VOLCANIC ROCK	THOLEIITE	WHOLE ROCK	34.08	139.52	34.08	139.52	52.06	1.43	14.75	9.55	14.17	4.48	0.2	0.52	2.7	0.14	181			9		156				17											8				55
2003	[6672] AMMA-MIYASAKA M. (2003)	samp. 1623	O	(C)Izu	20	IZU-BONIN ARC / IZU ARC / MIYAKEJIMA/MIYAKE-ZIMA / MIYAKEJIMA/MIYAKE-ZIMA	SUBAERIAL	VOLCANIC ROCK	THOLEIITE	WHOLE ROCK	34.08	139.52	34.08	139.52	52.17	1.43	14.75	9.47	14.1	4.45	0.21	0.53	2.74	0.14	187			10		120				16											9				49
2003	[6672] AMMA-MIYASAKA M. (2003)	samp. 1624	O	(C)Izu	20	IZU-BONIN ARC / IZU ARC / MIYAKEJIMA/MIYAKE-ZIMA / MIYAKEJIMA/MIYAKE-ZIMA	SUBAERIAL	VOLCANIC ROCK	THOLEIITE	WHOLE ROCK	34.08	139.52	34.08	139.52	52.47	1.47	14.79	9.22	13.94	4.36	0.21	0.58	2.8	0.15	188			7		182				17											11				53
2003	[6672] AMMA-MIYASAKA M. (2003)	samp. 1627	O	(C)Izu	20	IZU-BONIN ARC / IZU ARC / MIYAKEJIMA/MIYAKE-ZIMA / MIYAKEJIMA/MIYAKE-ZIMA	SUBAERIAL	VOLCANIC ROCK	THOLEIITE	WHOLE ROCK	34.08	139.52	34.08	139.52	52.27	1.41	14.79	9.39	14.11	4.41	0.2	0.54	2.73	0.14	178			8		141				16											11				53
2003	[6672] AMMA-MIYASAKA M. (2003)	samp. 11209	O	(C)Izu	20	IZU-BONIN ARC / IZU ARC / MIYAKEJIMA/MIYAKE-ZIMA / MIYAKEJIMA/MIYAKE-ZIMA	SUBAERIAL	VOLCANIC ROCK	THOLEIITE	WHOLE ROCK	34.08	139.52	34.08	139.52	53.67	1.37	14.95	8.91	13.28	4.13	0.2	0.58	2.79	0.15	195			9		145				15											8				50
2003	[6672] AMMA-MIYASAKA M. (2003)	samp. 2222	O	(C)Izu	20	IZU-BONIN ARC / IZU ARC / MIYAKEJIMA/MIYAKE-ZIMA / MIYAKEJIMA/MIYAKE-ZIMA	SUBAERIAL	VOLCANIC ROCK	THOLEIITE	WHOLE ROCK	34.08	139.52	34.08	139.52	52.72	1.21	15.39	9.78	12.59	4.88	0.2	0.53	2.56	0.13	177			37		118				16											16				44
2003	[6672] AMMA-MIYASAKA M. (2003)	samp. 2223	O	(C)Izu	20	IZU-BONIN ARC / IZU ARC / MIYAKEJIMA/MIYAKE-ZIMA / MIYAKEJIMA/MIYAKE-ZIMA	SUBAERIAL	VOLCANIC ROCK	THOLEIITE	WHOLE ROCK	34.08	139.52	34.08	139.52	53.59	1.2	15.32	9.31	12.37	4.52	0.2	0.6	2.72	0.15	196			29		119				16											12				45
2003	[6672] AMMA-MIYASAKA M. (2003)	samp. 1612	O	(C)Izu	20	IZU-BONIN ARC / IZU ARC / MIYAKEJIMA/MIYAKE-ZIMA / MIYAKEJIMA/MIYAKE-ZIMA	SUBAERIAL	VOLCANIC ROCK	THOLEIITE	WHOLE ROCK	34.08	139.52	34.08	139.52	51.8	1.33	15.13	9.94	13.54	4.92	0.21	0.49	2.51	0.13	168			31		153				16											14				58
2003	[6672] AMMA-MIYASAKA M. (2003)	samp. 1616	O	(C)Izu	20	IZU-BONIN ARC / IZU ARC / MIYAKEJIMA/MIYAKE-ZIMA / MIYAKEJIMA/MIYAKE-ZIMA	SUBAERIAL	VOLCANIC ROCK	THOLEIITE	WHOLE ROCK	34.08	139.52	34.08	139.52	51.38	1.35	15.24	10.09	13.7	4.94	0.21	0.47	2.49	0.13	165			35		160				17											13				55
2003	[6672] AMMA-MIYASAKA M. (2003)	samp. 1620	O	(C)Izu	20	IZU-BONIN ARC / IZU ARC / MIYAKEJIMA/MIYAKE-ZIMA / MIYAKEJIMA/MIYAKE-ZIMA	SUBAERIAL	VOLCANIC ROCK	THOLEIITE	WHOLE ROCK	34.08	139.52	34.08	139.52	50.83	1.34	15.06	10.29	14.09	5.01	0.22	0.47	2.57	0.12	168			32		160				16											14				53
2003	[6672] AMMA-MIYASAKA M. (2003)	samp. 122203	O	(C)Izu	20	IZU-BONIN ARC / IZU ARC / MIYAKEJIMA/MIYAKE-ZIMA / MIYAKEJIMA/MIYAKE-ZIMA	SUBAERIAL	VOLCANIC ROCK	THOLEIITE	WHOLE ROCK	34.08	139.52	34.08	139.52	52.08	1.33	15.11	9.97	13.4	4.89	0.2	0.47	2.48	0.13	164			31		148				16											14				55
2003	[6672] AMMA-MIYASAKA M. (2003)	samp. 122303	O	(C)Izu	20	IZU-BONIN ARC / IZU ARC / MIYAKEJIMA/MIYAKE-ZIMA / MIYAKEJIMA/MIYAKE-ZIMA	SUBAERIAL	VOLCANIC ROCK	THOLEIITE	WHOLE ROCK	34.08	139.52	34.08	139.52	51.58	1.33	15.01	10.15	13.79	5.01	0.21	0.47	2.43	0.13	160			29		144				16											14				53
2003	[6672] AMMA-MIYASAKA M. (2003)	samp. 122305	O	(C)Izu	20	IZU-BONIN ARC / IZU ARC / MIYAKEJIMA/MIYAKE-ZIMA / MIYAKEJIMA/MIYAKE-ZIMA	SUBAERIAL	VOLCANIC ROCK	THOLEIITE	WHOLE ROCK	34.08	139.52	34.08	139.52	52.09	1.34	15.13	9.98	13.36	4.88	0.21	0.47	2.49	0.12	159			26		140				15											13				55
2003	[6672] AMMA-MIYASAKA M. (2003)	samp. 122306	O	(C)Izu	20	IZU-BONIN ARC / IZU ARC / MIYAKEJIMA/MIYAKE-ZIMA / MIYAKEJIMA/MIYAKE-ZIMA	SUBAERIAL	VOLCANIC ROCK	THOLEIITE	WHOLE ROCK	34.08	139.52	34.08	139.52	53.17	1.33	15.22	9.39	12.85	4.54	0.2	0.51	2.67	0.15	179			23		125				15											12				51
2003	[6672] AMMA-MIYASAKA M. (2003)	samp. 122308	O	(C)Izu	20	IZU-BONIN ARC / IZU ARC / MIYAKEJIMA/MIYAKE-ZIMA / MIYAKEJIMA/MIYAKE-ZIMA	SUBAERIAL	VOLCANIC ROCK	THOLEIITE	WHOLE ROCK	34.08	139.52	34.08	139.52	52.49	1.33	15.14	9.78	13.2	4.71	0.21	0.5	2.58	0.14	169			26		147				16											12				54
2003	[6672] AMMA-MIYASAKA M. (2003)	samp. 2110	O	(C)Izu	20	IZU-BONIN ARC / IZU ARC / MIYAKEJIMA/MIYAKE-ZIMA / MIYAKEJIMA/MIYAKE-ZIMA	SUBAERIAL	VOLCANIC ROCK	THOLEIITE	WHOLE ROCK	34.08	139.52	34.08	139.52	52.11	1.16	15.6	10.19	12.51	5.22	0.2	0.45	2.44	0.12	170			42		140				16											15				46
2003	[6672] AMMA-MIYASAKA M. (2003)	samp. 2111	O	(C)Izu	20	IZU-BONIN ARC / IZU ARC / MIYAKEJIMA/MIYAKE-ZIMA / MIYAKEJIMA/MIYAKE-ZIMA	SUBAERIAL	VOLCANIC ROCK	THOLEIITE	WHOLE ROCK	34.08	139.52	34.08	139.52	52.55	1.17	15.36	10.08	12.53	5.14	0.2	0.45	2.41	0.12	153			43		119				15											18				45
2003	[6672] AMMA-MIYASAKA M. (2003)	samp. 2112	O	(C)Izu	20	IZU-BONIN ARC / IZU ARC / MIYAKEJIMA/MIYAKE-ZIMA / MIYAKEJIMA/MIYAKE-ZIMA	SUBAERIAL	VOLCANIC ROCK	THOLEIITE	WHOLE ROCK	34.08	139.52	34.08	139.52	52.04	1.18	15.63	10.23	12.53	5.18	0.2	0.46	2.42	0.13	161			44		130				16											17				49
2003	[6672] AMMA-MIYASAKA M. (2003)	samp. 2113	O	(C)Izu	20	IZU-BONIN ARC / IZU ARC / MIYAKEJIMA/MIYAKE-ZIMA / MIYAKEJIMA/MIYAKE-ZIMA	SUBAERIAL	VOLCANIC ROCK	THOLEIITE	WHOLE ROCK	34.08	139.52	34.08	139.52	51.77	1.17	15.66	10.24	12.75	5.16	0.2	0.46	2.46	0.12	161			42		122				15											17				48
2003	[6672] AMMA-MIYASAKA M. (2003)	samp. 2118	O	(C)Izu	20	IZU-BONIN ARC / IZU ARC / MIYAKEJIMA/MIYAKE-ZIMA / MIYAKEJIMA/MIYAKE-ZIMA	SUBAERIAL	VOLCANIC ROCK	THOLEIITE	WHOLE ROCK	34.08	139.52	34.08	139.52	52.25	1.18	15.56	10.18	12.49	5.12	0.2	0.48	2.43	0.12	170			42		125				16											15				44
2003	[6672] AMMA-MIYASAKA M. (2003)	samp. 2501	O	(C)Izu	20	IZU-BONIN ARC / IZU ARC / MIYAKEJIMA/MIYAKE-ZIMA / MIYAKEJIMA/MIYAKE-ZIMA	SUBAERIAL	VOLCANIC ROCK	THOLEIITE	WHOLE ROCK	34.08	139.52	34.08	139.52	52.02	1.17	15.67	10.17	12.58	5.18	0.2	0.46	2.41	0.12	161			43		126				15											16				47
2003	[6672] AMMA-MIYASAKA M. (2003)	samp. 2106	O	(C)Izu	20	IZU-BONIN ARC / IZU ARC / MIYAKEJIMA/MIYAKE-ZIMA / MIYAKEJIMA/MIYAKE-ZIMA	SUBAERIAL	VOLCANIC ROCK	THOLEIITE	WHOLE ROCK	34.08	139.52	34.08	139.52	51.84	1.17	15.69	10.24	12.61	5.21	0.2	0.47	2.45	0.12	164			43		136				16											16				46
2003	[6672] AMMA-MIYASAKA M. (2003)	samp. 2107	O	(C)Izu	20	IZU-BONIN ARC / IZU ARC / MIYAKEJIMA/MIYAKE-ZIMA / MIYAKEJIMA/MIYAKE-ZIMA	SUBAERIAL	VOLCANIC ROCK	THOLEIITE	WHOLE ROCK	34.08	139.52	34.08	139.52	51.86	1.16	15.71	10.28	12.63	5.16	0.2	0.47	2.41	0.12	160			42		129				15											16				44
2003	[6672] AMMA-MIYASAKA M. (2003)	samp. 2114	O	(C)Izu	20	IZU-BONIN ARC / IZU ARC / MIYAKEJIMA/MIYAKE-ZIMA / MIYAKEJIMA/MIYAKE-ZIMA	SUBAERIAL	VOLCANIC ROCK	THOLEIITE	WHOLE ROCK	34.08	139.52	34.08	139.52	52.18	1.17	15.64	10.19	12.41	5.17	0.2	0.47	2.44	0.12	164			45		136				16											16				48
2003	[6672] AMMA-MIYASAKA M. (2003)	samp. 2115	O	(C)Izu	20	IZU-BONIN ARC / IZU ARC / MIYAKEJIMA/MIYAKE-ZIMA / MIYAKEJIMA/MIYAKE-ZIMA	SUBAERIAL	VOLCANIC ROCK	THOLEIITE	WHOLE ROCK	34.08	139.52	34.08	139.52	51.98	1.16	15.5	10.26	12.65	5.21	0.2	0.47	2.45	0.12	156			45		134				15											16				47
2003	[6672] AMMA-MIYASAKA M. (2003)	samp. 2116	O	(C)Izu	20	IZU-BONIN ARC / IZU ARC / MIYAKEJIMA/MIYAKE-ZIMA / MIYAKEJIMA/MIYAKE-ZIMA	SUBAERIAL	VOLCANIC ROCK	THOLEIITE	WHOLE ROCK	34.08	139.52	34.08	139.52	51.79	1.17	15.58	10.29	12.75	5.14	0.2	0.47	2.49	0.12	164			42		127				15											16				45
2003	[6672] AMMA-MIYASAKA M. (2003)	samp. 2117	O	(C)Izu	20	IZU-BONIN ARC / IZU ARC / MIYAKEJIMA/MIYAKE-ZIMA / MIYAKEJIMA/MIYAKE-ZIMA	SUBAERIAL	VOLCANIC ROCK	THOLEIITE	WHOLE ROCK	34.08	139.52	34.08	139.52	52.2	1.17	15.6	10.18	12.5	5.16	0.2	0.46	2.41	0.12	160			45		133				16											17				50
2003	[6672] AMMA-MIYASAKA M. (2003)	samp. 2321	O	(C)Izu	20	IZU-BONIN ARC / IZU ARC / MIYAKEJIMA/MIYAKE-ZIMA / MIYAKEJIMA/MIYAKE-ZIMA	SUBAERIAL	VOLCANIC ROCK	THOLEIITE	WHOLE ROCK	34.08	139.52	34.08	139.52	51.75	1.18	15.63	10.33	12.7	5.27	0.2	0.45	2.36	0.12	154			42		132				15											16				46
2003	[6672] AMMA-MIYASAKA M. (2003)	samp. 2502	O	(C)Izu	20	IZU-BONIN ARC / IZU ARC / MIYAKEJIMA/MIYAKE-ZIMA / MIYAKEJIMA/MIYAKE-ZIMA	SUBAERIAL	VOLCANIC ROCK	THOLEIITE	WHOLE ROCK	34.08	139.52	34.08	139.52	52.21	1.17	15.64	10.17	12.46	5.2	0.2	0.44	2.38	0.12	168			42		128				16											17				45
2003	[6672] AMMA-MIYASAKA M. (2003)	samp. 10907	O	(C)Izu	20	IZU-BONIN ARC / IZU ARC / MIYAKEJIMA/MIYAKE-ZIMA / MIYAKEJIMA/MIYAKE-ZIMA	SUBAERIAL	VOLCANIC ROCK	THOLEIITE	WHOLE ROCK	34.08	139.52	34.08	139.52	52.56	1.18	15.74	9.89	12.36	5.09	0.2	0.45	2.39	0.13	164			42		128				14											18				50
2003	[6672] AMMA-MIYASAKA M. (2003)	samp. 11102	O	(C)Izu	20	IZU-BONIN ARC / IZU ARC / MIYAKEJIMA/MIYAKE-ZIMA / MIYAKEJIMA/MIYAKE-ZIMA	SUBAERIAL	VOLCANIC ROCK	THOLEIITE	WHOLE ROCK	34.08	139.52	34.08	139.52	52.48	1.23	15.27	9.8	12.88	5.32	0.2	0.43	2.3	0.12	157			42		11				14											18				50
2003	[6672] AMMA-MIYASAKA M. (2003)	samp. 11104	O	(C)Izu	20	IZU-BONIN ARC / IZU ARC / MIYAKEJIMA/MIYAKE-ZIMA / MIYAKEJIMA/MIYAKE-ZIMA	SUBAERIAL	VOLCANIC ROCK	THOLEIITE	WHOLE ROCK	34.08	139.52	34.08	139.52	52.24	1.19	15.61	10.22	12.55	5.09	0.2	0.46	2.33	0.13	157			41		96				14											18				49
2003	[6672] AMMA-MIYASAKA M. (2003)	samp. 11105	O	(C)Izu	20	IZU-BONIN ARC / IZU ARC / MIYAKEJIMA/MIYAKE-ZIMA / MIYAKEJIMA/MIYAKE-ZIMA	SUBAERIAL	VOLCANIC ROCK	THOLEIITE	WHOLE ROCK	34.08	139.52	34.08	139.52	52.29	1.2	15.69	9.94	12.59	5.21	0.2	0.45	2.31	0.12	153			40		91				14											18				48
2003	[6672] AMMA-MIYASAKA M. (2003)	samp. 1920	O	(C)Izu	20	IZU-BONIN ARC / IZU ARC / MIYAKEJIMA/MIYAKE-ZIMA / MIYAKEJIMA/MIYAKE-ZIMA	SUBAERIAL	VOLCANIC ROCK	THOLEIITE	WHOLE ROCK	34.08	139.52	34.08	139.52	53.43	1.19	15.38	9.41	12.43	4.51	0.19	0.61	2.7	0.14	196			32		121				15											13				47
2003	[6672] AMMA-MIYASAKA M. (2003)	samp. 1921	O	(C)Izu	20	IZU-BONIN ARC / IZU ARC / MIYAKEJIMA/MIYAKE-ZIMA / MIYAKEJIMA/MIYAKE-ZIMA	SUBAERIAL	VOLCANIC ROCK	THOLEIITE	WHOLE ROCK	34.08	139.52	34.08	139.52	53.17	1.2	15.35	9.5	12.57	4.59	0.21	0.61	2.66	0.14	198			34		123				16											14				45
2003	[6672] AMMA-MIYASAKA M. (2003)	samp. 1931	O	(C)Izu	20	IZU-BONIN ARC / IZU ARC / MIYAKEJIMA/MIYAKE-ZIMA / MIYAKEJIMA/MIYAKE-ZIMA	SUBAERIAL	VOLCANIC ROCK	THOLEIITE	WHOLE ROCK	34.08	139.52	34.08	139.52	53.62	1.2	15.41	9.31	12.28	4.5	0.2	0.6	2.72	0.14	203			32		121				16											13				44
2003	[6672] AMMA-MIYASAKA M. (2003)	samp. 2227	O	(C)Izu	20	IZU-BONIN ARC / IZU ARC / MIYAKEJIMA/MIYAKE-ZIMA / MIYAKEJIMA/MIYAKE-ZIMA	SUBAERIAL	VOLCANIC ROCK	THOLEIITE	WHOLE ROCK	34.08	139.52	34.08	139.52	54.18	1.2	15.24	9.21	12.15	4.46	0.2	0.6	2.62	0.14	203			30		117				16											12				45
2003	[6672] AMMA-MIYASAKA M. (2003)	samp. 2315	O	(C)Izu	20	IZU-BONIN ARC / IZU ARC / MIYAKEJIMA/MIYAKE-ZIMA / MIYAKEJIMA/MIYAKE-ZIMA	SUBAERIAL	VOLCANIC ROCK	THOLEIITE	WHOLE ROCK	34.08	139.52	34.08	139.52	54.89	1.2	15.29	8.84	11.86	4.24	0.19	0.63	2.72	0.15	214			30		103				15											13				43
2003	[6672] AMMA-MIYASAKA M. (2003)	samp. 122311	O	(C)Izu	20	IZU-BONIN ARC / IZU ARC / MIYAKEJIMA/MIYAKE-ZIMA / MIYAKEJIMA/MIYAKE-ZIMA	SUBAERIAL	VOLCANIC ROCK	THOLEIITE	WHOLE ROCK	34.08	139.52	34.08	139.52	53.1	1.41	15.34	9.3	13.25	4.01	0.2	0.54	2.74	0.14	180			12		159				16											12				53
2003	[6672] AMMA-MIYASAKA M. (2003)	samp. 1822	O	(C)Izu	20	IZU-BONIN ARC / IZU ARC / MIYAKEJIMA/MIYAKE-ZIMA / MIYAKEJIMA/MIYAKE-ZIMA	SUBAERIAL	VOLCANIC ROCK	THOLEIITE	WHOLE ROCK	34.08	139.53	34.08	139.53	51.68	1.04	16.39	10.04	11.74	5.86	0.2	0.47	2.46	0.12	148			29		111				15											38				37
2003	[6672] AMMA-MIYASAKA M. (2003)	samp. 122003	O	(C)Izu	20	IZU-BONIN ARC / IZU ARC / MIYAKEJIMA/MIYAKE-ZIMA / MIYAKEJIMA/MIYAKE-ZIMA	SUBAERIAL	VOLCANIC ROCK	THOLEIITE	WHOLE ROCK	34.08	139.53	34.08	139.53	54.25	1.41	14.78	8.68	13.02	4.02	0.2	0.59	2.91	0.16	197			9		144				16											11				50
2003	[6672] AMMA-MIYASAKA M. (2003)	samp. 2232	O	(C)Izu	20	IZU-BONIN ARC / IZU ARC / MIYAKEJIMA/MIYAKE-ZIMA / MIYAKEJIMA/MIYAKE-ZIMA	SUBAERIAL	VOLCANIC ROCK	THOLEIITE	WHOLE ROCK	34.08	139.53	34.08	139.53	51.98	1.06	16.29	9.99	11.74	5.7	0.19	0.47	2.46	0.12	161			25		118				15											37				37
2003	[6672] AMMA-MIYASAKA M. (2003)	samp. 122012	O	(C)Izu	20	IZU-BONIN ARC / IZU ARC / MIYAKEJIMA/MIYAKE-ZIMA / MIYAKEJIMA/MIYAKE-ZIMA	SUBAERIAL	VOLCANIC ROCK	THOLEIITE	WHOLE ROCK	34.08	139.53	34.08	139.53	53.47	1.14	15.94	9.39	11.66	4.82	0.2	0.53	2.64	0.14	177			21		109				14											26				40
2003	[6672] AMMA-MIYASAKA M. (2003)	samp. 122014	O	(C)Izu	20	IZU-BONIN ARC / IZU ARC / MIYAKEJIMA/MIYAKE-ZIMA / MIYAKEJIMA/MIYAKE-ZIMA	SUBAERIAL	VOLCANIC ROCK	THOLEIITE	WHOLE ROCK	34.08	139.53	34.08	139.53	52.95	1.14	15.91	9.62	11.74	5.19	0.2	0.49	2.55	0.13	163			24		115				15											28				44
[truncated: 126 more rows]
[truncated: 19 more columns]

## Sheet: (S)Izu
Year	CITATION	SAMPLE NAME	TYPE	arc segment	crustal thickness (km)	LOCATION	LAND/SEA (SAMPLING)	ROCK TYPE	ROCK NAME	TYPE OF MATERIAL	LATITUDE (MIN.)	LONGITUDE (MIN.)	LATITUDE (MAX.)	LONGITUDE (MAX.)	SIO2(WT%)	TIO2(WT%)	AL2O3(WT%)	CAO(WT%)	FeOt (WT%)	MGO(WT%)	MNO(WT%)	K2O(WT%)	NA2O(WT%)	P2O5(WT%)	BA(PPM)	CE(PPM)	CO(PPM)	CR(PPM)	CS(PPM)	CU(PPM)	DY(PPM)	ER(PPM)	EU(PPM)	GA(PPM)	GD(PPM)	GE(PPM)	HF(PPM)	HO(PPM)	LA(PPM)	LI(PPM)	LU(PPM)	MO(PPM)	NB(PPM)	ND(PPM)	NI(PPM)	PB(PPM)	PR(PPM)	RB(PPM)	SC(PPM)
[truncated: 198 more rows]
[truncated: 19 more columns]

[truncated: 28 more sheets: Mariana, Nicaragua, NewBritain, Kuril, Kyuku, (N)Vanuatu, (S)Vanuatu, Java, Bali, Kamchatka, (N)Honshu, (S)Chile, (N)LesserAntilles, (C)LesserAntilles, (S)LesserAntilles, ElSalvador, (E)Aleutian, (C)Aleutian, (W)Aleutian, (N)CostaRica …]
