# Supplementary material for: Oxidized primary arc magmas: Constraints from Cu/Zr systematics in global arc volcanics
Source: Sci Adv. 2022 Mar 23;8(12):eabk0718. doi: 10.1126/sciadv.abk0718 (PMC8942352; doi:10.1126/sciadv.abk0718)
Supplement: Supplementary file 2 — Tables S1 to S10 [file sciadv.abk0718_tables_s1_to_s10.zip › sciadv.abk0718_table_s2.xlsx]

## Sheet: mantle melting (for MORB)
Table S2. Model for Cu and Zr variations during sub-ridge mantle melting
	mantle melting condition				Mineral modes and melting reaction of the mantle							Dmineral/melt for Cu and Zr											S in the mantle sulfides				S, Cu, and Zr in the mantle
	fO2(FMQ)					olivin	Opx	Cpx	Spl	Reference		phase	olivine		orthopyroxene		clinopyroxene		spinel		Bulk D between silicate minerals and melt		composition	S in sulfide(ppm)	S in sulfide(wt%)	Reference		DMM	Reference
	0				spinel lherzolite(DMM)	0.57	0.28	0.13	0.02	Workman & Hart, 2005			Dmin/liq	Reference	Dmin/liq	Reference	Dmin/liq	Reference	Dmin/liq	Reference			(Fe,Ni,Cu)S	369000	36.9	Jugo et al.,2005a	S	200	Sun et al, 2020; Saal et al., 2002
					melting reaction for lherzolite	0.22	-0.38	-0.71	-0.13	Gaetani & Grove, 1998		Zr	0.007	Kelemen,1990	0.027	McDade et al,2003	0.103	McDade et al,2003	0.06	Horn,1994	Zr	0.02614					Cu	30	Salters and Stracke., 2004
					melting reaction for harzburgite	-0.003	-0.997			Fallon et al., 2008		Cu	0.05	Liu,2014	0.039	Liu,2014	0.06	Liu,2014	0.19	Liu,2014	Cu	0.05102					Zr	6.51	Salters and Stracke., 2004; Workman and Hart et al., 2005
		Mineral modes (without sulfide)					Mineral modes (with sulfide)									Bulk D			Peridotite residue				instantaneous melt				Aggregated melt
F	Mass of residue	olivine	orthopyroxene	clinopyroxene	spinel		olivine	orthopyroxene	clinopyroxene	spinel	sulfide		SCSS	DCusulfide/melt		Cu	Zr		S	Cu	Zr		S	cu	Zr		S	Cu	Zr	Cu/Zr
0	1	0.57	0.28	0.13	0.02		0.569691	0.279848	0.12993	0.0199892	0.000542005		1209.53	850		0.511697	0.0261258		200	30	6.51		1209.53
0.01	0.99	0.5722	0.2762	0.1229	0.0187		0.577683	0.278846	0.124078	0.0188792	0.00051437		1209.53	850		0.488006	0.0254854		189.803	29.7164	4.74226		1209.53	58.0743	181.516		1209.53	58.0743	181.516	0.31994
0.02	0.98	0.5744	0.2724	0.1158	0.0174		0.585837	0.277824	0.118106	0.0177465	0.000486172		1209.53	850		0.463831	0.0248318		179.397	29.4048	3.42094		1209.53	60.255	134.232		1209.53	59.1646	157.874	0.374759
0.03	0.97	0.5766	0.2686	0.1087	0.0161		0.594161	0.276781	0.112011	0.0165903	0.000457391		1209.53	850		0.439158	0.0241647		168.777	29.062	2.44227		1209.53	62.6564	98.3524		1209.53	60.3286	138.033	0.437058
0.04	0.96	0.5788	0.2648	0.1016	0.0148		0.602659	0.275715	0.105788	0.0154101	0.000428011		1209.53	850		0.413971	0.0234837		157.936	28.6843	1.72438		1209.53	65.3167	71.3594		1209.53	61.5756	121.365	0.507359
0.05	0.95	0.581	0.261	0.0945	0.0135		0.611336	0.274627	0.0994341	0.0142049	0.000398013		1209.53	850		0.388253	0.0227883		146.867	28.2675	1.20321		1209.53	68.2839	51.2358		1209.53	62.9173	107.339	0.586154
0.06	0.94	0.5832	0.2572	0.0874	0.0122		0.620198	0.273517	0.0929446	0.012974	0.000367376		1209.53	850		0.361988	0.0220781		135.562	27.8063	0.829002		1209.53	71.6191	36.3784		1209.53	64.3676	95.5123	0.673919
0.07	0.93	0.5854	0.2534	0.0803	0.0109		0.629251	0.272382	0.0863151	0.0117165	0.000336081		1209.53	850		0.335159	0.0213525		124.014	27.2945	0.563483		1209.53	75.4017	25.5223		1209.53	65.9439	85.5137	0.77115
0.08	0.92	0.5876	0.2496	0.0732	0.0096		0.638501	0.271222	0.079541	0.0104316	0.000304105		1209.53	850		0.307746	0.0206111		112.215	26.7245	0.37746		1209.53	79.7369	17.6776		1209.53	67.668	77.0342	0.878415
0.09	0.91	0.5898	0.2458	0.0661	0.0083		0.647956	0.270037	0.0726176	0.0091184	0.000271426		1209.53	850		0.279731	0.0198534		100.156	26.0867	0.248903		1209.53	84.7669	12.0762		1209.53	69.5679	69.8166	0.996437
0.1	0.9	0.592	0.242	0.059	0.007		0.657621	0.268825	0.06554	0.00777593	0.000238021		1209.53	850		0.251093	0.0190788		87.8298	25.3689	0.161361		1209.53	90.6903	8.12765		1209.53	71.6801	63.6477	1.1262
0.11	0.89	0.5942	0.2382	0.0519	0.0057		0.667504	0.267586	0.0583027	0.00640319	0.000203866		1209.53	850		0.221812	0.0182867		75.2264	24.5551	0.102695		1209.53	97.7929	5.38268		1209.53	74.054	58.3509	1.26911
0.12	0.88	0.5964	0.2344	0.0448	0.0044		0.677613	0.266319	0.0509005	0.00499916	0.000168934		1209.53	850		0.191865	0.0174766		62.3366	23.6239	0.0640564		1209.53	106.504	3.50289		1209.53	76.7582	53.7803	1.42726
0.13	0.87	0.5986	0.2306	0.0377	0.0031		0.687954	0.265022	0.0433276	0.00356274	0.000133199		1209.53	850		0.161229	0.0166478		49.1504	22.5448	0.039086		1209.53	117.504	2.23648		1209.53	79.8925	49.8153	1.60377
0.14	0.86	0.6008	0.2268	0.0306	0.0018		0.698537	0.263695	0.035578	0.00209282	9.6633e-05		1209.53	850		0.129881	0.0157996		35.6576	21.2728	0.0232801		1209.53	131.941	1.39839		1209.53	83.6102	46.357	1.80362
0.15	0.85	0.603	0.223	0.0235	0.0005		0.70937	0.262337	0.0276454	0.0005882	5.92068e-05		1209.53	850		0.0977959	0.0149315		21.8473	19.7354	0.013501		1209.53	151.949	0.854511		1209.53	88.1662	43.3235	2.03507
0.16	0.84	0.6052	0.2192	0.0164	0		0.719776	0.260699	0.0195048	0	2.08894e-05		1209.53	850		0.0650823	0.0140863		7.7082	17.8031	0.00760125		1209.53	182.044	0.509076		1209.53	94.0335	40.6476	2.31338
0.17	0.83	0.6074	0.2154	0.0093	0		0.72996	0.258863	0.0111765	0	0		1209.53	850		0.0472643	0.0132502		0	15.2032	0.00414638		1209.53	233.599	0.294356		1209.53	102.243	38.2739	2.67136
0.18	0.82	0.6096	0.2116	0.0022	0		0.740345	0.256983	0.00267185	0	0		1209.53	850		0.0471999	0.0123962		0	12.2324	0.00218549		1209.53	258.808	0.16494		1142.34	110.941	36.1567	3.06835
0.19	0.81	0.6118	0.2078	0	0		0.746462	0.253538	0	0	0		1209.53	850		0.0472111	0.0120708		0	9.81594	0.00110849		1209.53	207.965	0.0894221		1082.21	116.048	34.2584	3.38742
0.2	0.8	0.61177	0.19783	0	0		0.755645	0.244355	0	0	0		1209.53	850		0.0473121	0.0118871		0	7.85807	0.00055137		1209.53	166.445	0.0456781		1028.1	118.568	32.5478	3.64288
0.21	0.79	0.61174	0.18786	0	0		0.765058	0.234942	0	0	0		1209.53	850		0.0474156	0.0116988		0	6.2779	0.000270404		1209.53	132.691	0.0227477		979.145	119.24	30.999	3.84659
0.22	0.78	0.61171	0.17789	0	0		0.774709	0.225291	0	0	0		1209.53	850		0.0475218	0.0115058		0	5.00508	0.000130671		1209.53	105.558	0.0111696		934.638	118.618	29.5904	4.00867
0.23	0.77	0.61168	0.16792	0	0		0.784607	0.215393	0	0	0		1209.53	850		0.0476307	0.0113079		0	3.98189	6.21817e-05		1209.53	83.7909	0.00540436		894.002	117.104	28.3041	4.13735
0.24	0.76	0.61165	0.15795	0	0		0.794764	0.205236	0	0	0		1209.53	850		0.0477424	0.0111047		0	3.16105	2.9118e-05		1209.53	66.3658	0.00257502		856.752	114.99	27.1249	4.23928
0.25	0.75	0.61162	0.14798	0	0		0.805187	0.194813	0	0	0		1209.53	850		0.0478571	0.0108963		0	2.50391	1.34077e-05		1209.53	52.4463	0.00120739		822.482	112.488	26.04	4.31983
0.26	0.74	0.61159	0.13801	0	0		0.815888	0.184112	0	0	0		1209.53	850		0.0479748	0.0106822		0	1.97895	6.06594e-06		1209.53	41.3513	0.000556699		790.848	109.752	25.0384	4.38335
0.27	0.73	0.61156	0.12804	0	0		0.826879	0.173121	0	0	0		1209.53	850		0.0480957	0.0104624		0	1.56048	2.69414e-06		1209.53	32.5271	0.000252207		761.557	106.892	24.1111	4.43331
0.28	0.72	0.61153	0.11807	0	0		0.838172	0.161828	0	0	0		1209.53	850		0.0482199	0.0102366		0	1.22764	1.1736e-06		1209.53	25.525	0.000112173		734.359	103.986	23.25	4.47252
0.29	0.71	0.6115	0.1081	0	0		0.849778	0.150222	0	0	0		1209.53	850		0.0483476	0.0100044		0	0.963503	5.00917e-07		1209.53	19.9814	4.8934e-05		709.036	101.089	22.4483	4.50321
0.3	0.7	0.61147	0.09813	0	0		0.861711	0.138289	0	0	0		1209.53	850		0.0484788	0.00976578		0	0.754367	2.09261e-07		1209.53	15.603	2.09168e-05		685.401	98.2398	21.7	4.52718
0.31	0.69	0.61144	0.08816	0	0		0.873985	0.126015	0	0	0		1209.53	850		0.0486138	0.0095203		0	0.589168	8.54633e-08		1209.53	12.1531	8.7513e-06		663.292	95.4628	21	4.54585
0.32	0.68	0.61141	0.07819	0	0		0.886615	0.113385	0	0	0		1209.53	850		0.0487528	0.00926769		0	0.458987	3.40789e-08		1209.53	9.44149	3.5796e-06		642.564	92.7747	20.3437	4.56035
0.33	0.67	0.61138	0.06822	0	0		0.899617	0.100383	0	0	0		1209.53	850		0.0488958	0.00900765		0	0.356651	1.32495e-08		1209.53	7.3155	1.42965e-06		623.092	90.185	19.7273	4.57159
0.34	0.66	0.61135	0.05825	0	0		0.913008	0.0869922	0	0	0		1209.53	850		0.0490431	0.00873984		0	0.276404	5.01488e-09		1209.53	5.65293	5.56736e-07		604.766	87.6987	19.1471	4.58027
0.35	0.65	0.61132	0.04828	0	0		0.926804	0.0731959	0	0	0		1209.53	850		0.0491948	0.00846392		0	0.213639	1.84475e-09		1209.53	4.35615	2.11074e-07		587.487	85.3175	18.6	4.58696
0.36	0.64	0.61129	0.03831	0	0		0.941025	0.0589748	0	0	0		1209.53	850		0.0493513	0.0081795		0	0.164674	6.58302e-10		1209.53	3.34739	7.77774e-08		571.168	83.0406	18.0833	4.59211
0.37	0.63	0.61126	0.02834	0	0		0.955691	0.0443089	0	0	0		1209.53	850		0.0495126	0.00788618		0	0.126577	2.27421e-10		1209.53	2.56481	2.78038e-08		555.731	80.8656	17.5946	4.59605
0.38	0.62	0.61123	0.01837	0	0		0.970823	0.0291773	0	0	0		1209.53	850		0.0496791	0.00758355		0	0.0970151	7.58856e-11		1209.53	1.9594	9.62261e-09		541.106	78.7891	17.1316	4.59906
0.39	0.61	0.6112	0.0084	0	0		0.986443	0.0135571	0	0	0		1209.53	850		0.0498509	0.00727114		0	0.0741402	2.43949e-11		1209.53	1.49238	3.21682e-09		527.232	76.8071	16.6923	4.60135
0.4	0.6	0.61117	0	0	0		1	0	0	0	0		1209.53	850		0.05	0.007		0	0.0564896	7.53349e-12		1209.53	1.13317	1.03608e-09		514.051	74.9153	16.275	4.60309
0.41	0.59	0.61114	0	0	0		1	0	0	0	0		1209.53	850		0.05	0.007		0	0.0429035	2.23925e-12		1209.53	0.85807	3.19893e-10		501.513	73.109	15.878	4.60441
0.42	0.58	0.61111	0	0	0		1	0	0	0	0		1209.53	850		0.05	0.007		0	0.0324527	6.57761e-13		1209.53	0.649053	9.39658e-11		489.572	71.3838	15.5	4.6054
0.43	0.57	0.61108	0	0	0		1	0	0	0	0		1209.53	850		0.05	0.007		0	0.0244449	1.90887e-13		1209.53	0.488897	2.72696e-11		478.187	69.735	15.1395	4.60615
0.44	0.56	0.61108	0	0	0		1	0	0	0	0		1209.53	850		0.05	0.007		0	0.0183336	5.47154e-14		1209.53	0.366673	7.81649e-12		467.319	68.1585	14.7955	4.60672
0.45	0.55	0.61108	0	0	0		1	0	0	0	0		1209.53	850		0.05	0.007		0	0.0136891	1.54862e-14		1209.53	0.273782	2.21232e-12		456.934	66.6499	14.4667	4.60714
0.46	0.54	0.61108	0	0	0		1	0	0	0	0		1209.53	850		0.05	0.007		0	0.0101743	4.32671e-15		1209.53	0.203487	6.18101e-13		447.001	65.2054	14.1522	4.60745
0.47	0.53	0.61108	0	0	0		1	0	0	0	0		1209.53	850		0.05	0.007		0	0.00752623	1.19292e-15		1209.53	0.150525	1.70417e-13		437.49	63.8213	13.8511	4.60768
0.48	0.52	0.61108	0	0	0		1	0	0	0	0		1209.53	850		0.05	0.007		0	0.00554014	3.24468e-16		1209.53	0.110803	4.63525e-14		428.376	62.494	13.5625	4.60785
0.49	0.51	0.61108	0	0	0		1	0	0	0	0		1209.53	850		0.05	0.007		0	0.00405757	8.70348e-17		1209.53	0.0811514	1.24335e-14		419.634	61.2203	13.2857	4.60798
0.5	0.5	0.61108	0	0	0		1	0	0	0	0		1209.53	850		0.05	0.007		0	0.00295623	2.30159e-17		1209.53	0.0591246	3.28798e-15		411.241	59.997	13.02	4.60807
0.51	0.49	0.61108	0	0	0		1	0	0	0	0		1209.53	850		0.05	0.007		0	0.00214219	5.99818e-18		1209.53	0.0428439	8.56883e-16		403.177	58.8215	12.7647	4.60813
0.52	0.48	0.61108	0	0	0		1	0	0	0	0		1209.53	850		0.05	0.007		0	0.00154364	1.53995e-18		1209.53	0.0308728	2.19993e-16		395.424	57.6909	12.5192	4.60818
0.53	0.47	0.61108	0	0	0		1	0	0	0	0		1209.53	850		0.05	0.007		0	0.00110589	3.89333e-19		1209.53	0.0221178	5.5619e-17		387.963	56.6028	12.283	4.60822
0.54	0.46	0.61108	0	0	0		1	0	0	0	0		1209.53	850		0.05	0.007		0	0.000787529	9.68916e-20		1209.53	0.0157506	1.38417e-17		380.779	55.5549	12.0556	4.60824
0.55	0.45	0.61108	0	0	0		1	0	0	0	0		1209.53	850		0.05	0.007		0	0.000557328	2.37255e-20		1209.53	0.0111466	3.38936e-18		373.855	54.545	11.8364	4.60826
0.56	0.44	0.61108	0	0	0		1	0	0	0	0		1209.53	850		0.05	0.007		0	0.000391871	5.71372e-21		1209.53	0.00783743	8.16246e-19		367.179	53.5711	11.625	4.60827
0.57	0.43	0.61108	0	0	0		1	0	0	0	0		1209.53	850		0.05	0.007		0	0.000273688	1.35267e-21		1209.53	0.00547376	1.93239e-19		360.738	52.6314	11.4211	4.60828
0.58	0.42	0.61108	0	0	0		1	0	0	0	0		1209.53	850		0.05	0.007		0	0.000189816	3.14648e-22		1209.53	0.00379632	4.49497e-20		354.518	51.724	11.2241	4.60828
0.59	0.41	0.61108	0	0	0		1	0	0	0	0		1209.53	850		0.05	0.007		0	0.000130693	7.18776e-23		1209.53	0.00261386	1.02682e-20		348.509	50.8474	11.0339	4.60829
0.6	0.4	0.61108	0	0	0		1	0	0	0	0		1209.53	850		0.05	0.007		0	8.93068e-05	1.61163e-23		1209.53	0.00178614	2.30233e-21		342.701	49.9999	10.85	4.60829
0.61	0.39	0.61108	0	0	0		1	0	0	0	0		1209.53	850		0.05	0.007		0	6.0547e-05	3.54483e-24		1209.53	0.00121094	5.06404e-22		337.083	49.1803	10.6721	4.60829
0.62	0.38	0.61108	0	0	0		1	0	0	0	0		1209.53	850		0.05	0.007		0	4.07126e-05	7.64405e-25		1209.53	0.000814252	1.09201e-22		331.646	48.3871	10.5	4.60829
0.63	0.37	0.61108	0	0	0		1	0	0	0	0		1209.53	850		0.05	0.007		0	2.71417e-05	1.61503e-25		1209.53	0.000542835	2.30718e-23		326.382	47.619	10.3333	4.60829
0.64	0.36	0.61108	0	0	0		1	0	0	0	0		1209.53	850		0.05	0.007		0	1.79329e-05	3.34099e-26		1209.53	0.000358659	4.77284e-24		321.282	46.875	10.1719	4.60829
0.65	0.35	0.61108	0	0	0		1	0	0	0	0		1209.53	850		0.05	0.007		0	1.17379e-05	6.76248e-27		1209.53	0.000234758	9.66069e-25		316.339	46.1538	10.0154	4.60829
0.66	0.34	0.61108	0	0	0		1	0	0	0	0		1209.53	850		0.05	0.007		0	7.60791e-06	1.33829e-27		1209.53	0.000152158	1.91185e-25		311.546	45.4545	9.86364	4.60829
0.67	0.33	0.61108	0	0	0		1	0	0	0	0		1209.53	850		0.05	0.007		0	4.88055e-06	2.58744e-28		1209.53	9.7611e-05	3.69635e-26		306.896	44.7761	9.71642	4.60829
0.68	0.32	0.61108	0	0	0		1	0	0	0	0		1209.53	850		0.05	0.007		0	3.09727e-06	4.88316e-29		1209.53	6.19454e-05	6.97595e-27		302.383	44.1176	9.57353	4.60829
0.69	0.31	0.61108	0	0	0		1	0	0	0	0		1209.53	850		0.05	0.007		0	1.94339e-06	8.98791e-30		1209.53	3.88677e-05	1.28399e-27		298.001	43.4783	9.43478	4.60829
0.7	0.3	0.61108	0	0	0		1	0	0	0	0		1209.53	850		0.05	0.007		0	1.2049e-06	1.61188e-30		1209.53	2.4098e-05	2.30269e-28		293.743	42.8571	9.3	4.60829
0.71	0.29	0.61108	0	0	0		1	0	0	0	0		1209.53	850		0.05	0.007		0	7.37693e-07	2.81376e-31		1209.53	1.47539e-05	4.01965e-29		289.606	42.2535	9.16901	4.60829
0.72	0.28	0.61108	0	0	0		1	0	0	0	0		1209.53	850		0.05	0.007		0	4.4569e-07	4.77586e-32		1209.53	8.9138e-06	6.82266e-30		285.584	41.6667	9.04167	4.60829
0.73	0.27	0.61108	0	0	0		1	0	0	0	0		1209.53	850		0.05	0.007		0	2.65517e-07	7.87274e-33		1209.53	5.31035e-06	1.12468e-30		281.672	41.0959	8.91781	4.60829
0.74	0.26	0.61108	0	0	0		1	0	0	0	0		1209.53	850		0.05	0.007		0	1.55847e-07	1.25884e-33		1209.53	3.11694e-06	1.79834e-31		277.865	40.5405	8.7973	4.60829
0.75	0.25	0.61108	0	0	0		1	0	0	0	0		1209.53	850		0.05	0.007		0	9.0045e-08	1.94986e-34		1209.53	1.8009e-06	2.78552e-32		274.161	40	8.68	4.60829
0.76	0.24	0.61108	0	0	0		1	0	0	0	0		1209.53	850		0.05	0.007		0	5.11619e-08	2.92145e-35		1209.53	1.02324e-06	4.1735e-33		270.553	39.4737	8.56579	4.60829
0.77	0.23	0.61108	0	0	0		1	0	0	0	0		1209.53	850		0.05	0.007		0	2.85555e-08	4.22742e-36		1209.53	5.7111e-07	6.03918e-34		267.04	38.961	8.45455	4.60829
0.78	0.22	0.61108	0	0	0		1	0	0	0	0		1209.53	850		0.05	0.007		0	1.56375e-08	5.89788e-37		1209.53	3.12751e-07	8.42554e-35		263.616	38.4615	8.34615	4.60829
0.79	0.21	0.61108	0	0	0		1	0	0	0	0		1209.53	850		0.05	0.007		0	8.39087e-09	7.91869e-38		1209.53	1.67817e-07	1.13124e-35		260.279	37.9747	8.24051	4.60829
0.8	0.2	0.61108	0	0	0		1	0	0	0	0		1209.53	850		0.05	0.007		0	4.40521e-09	1.02109e-38		1209.53	8.81042e-08	1.45871e-36		257.026	37.5	8.1375	4.60829
0.81	0.19	0.61108	0	0	0		1	0	0	0	0		1209.53	850		0.05	0.007		0	2.25908e-09	1.26172e-39		1209.53	4.51816e-08	1.80246e-37		253.852	37.037	8.03704	4.60829
0.82	0.18	0.61108	0	0	0		1	0	0	0	0		1209.53	850		0.05	0.007		0	1.12954e-09	1.49031e-40		1209.53	2.25908e-08	2.12902e-38		250.757	36.5854	7.93902	4.60829
0.83	0.17	0.61108	0	0	0		1	0	0	0	0		1209.53	850		0.05	0.007		0	5.49506e-10	1.6781e-41		1209.53	1.09901e-08	2.39728e-39		247.735	36.1446	7.84337	4.60829
0.84	0.16	0.61108	0	0	0		1	0	0	0	0		1209.53	850		0.05	0.007		0	2.59489e-10	1.79581e-42		1209.53	5.18978e-09	2.56544e-40		244.786	35.7143	7.75	4.60829
0.85	0.15	0.61108	0	0	0		1	0	0	0	0		1209.53	850		0.05	0.007		0	1.18624e-10	1.82018e-43		1209.53	2.37247e-09	2.60026e-41		241.906	35.2941	7.65882	4.60829
0.86	0.14	0.61108	0	0	0		1	0	0	0	0		1209.53	850		0.05	0.007		0	5.23339e-11	1.74061e-44		1209.53	1.04668e-09	2.48659e-42		239.094	34.8837	7.56977	4.60829
0.87	0.13	0.61108	0	0	0		1	0	0	0	0		1209.53	850		0.05	0.007		0	2.22023e-11	1.56352e-45		1209.53	4.44045e-10	2.2336e-43		236.345	34.4828	7.48276	4.60829
0.88	0.12	0.61108	0	0	0		1	0	0	0	0		1209.53	850		0.05	0.007		0	9.01967e-12	1.31255e-46		1209.53	1.80393e-10	1.87507e-44		233.66	34.0909	7.39773	4.60829
0.89	0.11	0.61108	0	0	0		1	0	0	0	0		1209.53	850		0.05	0.007		0	3.49149e-12	1.02372e-47		1209.53	6.98297e-11	1.46245e-45		231.034	33.7079	7.31461	4.60829
0.9	0.1	0.61108	0	0	0		1	0	0	0	0		1209.53	850		0.05	0.007		0	1.28021e-12	7.36693e-49		1209.53	2.56042e-11	1.05242e-46		228.467	33.3333	7.23333	4.60829
0.91	0.09	0.61108	0	0	0		1	0	0	0	0		1209.53	850		0.05	0.007		0	4.41452e-13	4.85122e-50		1209.53	8.82904e-12	6.93032e-48		225.957	32.967	7.15385	4.60829
0.92	0.08	0.61108	0	0	0		1	0	0	0	0		1209.53	850		0.05	0.007		0	1.41895e-13	2.8942e-51		1209.53	2.83791e-12	4.13456e-49		223.5	32.6087	7.07609	4.60829
0.93	0.07	0.61108	0	0	0		1	0	0	0	0		1209.53	850		0.05	0.007		0	4.20431e-14	1.54504e-52		1209.53	8.40861e-13	2.2072e-50		221.097	32.2581	7	4.60829
0.94	0.06	0.61108	0	0	0		1	0	0	0	0		1209.53	850		0.05	0.007		0	1.13193e-14	7.26555e-54		1209.53	2.26386e-13	1.03794e-51		218.745	31.9149	6.92553	4.60829
0.95	0.05	0.61108	0	0	0		1	0	0	0	0		1209.53	850		0.05	0.007		0	2.71663e-15	2.94834e-55		1209.53	5.43326e-14	4.21192e-53		216.443	31.5789	6.85263	4.60829
0.96	0.04	0.61108	0	0	0		1	0	0	0	0		1209.53	850		0.05	0.007		0	5.65964e-16	1.00381e-56		1209.53	1.13193e-14	1.43402e-54		214.188	31.25	6.78125	4.60829
0.97	0.03	0.61108	0	0	0		1	0	0	0	0		1209.53	850		0.05	0.007		0	9.84286e-17	2.75286e-58		1209.53	1.96857e-15	3.93266e-56		211.98	30.9278	6.71134	4.60829
0.98	0.02	0.61108	0	0	0		1	0	0	0	0		1209.53	850		0.05	0.007		0	1.34221e-17	5.7012e-60		1209.53	2.68442e-16	8.14457e-58		209.817	30.6122	6.64286	4.60829
0.99	0.01	0.61108	0	0	0		1	0	0	0	0		1209.53	850		0.05	0.007		0	1.27829e-18	7.9262e-62		1209.53	2.55659e-17	1.13231e-59		207.697	30.303	6.57576	4.60829
Notes:
Zr contents in the mantle is the average value of Salters and Stracke (2004) and Workman and Hart et al. (2005)
DCusulfide/melt is estimtated by DCumss/melt of 250 (Barnes and Lightfoot, 2005), DCusulfide liquid/melt of 1000 (Li et al., 2012) and mss/sulfide liquid ratio of 5:1
Here we show the example of mantle melting model under fO2 of FMQ and mantle sulfur contents of 200 ppm.
Reference for mantle composition
Salters, V.J.M. and A. Stracke, Composition of the depleted mantle. Geochemistry, Geophysics, Geosystems, 2004. 5(5).
Sun, Z., et al., Sulfur abundance and heterogeneity in the MORB mantle estimated by copper partitioning and sulfur solubility modelling. Earth and Planetary Science Letters, 2020. 538.
Workman, R.K. & Hart, S.R. Major and trace element composition of the depleted MORB mantle (DMM). Earth and Planetary Science Letters. 231, 53-72 (2005).
A. E. Saal, E. H. Hauri, C. H. Langmuir, M. R. Perfit, Vapour undersaturation in primitive mid-ocean-ridge basalt and the volatile content of Earth's upper mantle. Nature. 419, 451-455 (2002).
Reference for mantle melting reaction
Gaetani, G.A. and T.L. Grove, The influence of water on melting of mantle peridotite. Contributions to Mineralogy and Petrology, 1998. 131(4): p. 323-346.
Parman S W , Grove T L . Harzburgite melting with and without H2O: Experimental data and predictive modeling[J]. Journal of Geophysical Research: Solid Earth, 2004.
T. J. Falloon, D. H. Green, L. V. Danyushevsky, A. W. McNeill, The Composition of Near-solidus Partial Melts of Fertile Peridotite at 1 and 1·5 GPa: Implications for the Petrogenesis of MORB. Journal of Petrology. 49, 591-613 (2008).
Reference for partition coefficient
Liu, X., et al., Partitioning of Cu between mafic minerals, Fe–Ti oxides and intermediate to felsic melts. Geochimica et Cosmochimica Acta, 2015. 151: p. 86-102.
Kelemen, P.B., et al., High-field-strength element depletions in arc basalts due to mantle–magma interaction. nature, 1990. 345(3275): p. 521-524.
McDade, P., J.D. Blundy, and B.J. Wood, Trace element partitioning between mantle wedge peridotite and hydrous MgO-rich melt. American Mineralogist, 2003. 88(11-12): p. 1825-1831.
Horn, I., et al., Experimentally determined partitioning of high field strength- and selected transition elements between spinel and basaltic melt. Chemical Geology, 1994. 117(1): p. 193-218.
S. J. Barnes, P. C. Lightfoot, Formation of magmatic nickel-sulfide ore deposits and processses affecting their copper and platinum-group element contents. Economic Geology. 100, 179-213 (2005).
Y. Li, A. Audétat, Partitioning of V, Mn, Co, Ni, Cu, Zn, As, Mo, Ag, Sn, Sb, W, Au, Pb, and Bi between sulfide phases and hydrous basanite melt at upper mantle conditions. Earth and Planetary Science Letters. 355-356, 327-340 (2012).

## Sheet: mantle melting (for arc)
Table S2. Model for Cu and Zr variations during sub-arc mantle melting
	mantle melting condition				Mineral modes and melting reaction of the mantle							Dmineral/melt for Cu and Zr											S in the mantle sulfides				S, Cu, and Zr in the mantle
	fO2(FMQ)					olivin	Opx	Cpx	Spl	Reference		phase	olivine		orthopyroxene		clinopyroxene		spinel		Bulk D between silicate mineral and melt		composition	S in sulfide(ppm)	S in sulfide(wt%)	Reference		DMM	Reference
	1				spinel lherzolite(DMM)	0.57	0.28	0.13	0.02	Workman & Hart, 2005			Dmin/liq	Reference	Dmin/liq	Reference	Dmin/liq	Reference	Dmin/liq	Reference			(Fe,Ni,Cu)S	369000	36.9	Jugo et al.,2005a	S	300	a
					melting reaction for lherzolite	0.25	-0.51	-0.62	-0.12	Gaetani & Grove, 1998		Zr	0.007	Kelemen,1990	0.027	McDade et al,2003	0.103	McDade et al,2003	0.06	Horn,1994	Zr	0.02614					Cu	30	Salters and Stracke., 2004
					melting reaction for harzburgite	-0.19	-0.81			Parman and Grove 2004		Cu	0.05	Liu,2014	0.039	Liu,2014	0.06	Liu,2014	0.19	Liu,2014	Cu	0.05102					Zr	6.51	Salters and Stracke., 2004; Workman and Hart et al., 2005
		Mineral modes (without sulfide)					Mineral modes (with sulfide)									Bulk D			Peridotite residue				Instantaneous melt				Aggregated melt
F	Mass of residue	olivine	orthopyroxene	clinopyroxene	spinel		olivine	orthopyroxene	clinopyroxene	spinel	sulfide		SCSS	DCusulfide/melt		Cu	Zr		S	Cu	Zr		S	cu	Zr		S	Cu	Zr	Cu/Zr
0	1	0.57	0.28	0.13	0.02		0.569537	0.279772	0.129894	0.0199837	0.000813008		2512.06	625		0.559109	0.0261187		300	30	6.51		2512.06
0.01	0.99	0.5725	0.2749	0.1238	0.0188		0.577848	0.277468	0.124956	0.0189756	0.000752455		2512.06	625		0.521101	0.0255456		277.656	29.7653	4.7419		2512.06	53.237	181.552		2512.06	53.237	181.552	0.293234
0.02	0.98	0.575	0.2698	0.1176	0.0176		0.586329	0.275116	0.119917	0.0179468	0.000690666		2512.06	625		0.482317	0.0249607		254.856	29.4915	3.42299		2512.06	56.5946	133.995		2512.06	54.9158	157.773	0.348068
0.03	0.97	0.5775	0.2647	0.1114	0.0164		0.594987	0.272715	0.114773	0.0168966	0.000627604		2512.06	625		0.442734	0.0243637		231.586	29.172	2.44744		2512.06	60.483	98.0516		2512.06	56.7716	137.866	0.411787
0.04	0.96	0.58	0.2596	0.1052	0.0152		0.603826	0.270264	0.109522	0.0158244	0.000563227		2512.06	625		0.402327	0.0237541		207.831	28.7983	1.73229		2512.06	65.0465	71.1014		2512.06	58.8403	121.175	0.485581
0.05	0.95	0.5825	0.2545	0.099	0.014		0.612853	0.267761	0.104159	0.0147295	0.000497495		2512.06	625		0.361068	0.0231316		183.576	28.3595	1.213		2512.06	70.4887	51.0649		2512.06	61.17	107.153	0.570866
0.06	0.94	0.585	0.2494	0.0928	0.0128		0.622073	0.265205	0.0986809	0.0136112	0.000430365		2512.06	625		0.318932	0.0224958		158.805	27.8409	0.839718		2512.06	77.107	36.3017		2512.06	63.8261	95.3444	0.669427
0.07	0.93	0.5875	0.2443	0.0866	0.0116		0.631492	0.262593	0.0930846	0.0124686	0.000361791		2512.06	625		0.275889	0.0218463		133.501	27.2225	0.574259		2512.06	85.3551	25.5273		2512.06	66.9017	85.3706	0.783663
0.08	0.92	0.59	0.2392	0.0804	0.0104		0.641117	0.259924	0.0873658	0.0113011	0.000291726		2512.06	625		0.231911	0.0211825		107.647	26.4753	0.387635		2512.06	95.9634	17.7437		2512.06	70.5344	76.9172	0.917018
0.09	0.91	0.5925	0.2341	0.0742	0.0092		0.650956	0.257196	0.0815205	0.0101077	0.000220122		2512.06	625		0.186966	0.0205041		81.2249	25.5553	0.258033		2512.06	110.194	12.1814		2512.06	74.9411	69.7243	1.07482
0.1	0.9	0.595	0.229	0.068	0.008		0.661014	0.254407	0.0755445	0.00888758	0.000146926		2512.06	625		0.141022	0.0198104		54.2156	24.3898	0.169207		2512.06	130.45	8.25236		2512.06	80.492	63.5771	1.26605
0.11	0.89	0.5975	0.2239	0.0618	0.0068		0.6713	0.251555	0.0694332	0.0076399	7.20851e-05		2512.06	625		0.0940464	0.0191011		26.5994	22.8437	0.109183		2512.06	161.987	5.51137		2512.06	87.9006	58.2984	1.50777
0.12	0.88	0.6	0.2188	0.0556	0.0056		0.681818	0.248636	0.0631818	0.00636364	0		2512.06	625		0.0487877	0.0183755		0	20.6127	0.0692343		2512.06	219.176	3.62463		2512.06	98.8402	53.7423	1.83915
0.13	0.87	0.6025	0.2137	0.0494	0.0044		0.692529	0.245632	0.0567816	0.00505747	0		2512.06	625		0.0485739	0.0176317		0	16.8741	0.0430816		2512.06	345.868	2.34452		2318.82	117.842	49.7886	2.36685
0.14	0.86	0.605	0.2086	0.0432	0.0032		0.703488	0.242558	0.0502326	0.00372093	0		2512.06	625		0.0483551	0.0168707		0	13.7732	0.0262627		2512.06	283.552	1.48951		2153.19	129.679	46.3387	2.7985
0.15	0.85	0.6075	0.2035	0.037	0.002		0.714706	0.239412	0.0435294	0.00235294	0		2512.06	625		0.0481312	0.0160918		0	11.2083	0.0156548		2512.06	231.791	0.92793		2009.65	136.486	43.3113	3.15129
0.16	0.84	0.61	0.1984	0.0308	0.0008		0.72619	0.23619	0.0366667	0.000952381	0		2512.06	625		0.0479019	0.0152943		0	9.09274	0.00910515		2512.06	188.916	0.565827		1884.04	139.763	40.6397	3.43908
0.17	0.83	0.6125	0.1933	0.0246	0		0.737596	0.232779	0.0296243	0	0		2512.06	625		0.0477357	0.0144995		0	7.3529	0.00515442		2512.06	153.499	0.337016		1773.22	140.571	38.269	3.67324
0.18	0.82	0.615	0.1882	0.0184	0		0.748539	0.229065	0.0223953	0	0		2512.06	625		0.0477042	0.0137313		0	5.92811	0.00283383		2512.06	124.186	0.195443		1674.71	139.661	36.1538	3.86297
0.19	0.81	0.6175	0.1831	0.0122	0		0.759719	0.225271	0.0150098	0	0		2512.06	625		0.0476721	0.0129464		0	4.76749	0.00151062		2512.06	99.9384	0.110013		1586.56	137.57	34.2567	4.01586
0.2	0.8	0.62	0.178	0.006	0		0.771144	0.221393	0.00746269	0	0		2512.06	625		0.0476393	0.0121443		0	3.82431	0.000778167		2512.06	80.2212	0.060107		1507.24	134.703	32.5469	4.13873
0.21	0.79	0.6225	0.1729	0	0		0.782625	0.217375	0	0	0		2512.06	625		0.0476089	0.0113475		0	3.05972	0.000385844		2512.06	64.2269	0.0317717		1435.46	131.347	30.9985	4.23719
0.22	0.78	0.6206	0.1648	0	0		0.790171	0.209829	0	0	0		2512.06	625		0.0476919	0.0111966		0	2.44149	0.000183486		2512.06	51.2822	0.0161698		1370.21	127.707	29.5903	4.31586
0.23	0.77	0.6187	0.1567	0	0		0.797911	0.202089	0	0	0		2512.06	625		0.047777	0.0110418		0	1.94386	8.60543e-05		2512.06	40.7587	0.00768576		1310.64	123.927	28.3041	4.37842
0.24	0.76	0.6168	0.1486	0	0		0.805853	0.194147	0	0	0		2512.06	625		0.0478644	0.0108829		0	1.54417	3.97813e-05		2512.06	32.3204	0.0036028		1256.03	120.11	27.1249	4.42804
0.25	0.75	0.6149	0.1405	0	0		0.814006	0.185994	0	0	0		2512.06	625		0.0479541	0.0107199		0	1.22384	1.81163e-05		2512.06	25.5689	0.00166466		1205.79	116.328	26.0399	4.46731
0.26	0.74	0.613	0.1324	0	0		0.822377	0.177623	0	0	0		2512.06	625		0.0480461	0.0105525		0	0.967684	8.12224e-06		2512.06	20.1794	0.00075768		1159.41	112.63	25.0384	4.4983
0.27	0.73	0.6111	0.1243	0	0		0.830976	0.169024	0	0	0		2512.06	625		0.0481407	0.0103805		0	0.76331	3.58267e-06		2512.06	15.887	0.000339511		1116.47	109.047	24.1111	4.5227
0.28	0.72	0.6092	0.1162	0	0		0.839813	0.160187	0	0	0		2512.06	625		0.0482379	0.0102037		0	0.600627	1.55366e-06		2512.06	12.4765	0.000149671		1076.6	105.598	23.25	4.54187
0.29	0.71	0.6073	0.1081	0	0		0.848896	0.151104	0	0	0		2512.06	625		0.0483379	0.0100221		0	0.471437	6.61902e-07		2512.06	9.77315	6.48685e-05		1039.47	102.294	22.4483	4.55688
0.3	0.7	0.6054	0.1	0	0		0.858236	0.141764	0	0	0		2512.06	625		0.0484406	0.00983527		0	0.369091	2.768e-07		2512.06	7.63565	2.7619e-05		1004.82	99.1388	21.7	4.56861
0.31	0.69	0.6035	0.0919	0	0		0.867846	0.132154	0	0	0		2512.06	625		0.0485463	0.00964308		0	0.288211	1.13526e-07		2512.06	5.94978	1.15427e-05		972.41	96.1327	21	4.57775
0.32	0.68	0.6016	0.0838	0	0		0.877736	0.122264	0	0	0		2512.06	625		0.0486551	0.00944529		0	0.224456	4.56216e-08		2512.06	4.62355	4.73102e-06		942.022	93.273	20.3437	4.58485
0.33	0.67	0.5997	0.0757	0	0		0.887918	0.112082	0	0	0		2512.06	625		0.0487671	0.00924163		0	0.174329	1.79454e-08		2512.06	3.58296	1.89993e-06		913.476	90.5551	19.7273	4.59035
0.34	0.66	0.5978	0.0676	0	0		0.898407	0.101593	0	0	0		2512.06	625		0.0488825	0.00903186		0	0.135021	6.90183e-09		2512.06	2.76869	7.46819e-07		886.609	87.9732	19.1471	4.59461
0.35	0.65	0.5959	0.0595	0	0		0.909216	0.0907843	0	0	0		2512.06	625		0.0490014	0.00881569		0	0.104279	2.59232e-09		2512.06	2.13325	2.8702e-07		861.278	85.5206	18.6	4.59788
0.36	0.64	0.594	0.0514	0	0		0.920359	0.0796405	0	0	0		2512.06	625		0.049124	0.00859281		0	0.0803022	9.49653e-10		2512.06	1.63878	1.07723e-07		837.353	83.1906	18.0833	4.6004
0.37	0.63	0.5921	0.0433	0	0		0.931854	0.068146	0	0	0		2512.06	625		0.0492504	0.00836292		0	0.0616549	3.38828e-10		2512.06	1.25509	3.94316e-08		814.722	80.9761	17.5946	4.60233
0.38	0.62	0.5902	0.0352	0	0		0.943716	0.056284	0	0	0		2512.06	625		0.0493809	0.00812568		0	0.0471938	1.17561e-10		2512.06	0.958242	1.40574e-08		793.282	78.8704	17.1316	4.6038
0.39	0.61	0.5883	0.0271	0	0		0.955964	0.0440364	0	0	0		2512.06	625		0.0495156	0.00788073		0	0.0360121	3.95986e-11		2512.06	0.729273	4.87327e-09		772.941	76.8668	16.6923	4.60492
0.4	0.6	0.5864	0.019	0	0		0.968616	0.0313842	0	0	0		2512.06	625		0.0496548	0.00762768		0	0.0273923	1.29247e-11		2512.06	0.553205	1.64003e-09		753.618	74.9589	16.275	4.60577
0.41	0.59	0.5845	0.0109	0	0		0.981693	0.018307	0	0	0		2512.06	625		0.0497986	0.00736614		0	0.0207677	4.0793e-12		2512.06	0.418242	5.34802e-10		735.237	73.1408	15.878	4.60641
0.42	0.58	0.5826	0.0028	0	0		0.995217	0.00478305	0	0	0		2512.06	625		0.0499474	0.00709566		0	0.0156926	1.24217e-12		2512.06	0.315122	1.68633e-10		717.731	71.4069	15.5	4.6069
0.43	0.57	0.5807	0	0	0		1	0	0	0	0		2512.06	625		0.05	0.007		0	0.0118172	3.63995e-13		2512.06	0.236593	5.12982e-11		701.04	69.7518	15.1395	4.60726
0.44	0.56	0.5807	0	0	0		1	0	0	0	0		2512.06	625		0.05	0.007		0	0.00886289	1.04335e-13		2512.06	0.177258	1.4905e-11		685.107	68.1705	14.7955	4.60753
0.45	0.55	0.5807	0	0	0		1	0	0	0	0		2512.06	625		0.05	0.007		0	0.00661763	2.95301e-14		2512.06	0.132353	4.21859e-12		669.883	66.6586	14.4667	4.60774
0.46	0.54	0.5807	0	0	0		1	0	0	0	0		2512.06	625		0.05	0.007		0	0.00491851	8.25043e-15		2512.06	0.0983701	1.17863e-12		655.32	65.2116	14.1522	4.60789
0.47	0.53	0.5807	0	0	0		1	0	0	0	0		2512.06	625		0.05	0.007		0	0.00363835	2.27474e-15		2512.06	0.0727669	3.24962e-13		641.377	63.8257	13.8511	4.608
0.48	0.52	0.5807	0	0	0		1	0	0	0	0		2512.06	625		0.05	0.007		0	0.00267823	6.18715e-16		2512.06	0.0535645	8.83879e-14		628.015	62.4971	13.5625	4.60808
0.49	0.51	0.5807	0	0	0		1	0	0	0	0		2512.06	625		0.05	0.007		0	0.00196152	1.65963e-16		2512.06	0.0392304	2.3709e-14		615.198	61.2224	13.2857	4.60814
0.5	0.5	0.5807	0	0	0		1	0	0	0	0		2512.06	625		0.05	0.007		0	0.00142911	4.38881e-17		2512.06	0.0285821	6.26973e-15		602.894	59.9986	13.02	4.60819
0.51	0.49	0.5807	0	0	0		1	0	0	0	0		2512.06	625		0.05	0.007		0	0.00103558	1.14377e-17		2512.06	0.0207117	1.63396e-15		591.073	58.8225	12.7647	4.60822
0.52	0.48	0.5807	0	0	0		1	0	0	0	0		2512.06	625		0.05	0.007		0	0.00074623	2.93647e-18		2512.06	0.0149246	4.19496e-16		579.706	57.6916	12.5192	4.60824
0.53	0.47	0.5807	0	0	0		1	0	0	0	0		2512.06	625		0.05	0.007		0	0.000534613	7.42404e-19		2512.06	0.0106923	1.06058e-16		568.768	56.6033	12.283	4.60826
0.54	0.46	0.5807	0	0	0		1	0	0	0	0		2512.06	625		0.05	0.007		0	0.000380709	1.84759e-19		2512.06	0.00761418	2.63941e-17		558.235	55.5552	12.0556	4.60827
0.55	0.45	0.5807	0	0	0		1	0	0	0	0		2512.06	625		0.05	0.007		0	0.000269425	4.52413e-20		2512.06	0.0053885	6.46304e-18		548.086	54.5452	11.8364	4.60828
0.56	0.44	0.5807	0	0	0		1	0	0	0	0		2512.06	625		0.05	0.007		0	0.000189439	1.08953e-20		2512.06	0.00378879	1.55647e-18		538.298	53.5713	11.625	4.60828
0.57	0.43	0.5807	0	0	0		1	0	0	0	0		2512.06	625		0.05	0.007		0	0.000132307	2.57936e-21		2512.06	0.00264614	3.6848e-19		528.855	52.6315	11.4211	4.60829
0.58	0.42	0.5807	0	0	0		1	0	0	0	0		2512.06	625		0.05	0.007		0	9.17612e-05	5.99989e-22		2512.06	0.00183522	8.57128e-20		519.736	51.7241	11.2241	4.60829
0.59	0.41	0.5807	0	0	0		1	0	0	0	0		2512.06	625		0.05	0.007		0	6.31798e-05	1.37061e-22		2512.06	0.0012636	1.95801e-20		510.927	50.8474	11.0339	4.60829
0.6	0.4	0.5807	0	0	0		1	0	0	0	0		2512.06	625		0.05	0.007		0	4.31729e-05	3.07315e-23		2512.06	0.000863458	4.39022e-21		502.412	50	10.85	4.60829
0.61	0.39	0.5807	0	0	0		1	0	0	0	0		2512.06	625		0.05	0.007		0	2.92697e-05	6.75949e-24		2512.06	0.000585395	9.65641e-22		494.176	49.1803	10.6721	4.60829
0.62	0.38	0.5807	0	0	0		1	0	0	0	0		2512.06	625		0.05	0.007		0	1.96814e-05	1.45762e-24		2512.06	0.000393628	2.08231e-22		486.205	48.3871	10.5	4.60829
0.63	0.37	0.5807	0	0	0		1	0	0	0	0		2512.06	625		0.05	0.007		0	1.31209e-05	3.07963e-25		2512.06	0.000262418	4.39947e-23		478.488	47.619	10.3333	4.60829
0.64	0.36	0.5807	0	0	0		1	0	0	0	0		2512.06	625		0.05	0.007		0	8.66918e-06	6.3708e-26		2512.06	0.000173384	9.10115e-24		471.011	46.875	10.1719	4.60829
0.65	0.35	0.5807	0	0	0		1	0	0	0	0		2512.06	625		0.05	0.007		0	5.67437e-06	1.28951e-26		2512.06	0.000113487	1.84216e-24		463.765	46.1538	10.0154	4.60829
0.66	0.34	0.5807	0	0	0		1	0	0	0	0		2512.06	625		0.05	0.007		0	3.67783e-06	2.55194e-27		2512.06	7.35567e-05	3.64563e-25		456.738	45.4545	9.86364	4.60829
0.67	0.33	0.5807	0	0	0		1	0	0	0	0		2512.06	625		0.05	0.007		0	2.35937e-06	4.93389e-28		2512.06	4.71873e-05	7.04842e-26		449.921	44.7761	9.71642	4.60829
0.68	0.32	0.5807	0	0	0		1	0	0	0	0		2512.06	625		0.05	0.007		0	1.49729e-06	9.31151e-29		2512.06	2.99458e-05	1.33022e-26		443.305	44.1176	9.57353	4.60829
0.69	0.31	0.5807	0	0	0		1	0	0	0	0		2512.06	625		0.05	0.007		0	9.39476e-07	1.71387e-29		2512.06	1.87895e-05	2.44839e-27		436.88	43.4783	9.43478	4.60829
0.7	0.3	0.5807	0	0	0		1	0	0	0	0		2512.06	625		0.05	0.007		0	5.82475e-07	3.07363e-30		2512.06	1.16495e-05	4.39091e-28		430.639	42.8571	9.3	4.60829
0.71	0.29	0.5807	0	0	0		1	0	0	0	0		2512.06	625		0.05	0.007		0	3.56617e-07	5.36545e-31		2512.06	7.13235e-06	7.66492e-29		424.573	42.2535	9.16901	4.60829
0.72	0.28	0.5807	0	0	0		1	0	0	0	0		2512.06	625		0.05	0.007		0	2.15456e-07	9.1069e-32		2512.06	4.30913e-06	1.30099e-29		418.677	41.6667	9.04167	4.60829
0.73	0.27	0.5807	0	0	0		1	0	0	0	0		2512.06	625		0.05	0.007		0	1.28357e-07	1.50122e-32		2512.06	2.56714e-06	2.1446e-30		412.941	41.0959	8.91781	4.60829
0.74	0.26	0.5807	0	0	0		1	0	0	0	0		2512.06	625		0.05	0.007		0	7.53399e-08	2.40043e-33		2512.06	1.5068e-06	3.42919e-31		407.361	40.5405	8.7973	4.60829
0.75	0.25	0.5807	0	0	0		1	0	0	0	0		2512.06	625		0.05	0.007		0	4.35297e-08	3.71811e-34		2512.06	8.70595e-07	5.31159e-32		401.93	40	8.68	4.60829
0.76	0.24	0.5807	0	0	0		1	0	0	0	0		2512.06	625		0.05	0.007		0	2.47328e-08	5.5708e-35		2512.06	4.94656e-07	7.95829e-33		396.641	39.4737	8.56579	4.60829
0.77	0.23	0.5807	0	0	0		1	0	0	0	0		2512.06	625		0.05	0.007		0	1.38044e-08	8.06111e-36		2512.06	2.76087e-07	1.15159e-33		391.49	38.961	8.45455	4.60829
0.78	0.22	0.5807	0	0	0		1	0	0	0	0		2512.06	625		0.05	0.007		0	7.55953e-09	1.12464e-36		2512.06	1.51191e-07	1.60663e-34		386.471	38.4615	8.34615	4.60829
0.79	0.21	0.5807	0	0	0		1	0	0	0	0		2512.06	625		0.05	0.007		0	4.05633e-09	1.50998e-37		2512.06	8.11267e-08	2.15712e-35		381.579	37.9747	8.24051	4.60829
0.8	0.2	0.5807	0	0	0		1	0	0	0	0		2512.06	625		0.05	0.007		0	2.12957e-09	1.94708e-38		2512.06	4.25915e-08	2.78155e-36		376.809	37.5	8.1375	4.60829
0.81	0.19	0.5807	0	0	0		1	0	0	0	0		2512.06	625		0.05	0.007		0	1.09209e-09	2.40593e-39		2512.06	2.18418e-08	3.43704e-37		372.157	37.037	8.03704	4.60829
0.82	0.18	0.5807	0	0	0		1	0	0	0	0		2512.06	625		0.05	0.007		0	5.46045e-10	2.84182e-40		2512.06	1.09209e-08	4.05974e-38		367.618	36.5854	7.93902	4.60829
0.83	0.17	0.5807	0	0	0		1	0	0	0	0		2512.06	625		0.05	0.007		0	2.65643e-10	3.1999e-41		2512.06	5.31287e-09	4.57129e-39		363.189	36.1446	7.84337	4.60829
0.84	0.16	0.5807	0	0	0		1	0	0	0	0		2512.06	625		0.05	0.007		0	1.25443e-10	3.42436e-42		2512.06	2.50885e-09	4.89194e-40		358.866	35.7143	7.75	4.60829
0.85	0.15	0.5807	0	0	0		1	0	0	0	0		2512.06	625		0.05	0.007		0	5.73453e-11	3.47084e-43		2512.06	1.14691e-09	4.95834e-41		354.644	35.2941	7.65882	4.60829
0.86	0.14	0.5807	0	0	0		1	0	0	0	0		2512.06	625		0.05	0.007		0	2.52994e-11	3.31911e-44		2512.06	5.05988e-10	4.74158e-42		350.52	34.8837	7.56977	4.60829
0.87	0.13	0.5807	0	0	0		1	0	0	0	0		2512.06	625		0.05	0.007		0	1.07331e-11	2.98142e-45		2512.06	2.14661e-10	4.25917e-43		346.491	34.4828	7.48276	4.60829
0.88	0.12	0.5807	0	0	0		1	0	0	0	0		2512.06	625		0.05	0.007		0	4.36031e-12	2.50285e-46		2512.06	8.72062e-11	3.5755e-44		342.554	34.0909	7.39773	4.60829
0.89	0.11	0.5807	0	0	0		1	0	0	0	0		2512.06	625		0.05	0.007		0	1.68786e-12	1.95208e-47		2512.06	3.37572e-11	2.78869e-45		338.705	33.7079	7.31461	4.60829
0.9	0.1	0.5807	0	0	0		1	0	0	0	0		2512.06	625		0.05	0.007		0	6.18883e-13	1.40477e-48		2512.06	1.23777e-11	2.00682e-46		334.941	33.3333	7.23333	4.60829
0.91	0.09	0.5807	0	0	0		1	0	0	0	0		2512.06	625		0.05	0.007		0	2.13408e-13	9.25061e-50		2512.06	4.26816e-12	1.32152e-47		331.261	32.967	7.15385	4.60829
0.92	0.08	0.5807	0	0	0		1	0	0	0	0		2512.06	625		0.05	0.007		0	6.85954e-14	5.51883e-51		2512.06	1.37191e-12	7.88404e-49		327.66	32.6087	7.07609	4.60829
0.93	0.07	0.5807	0	0	0		1	0	0	0	0		2512.06	625		0.05	0.007		0	2.03246e-14	2.94618e-52		2512.06	4.06491e-13	4.20883e-50		324.137	32.2581	7	4.60829
0.94	0.06	0.5807	0	0	0		1	0	0	0	0		2512.06	625		0.05	0.007		0	5.47199e-15	1.38544e-53		2512.06	1.0944e-13	1.9792e-51		320.688	31.9149	6.92553	4.60829
0.95	0.05	0.5807	0	0	0		1	0	0	0	0		2512.06	625		0.05	0.007		0	1.31328e-15	5.62208e-55		2512.06	2.62656e-14	8.03154e-53		317.313	31.5789	6.85263	4.60829
0.96	0.04	0.5807	0	0	0		1	0	0	0	0		2512.06	625		0.05	0.007		0	2.736e-16	1.91413e-56		2512.06	5.47199e-15	2.73447e-54		314.007	31.25	6.78125	4.60829
0.97	0.03	0.5807	0	0	0		1	0	0	0	0		2512.06	625		0.05	0.007		0	4.75826e-17	5.24933e-58		2512.06	9.51651e-16	7.49904e-56		310.77	30.9278	6.71134	4.60829
0.98	0.02	0.5807	0	0	0		1	0	0	0	0		2512.06	625		0.05	0.007		0	6.48853e-18	1.08714e-59		2512.06	1.29771e-16	1.55306e-57		307.599	30.6122	6.64286	4.60829
0.99	0.01	0.5807	0	0	0		1	0	0	0	0		2512.06	625		0.05	0.007		0	6.17955e-19	1.51142e-61		2512.06	1.23591e-17	2.15917e-59		304.492	30.303	6.57576	4.60829
Notes:
Zr contents in the mantle is the average value of Salters and Stracke (2004) and Workman and Hart et al. (2005)
DCusulfide/melt is estimtated by DCumss/melt of 250 (Barnes and Lightfoot, 2005), DCusulfide liquid/melt of 1000 (Li et al., 2012) and mss/sulfide liquid ratio of 1:1
Here we show the example of mantle melting model under fO2 of FMQ and mantle sulfur contents of 200 ppm.
a	Sulfur content in the sub-arc mantle is estimated in the maintext
Reference for mantle composition
Salters, V.J.M. and A. Stracke, Composition of the depleted mantle. Geochemistry, Geophysics, Geosystems, 2004. 5(5).
Sun, Z., et al., Sulfur abundance and heterogeneity in the MORB mantle estimated by copper partitioning and sulfur solubility modelling. Earth and Planetary Science Letters, 2020. 538.
Workman, R.K. & Hart, S.R. Major and trace element composition of the depleted MORB mantle (DMM). Earth and Planetary Science Letters. 231, 53-72 (2005).
A. E. Saal, E. H. Hauri, C. H. Langmuir, M. R. Perfit, Vapour undersaturation in primitive mid-ocean-ridge basalt and the volatile content of Earth's upper mantle. Nature. 419, 451-455 (2002).
Reference for mantle melting reaction
Gaetani, G.A. and T.L. Grove, The influence of water on melting of mantle peridotite. Contributions to Mineralogy and Petrology, 1998. 131(4): p. 323-346.
Parman S W , Grove T L . Harzburgite melting with and without H2O: Experimental data and predictive modeling[J]. Journal of Geophysical Research: Solid Earth, 2004.
T. J. Falloon, D. H. Green, L. V. Danyushevsky, A. W. McNeill, The Composition of Near-solidus Partial Melts of Fertile Peridotite at 1 and 1·5 GPa: Implications for the Petrogenesis of MORB. Journal of Petrology. 49, 591-613 (2008).
Reference for partition coefficient
Liu, X., et al., Partitioning of Cu between mafic minerals, Fe–Ti oxides and intermediate to felsic melts. Geochimica et Cosmochimica Acta, 2015. 151: p. 86-102.
Kelemen, P.B., et al., High-field-strength element depletions in arc basalts due to mantle–magma interaction. nature, 1990. 345(3275): p. 521-524.
McDade, P., J.D. Blundy, and B.J. Wood, Trace element partitioning between mantle wedge peridotite and hydrous MgO-rich melt. American Mineralogist, 2003. 88(11-12): p. 1825-1831.
Horn, I., et al., Experimentally determined partitioning of high field strength- and selected transition elements between spinel and basaltic melt. Chemical Geology, 1994. 117(1): p. 193-218.
S. J. Barnes, P. C. Lightfoot, Formation of magmatic nickel-sulfide ore deposits and processses affecting their copper and platinum-group element contents. Economic Geology. 100, 179-213 (2005).
Y. Li, A. Audétat, Partitioning of V, Mn, Co, Ni, Cu, Zn, As, Mo, Ag, Sn, Sb, W, Au, Pb, and Bi between sulfide phases and hydrous basanite melt at upper mantle conditions. Earth and Planetary Science Letters. 355-356, 327-340 (2012).
