# Supplementary material for: Oxidized primary arc magmas: Constraints from Cu/Zr systematics in global arc volcanics
Source: Sci Adv. 2022 Mar 23;8(12):eabk0718. doi: 10.1126/sciadv.abk0718 (PMC8942352; doi:10.1126/sciadv.abk0718)
Supplement: Supplementary file 2 — Tables S1 to S10 [file sciadv.abk0718_tables_s1_to_s10.zip › sciadv.abk0718_table_s3.xlsx]

## Sheet: Fractionation by alphaMELTS
Table S3. Model for Cu and Zr variations during magma fractionation																			SCSS coefficient		Reference
mineral/liquid partition coefficient Dimin/liq used in this paper										Initial composition (Tamura et al., 2014)											Fortin et al., 2015
phase	olivine		clinopyroxene		plagioclase		spinel				samp. HPD1147R16							A	B'	C	Asi	ATi	Aal	Afe	Amg	Aca	Ana	k	H
	Dmin/liq	ref	Dmin/liq	ref	Dmin/liq	ref	Dmin/liq	ref		S	2000							34.784	-5772.3	-346.54	-25.499	-18.344	-27.381	-17.275	-22.398	-20.378	-18.954	-32.194	-20.393
Zr	0.0047	Fujimaki et al,1984	0.185	Forsythe,1994	0.0044	Bindeman and Davis,2000	0.06	Horn,1994		Cu	107
Cu	0.113	Liu and Xiong,2015	0.4	Liu and Xiong,2015	0.115	Liu and Xiong,2015	0.19	Liu,2014		Zr	28.7
										Sulfur portion
		Parameters for fractionation								composition	S in sulfide(ppm)	S in sulfide(wt%)	aFeS	Reference
		T((Kelvin)	P(kbar)	fO2(FMQ)						(Fe,Ni,Cu)S	369000	36.9	0.7	Jugo et al.,2005a
		1529.34	2000	1
magma differentiation			Fractionated minrals estimated by alphaMELTs (without sulfide)					Fractionated minerals (with sulfide)						Melt composition estimated by alphaMELTs												Calculation for SCSS (Fortin et al., 2015)														Bulk D			Composition of magma					Composition of instantaneous solid
Pressure	Temperature	F	ol	cpx	pl	spinel	sulfide	ol	cpx	pl	spinel	sulfide		SiO2	TiO2	Al2O3	Fe2O3	Cr2O3	FeO	MnO	MgO	CaO	Na2O	K2O	H2O	TOTAL	XSI	XTI	XAL	Xfe	Xmg	Xca	Xna	XK	XH2O	SCSS		Dcu sulfide/silicate		Cu	Zr		cu	zr	S	Cu/Zr		Cu	Zr
0.2	1529.34	1	1	0	0	0	0																																			intial composition	107	28.7	2000	3.72822
0.2	1528.34	0.998991	1	0	0	0	0	1	0	0	0	0		47.5568	0.536448	14.2598	1.11191	0.0292608	8.98964	0.175398	9.95046	12.4062	1.63861	0.419404	2.92608	1.72756	0.458118	0.0038864	0.076457	0.0764649	0.142888	0.128055	0.0153035	0.00318599	0.094098	3857.21		1000		0.113	0.0047		107.096	28.7288	2002.02	3.72782		12.1046	0.135027
0.2	1527.34	0.997986	1	0	0	0	0	1	0	0	0	0		47.5643	0.536989	14.2741	1.11304	0.0292903	8.98579	0.175408	9.91374	12.4182	1.64026	0.419827	2.92903	1.72728	0.458265	0.00389096	0.0765463	0.0764504	0.142384	0.1282	0.0153214	0.00318973	0.0942082	3846.01		1000		0.113	0.0047		107.191	28.7576	2004.04	3.72741		12.1154	0.135162
0.2	1526.34	0.996985	1	0	0	0	0	1	0	0	0	0		47.5717	0.537529	14.2885	1.11415	0.0293198	8.98193	0.175418	9.87712	12.4302	1.6419	0.42025	2.93198	1.727	0.458411	0.00389551	0.0766358	0.0764358	0.141882	0.128345	0.0153393	0.00319346	0.0943184	3834.82		1000		0.113	0.0047		107.287	28.7864	2006.05	3.727		12.1262	0.135297
0.2	1525.34	0.995987	1	0	0	0	0	1	0	0	0	0		47.579	0.538068	14.3028	1.11527	0.0293492	8.97802	0.175429	9.8406	12.4423	1.64356	0.420672	2.93492	1.72671	0.458557	0.00390005	0.0767251	0.0764208	0.14138	0.128491	0.0153572	0.00319718	0.0944286	3823.66		1000		0.113	0.0047		107.382	28.8151	2008.06	3.7266		12.1369	0.135432
0.2	1524.34	0.994993	1	0	0	0	0	1	0	0	0	0		47.5864	0.538606	14.3171	1.11638	0.0293786	8.97409	0.175438	9.80415	12.4543	1.6452	0.421092	2.93786	1.72643	0.458702	0.00390458	0.0768144	0.0764055	0.140879	0.128636	0.0153751	0.0032009	0.0945384	3812.51		1000		0.113	0.0047		107.477	28.8437	2010.06	3.7262		12.1477	0.135567
0.2	1523.34	0.994003	1	0	0	0	0	1	0	0	0	0		47.5938	0.539143	14.3314	1.11749	0.0294078	8.97012	0.175446	9.76778	12.4663	1.64683	0.421511	2.94078	1.72615	0.458847	0.0039091	0.0769036	0.0763899	0.140379	0.12878	0.0153928	0.00320461	0.0946477	3801.37		1000		0.113	0.0047		107.572	28.8723	2012.07	3.72579		12.1584	0.135701
0.2	1522.34	0.993017	1	0	0	0	0	1	0	0	0	0		47.6012	0.539679	14.3457	1.11861	0.0294371	8.96613	0.175454	9.73153	12.4782	1.64848	0.421931	2.94371	1.72588	0.458993	0.00391363	0.0769925	0.0763741	0.139881	0.128925	0.0154107	0.00320831	0.0947572	3790.25		1000		0.113	0.0047		107.667	28.9009	2014.06	3.72539		12.1691	0.135835
0.2	1521.34	0.992034	1	0	0	0	0	1	0	0	0	0		47.6085	0.540214	14.3599	1.11972	0.0294662	8.96211	0.175462	9.69536	12.4902	1.65011	0.422349	2.94662	1.7256	0.459137	0.00391813	0.0770812	0.076358	0.139384	0.129069	0.0154284	0.00321201	0.0948663	3779.16		1000		0.113	0.0047		107.762	28.9294	2016.06	3.72499		12.1798	0.135969
0.2	1520.34	0.991054	1	0	0	0	0	1	0	0	0	0		47.6158	0.540748	14.3741	1.12082	0.0294953	8.95805	0.175469	9.65928	12.5022	1.65174	0.422767	2.94953	1.72532	0.459282	0.00392264	0.0771699	0.0763415	0.138887	0.129213	0.0154462	0.0032157	0.0949754	3768.07		1000		0.113	0.0047		107.856	28.9578	2018.05	3.72459		12.1905	0.136103
0.2	1519.34	0.990079	1	0	0	0	0	1	0	0	0	0		47.6232	0.541282	14.3883	1.12193	0.0295244	8.95399	0.175477	9.6233	12.514	1.65337	0.423184	2.95244	1.72504	0.459427	0.00392714	0.0772583	0.076325	0.138392	0.129356	0.0154638	0.00321939	0.0950843	3756.99		1000		0.113	0.0047		107.95	28.9862	2020.04	3.7242		12.2011	0.136237
0.2	1518.34	0.989107	1	0	0	0	0	1	0	0	0	0		47.6306	0.541814	14.4024	1.12304	0.0295535	8.94988	0.175483	9.58741	12.5259	1.655	0.423601	2.95535	1.72477	0.459571	0.00393163	0.0773464	0.076308	0.137898	0.1295	0.0154816	0.00322308	0.0951931	3745.95		1000		0.113	0.0047		108.045	29.0146	2022.03	3.7238		12.2117	0.13637
0.2	1517.34	0.988138	1	0	0	0	0	1	0	0	0	0		47.6379	0.542347	14.4165	1.12414	0.0295826	8.94575	0.175489	9.55161	12.5378	1.65662	0.424016	2.95826	1.72449	0.459715	0.00393612	0.0774347	0.0762909	0.137405	0.129643	0.0154992	0.00322675	0.0953019	3734.92		1000		0.113	0.0047		108.138	29.0429	2024.01	3.7234		12.2224	0.136503
0.2	1516.34	0.987173	1	0	0	0	0	1	0	0	0	0		47.6452	0.542877	14.4306	1.12524	0.0296115	8.94159	0.175495	9.51589	12.5497	1.65824	0.42443	2.96115	1.72422	0.459858	0.0039406	0.0775228	0.0762734	0.136913	0.129787	0.0155169	0.00323042	0.0954102	3723.9		1000		0.113	0.0047		108.232	29.0712	2025.99	3.72301		12.2329	0.136636
0.2	1515.34	0.986212	1	0	0	0	0	1	0	0	0	0		47.6525	0.543406	14.4447	1.12633	0.0296403	8.93739	0.1755	9.48026	12.5615	1.65986	0.424845	2.96403	1.72395	0.460002	0.00394506	0.077611	0.0762555	0.136422	0.12993	0.0155344	0.00323409	0.0955183	3712.89		1000		0.113	0.0047		108.326	29.0994	2027.96	3.72262		12.2435	0.136768
0.2	1514.34	0.985254	1	0	0	0	0	1	0	0	0	0		47.6598	0.543936	14.4588	1.12743	0.0296692	8.93318	0.175506	9.44475	12.5732	1.66147	0.42526	2.96692	1.72368	0.460145	0.00394953	0.0776987	0.0762376	0.135932	0.130072	0.015552	0.00323775	0.0956265	3701.9		1000		0.113	0.0047		108.419	29.1275	2029.93	3.72223		12.2541	0.136901
0.2	1513.34	0.984299	1	0	0	0	0	1	0	0	0	0		47.6672	0.544464	14.4728	1.12853	0.029698	8.92892	0.17551	9.40931	12.585	1.66309	0.425671	2.9698	1.7234	0.460288	0.00395399	0.0777863	0.0762192	0.135443	0.130215	0.0155695	0.0032414	0.0957342	3690.93		1000		0.113	0.0047		108.512	29.1556	2031.9	3.72183		12.2646	0.137033
0.2	1512.34	0.983348	1	0	0	0	0	1	0	0	0	0		47.6745	0.54499	14.4868	1.12962	0.0297267	8.92464	0.175514	9.37396	12.5968	1.6647	0.426084	2.97267	1.72313	0.460432	0.00395843	0.0778739	0.0762006	0.134956	0.130356	0.0155871	0.00324505	0.095842	3679.97		1000		0.113	0.0047		108.606	29.1837	2033.87	3.72144		12.2751	0.137165
0.2	1511.34	0.982401	1	0	0	0	0	1	0	0	0	0		47.6817	0.545517	14.5009	1.13071	0.0297555	8.92035	0.175518	9.3387	12.6085	1.6663	0.426495	2.97555	1.72286	0.460574	0.00396287	0.0779615	0.0761818	0.134469	0.130498	0.0156045	0.00324869	0.0959497	3669.03		1000		0.113	0.0047		108.698	29.2117	2035.83	3.72106		12.2856	0.137296
0.2	1510.34	0.981457	1	0	0	0	0	1	0	0	0	0		47.689	0.546042	14.5148	1.13179	0.0297842	8.91602	0.175521	9.30354	12.6202	1.66792	0.426906	2.97842	1.72259	0.460716	0.00396731	0.0780486	0.0761626	0.133984	0.13064	0.0156221	0.00325232	0.0960572	3658.12		1000		0.113	0.0047		108.791	29.2397	2037.79	3.72067		12.2961	0.137428
0.2	1509.34	0.980516	1	0	0	0	0	1	0	0	0	0		47.6963	0.546567	14.5287	1.13288	0.0298127	8.91165	0.175524	9.26846	12.6319	1.66951	0.427315	2.98127	1.72233	0.460858	0.00397174	0.0781356	0.0761431	0.133499	0.130782	0.0156394	0.00325595	0.0961642	3647.21		1000		0.113	0.0047		108.884	29.2676	2039.74	3.72028		12.3065	0.137559
0.2	1508.34	0.979579	1	0	0	0	0	1	0	0	0	0		47.7036	0.547089	14.5426	1.13397	0.0298412	8.90726	0.175526	9.23347	12.6437	1.67111	0.427725	2.98412	1.72206	0.461	0.00397616	0.0782227	0.0761234	0.133016	0.130923	0.0156569	0.00325958	0.0962712	3636.33		1000		0.113	0.0047		108.976	29.2955	2041.69	3.7199		12.317	0.13769
0.2	1507.34	0.978645	1	0	0	0	0	1	0	0	0	0		47.7109	0.547612	14.5565	1.13505	0.0298697	8.90285	0.175529	9.19859	12.6553	1.67271	0.428133	2.98697	1.72179	0.461142	0.00398057	0.0783092	0.0761035	0.132534	0.131064	0.0156743	0.0032632	0.096378	3625.46		1000		0.113	0.0047		109.068	29.3233	2043.64	3.71951		12.3274	0.137821
0.2	1506.34	0.977715	1	0	0	0	0	1	0	0	0	0		47.7182	0.548133	14.5704	1.13613	0.0298982	8.8984	0.17553	9.16377	12.6669	1.6743	0.42854	2.98982	1.72153	0.461284	0.00398498	0.0783962	0.0760831	0.132053	0.131205	0.0156916	0.00326681	0.0964847	3614.59		1000		0.113	0.0047		109.16	29.3511	2045.59	3.71913		12.3378	0.137951
0.2	1505.34	0.976788	1	0	0	0	0	1	0	0	0	0		47.7254	0.548655	14.5842	1.13721	0.0299266	8.89393	0.175531	9.12905	12.6785	1.67589	0.428948	2.99266	1.72126	0.461425	0.00398938	0.0784827	0.0760627	0.131573	0.131345	0.0157089	0.00327042	0.0965913	3603.76		1000		0.113	0.0047		109.252	29.3788	2047.53	3.71875		12.3481	0.138081
0.2	1504.34	0.975864	1	0	0	0	0	1	0	0	0	0		47.7327	0.549173	14.5981	1.13828	0.029955	8.88942	0.175532	9.09443	12.6901	1.67747	0.429354	2.9955	1.721	0.461566	0.00399376	0.0785691	0.0760418	0.131094	0.131486	0.0157262	0.00327401	0.0966977	3592.94		1000		0.113	0.0047		109.344	29.4065	2049.47	3.71836		12.3585	0.138212
0.2	1503.34	0.974944	1	0	0	0	0	1	0	0	0	0		47.7399	0.549692	14.6119	1.13937	0.0299832	8.88489	0.175532	9.0599	12.7017	1.67907	0.42976	2.99832	1.72073	0.461707	0.00399815	0.0786556	0.0760208	0.130616	0.131625	0.0157435	0.00327761	0.0968037	3582.12		1000		0.113	0.0047		109.435	29.4341	2051.4	3.71798		12.3688	0.138341
0.2	1502.34	0.974027	1	0	0	0	0	1	0	0	0	0		47.7472	0.550211	14.6256	1.14044	0.0300115	8.88034	0.175532	9.02546	12.7132	1.68065	0.430165	3.00115	1.72047	0.461847	0.00400253	0.0787415	0.0759994	0.130139	0.131765	0.0157608	0.0032812	0.0969098	3571.34		1000		0.113	0.0047		109.527	29.4617	2053.33	3.71761		12.3792	0.138471
0.2	1501.34	0.973113	1	0	0	0	0	1	0	0	0	0		47.7545	0.550728	14.6393	1.14151	0.0300398	8.87576	0.175532	8.99111	12.7247	1.68222	0.43057	3.00398	1.72021	0.461988	0.0040069	0.0788274	0.0759778	0.129664	0.131904	0.0157779	0.00328479	0.0970158	3560.56		1000		0.113	0.0047		109.618	29.4892	2055.26	3.71723		12.3895	0.1386
0.2	1500.34	0.972203	1	0	0	0	0	1	0	0	0	0		47.7617	0.551245	14.6531	1.14258	0.0300679	8.87114	0.175531	8.95685	12.7362	1.68381	0.430972	3.00679	1.71995	0.462128	0.00401127	0.0789133	0.0759558	0.129189	0.132044	0.0157952	0.00328836	0.0971214	3549.81		1000		0.113	0.0047		109.709	29.5167	2057.18	3.71685		12.3997	0.13873
0.2	1499.34	0.971296	1	0	0	0	0	1	0	0	0	0		47.7689	0.55176	14.6668	1.14365	0.030096	8.86651	0.17553	8.92267	12.7478	1.68538	0.431375	3.0096	1.71969	0.462267	0.00401563	0.0789992	0.0759337	0.128716	0.132183	0.0158123	0.00329193	0.0972268	3539.08		1000		0.113	0.0047		109.8	29.5441	2059.1	3.71647		12.41	0.138859
0.2	1498.34	0.970392	1	0	0	0	0	1	0	0	0	0		47.7762	0.552274	14.6804	1.14472	0.030124	8.86184	0.175528	8.88859	12.7592	1.68694	0.431778	3.0124	1.71943	0.462407	0.00401998	0.0790846	0.0759113	0.128244	0.132322	0.0158294	0.0032955	0.0973322	3528.35		1000		0.113	0.0047		109.891	29.5715	2061.02	3.7161		12.4203	0.138987
0.2	1497.34	0.969492	1	0	0	0	0	1	0	0	0	0		47.7834	0.552788	14.6941	1.14578	0.0301521	8.85715	0.175526	8.8546	12.7706	1.68852	0.43218	3.01521	1.71917	0.462547	0.00402433	0.0791699	0.0758886	0.127772	0.13246	0.0158465	0.00329906	0.0974375	3517.65		1000		0.113	0.0047		109.981	29.5988	2062.94	3.71573		12.4305	0.139116
0.2	1496.34	0.968594	1	0	0	0	0	1	0	0	0	0		47.7906	0.553301	14.7077	1.14684	0.0301801	8.85243	0.175524	8.8207	12.7821	1.69008	0.43258	3.01801	1.71891	0.462686	0.00402866	0.0792552	0.0758656	0.127302	0.132599	0.0158636	0.00330261	0.0975425	3506.96		1000		0.113	0.0047		110.071	29.6261	2064.85	3.71535		12.4407	0.139244
0.2	1495.34	0.9677	1	0	0	0	0	1	0	0	0	0		47.7978	0.553812	14.7213	1.14791	0.0302079	8.84767	0.175521	8.78687	12.7935	1.69164	0.432981	3.02079	1.71866	0.462825	0.00403299	0.0793405	0.0758422	0.126833	0.132737	0.0158806	0.00330617	0.0976471	3496.28		1000		0.113	0.0047		110.162	29.6534	2066.76	3.71498		12.4509	0.139372
0.2	1494.34	0.966809	1	0	0	0	0	1	0	0	0	0		47.805	0.554323	14.7349	1.14896	0.0302357	8.84288	0.175518	8.75314	12.8049	1.6932	0.433379	3.02357	1.7184	0.462964	0.00403731	0.0794257	0.0758186	0.126365	0.132875	0.0158977	0.0033097	0.0977516	3485.63		1000		0.113	0.0047		110.252	29.6806	2068.66	3.71461		12.461	0.1395
0.2	1493.34	0.965922	1	0	0	0	0	1	0	0	0	0		47.8122	0.554833	14.7485	1.15002	0.0302636	8.83808	0.175514	8.71951	12.8162	1.69476	0.433778	3.02636	1.71814	0.463102	0.00404163	0.0795105	0.0757949	0.125898	0.133012	0.0159146	0.00331324	0.0978563	3474.99		1000		0.113	0.0047		110.342	29.7077	2070.56	3.71424		12.4712	0.139627
0.2	1492.34	0.965037	1	0	0	0	0	1	0	0	0	0		47.8194	0.555343	14.762	1.15107	0.0302914	8.83325	0.17551	8.68597	12.8276	1.69632	0.434176	3.02914	1.71789	0.46324	0.00404594	0.0795953	0.0757708	0.125433	0.13315	0.0159317	0.00331677	0.0979606	3464.37		1000		0.113	0.0047		110.431	29.7348	2072.46	3.71387		12.4813	0.139755
0.2	1491.34	0.964156	1	0	0	0	0	1	0	0	0	0		47.8266	0.55585	14.7755	1.15212	0.0303191	8.82838	0.175505	8.65251	12.8389	1.69786	0.434574	3.03191	1.71764	0.463379	0.00405023	0.0796799	0.0757464	0.124968	0.133287	0.0159485	0.0033203	0.0980647	3453.76		1000		0.113	0.0047		110.521	29.7619	2074.35	3.7135		12.4914	0.139882
0.2	1490.34	0.963278	1	0	0	0	0	1	0	0	0	0		47.8338	0.556358	14.789	1.15318	0.0303468	8.8235	0.1755	8.61914	12.8502	1.69942	0.434971	3.03468	1.71738	0.463517	0.00405453	0.0797641	0.0757218	0.124504	0.133424	0.0159655	0.00332382	0.0981687	3443.19		1000		0.113	0.0047		110.61	29.7889	2076.24	3.71314		12.5015	0.140009
0.2	1489.34	0.962403	1	0	0	0	0	1	0	0	0	0		47.8409	0.556863	14.8025	1.15423	0.0303743	8.81857	0.175495	8.58585	12.8615	1.70096	0.435366	3.03743	1.71713	0.463654	0.00405881	0.0798487	0.0756968	0.124042	0.133561	0.0159823	0.00332734	0.0982722	3432.61		1000		0.113	0.0047		110.699	29.8158	2078.13	3.71277		12.5116	0.140136
0.2	1488.34	0.961531	1	0	0	0	0	1	0	0	0	0		47.8481	0.55737	14.8159	1.15527	0.030402	8.81364	0.17549	8.55266	12.8727	1.7025	0.435761	3.0402	1.71688	0.463791	0.00406309	0.0799329	0.0756717	0.12358	0.133697	0.0159992	0.00333084	0.0983762	3422.06		1000		0.113	0.0047		110.788	29.8427	2080.02	3.71241		12.5216	0.140262
0.2	1487.34	0.960662	1	0	0	0	0	1	0	0	0	0		47.8553	0.557873	14.8293	1.15632	0.0304294	8.80865	0.175484	8.51955	12.884	1.70405	0.436156	3.04294	1.71663	0.463929	0.00406736	0.080017	0.0756462	0.12312	0.133834	0.016016	0.00333434	0.0984793	3411.52		1000		0.113	0.0047		110.877	29.8696	2081.9	3.71204		12.5317	0.140388
0.2	1486.34	0.959797	1	0	0	0	0	1	0	0	0	0		47.8625	0.558377	14.8427	1.15736	0.0304569	8.80366	0.175477	8.48654	12.8952	1.70559	0.43655	3.04569	1.71638	0.464066	0.00407163	0.0801006	0.0756205	0.122661	0.13397	0.0160328	0.00333784	0.0985826	3401		1000		0.113	0.0047		110.966	29.8964	2083.77	3.71168		12.5417	0.140514
0.2	1485.34	0.958934	1	0	0	0	0	1	0	0	0	0		47.8696	0.55888	14.8561	1.15841	0.0304843	8.79863	0.17547	8.45361	12.9064	1.70712	0.436942	3.04843	1.71613	0.464202	0.00407588	0.0801846	0.0755945	0.122202	0.134106	0.0160496	0.00334133	0.0986857	3390.5		1000		0.113	0.0047		111.054	29.9232	2085.65	3.71132		12.5517	0.14064
0.2	1484.34	0.958074	1	0	0	0	0	1	0	0	0	0		47.8767	0.559382	14.8694	1.15945	0.0305117	8.79357	0.175463	8.42077	12.9176	1.70865	0.437335	3.05117	1.71588	0.464339	0.00408013	0.0802682	0.0755682	0.121745	0.134242	0.0160663	0.00334481	0.0987885	3380.02		1000		0.113	0.0047		111.143	29.9499	2087.52	3.71096		12.5617	0.140766
0.2	1483.34	0.957218	1	0	0	0	0	1	0	0	0	0		47.8838	0.559884	14.8827	1.16048	0.0305391	8.7885	0.175455	8.38802	12.9288	1.71019	0.437726	3.05391	1.71563	0.464475	0.00408438	0.0803518	0.0755417	0.121289	0.134377	0.016083	0.00334829	0.0988914	3369.56		1000		0.113	0.0047		111.231	29.9766	2089.39	3.7106		12.5716	0.140891
0.2	1482.34	0.956364	1	0	0	0	0	1	0	0	0	0		47.891	0.560384	14.896	1.16152	0.0305663	8.7834	0.175448	8.35537	12.9399	1.71171	0.438118	3.05663	1.71539	0.464611	0.00408862	0.0804348	0.075515	0.120834	0.134512	0.0160997	0.00335177	0.098994	3359.11		1000		0.113	0.0047		111.319	30.0032	2091.25	3.71024		12.5816	0.141016
0.2	1481.34	0.955514	1	0	0	0	0	1	0	0	0	0		47.8981	0.560882	14.9093	1.16255	0.0305936	8.77825	0.175439	8.32279	12.951	1.71325	0.438508	3.05936	1.71514	0.464747	0.00409284	0.0805182	0.0754878	0.120381	0.134647	0.0161164	0.00335523	0.0990964	3348.67		1000		0.113	0.0047		111.407	30.0298	2093.11	3.70988		12.5915	0.141141
0.2	1480.34	0.954667	1	0	0	0	0	1	0	0	0	0		47.9052	0.56138	14.9225	1.16359	0.0306207	8.77308	0.17543	8.2903	12.9621	1.71476	0.438897	3.06207	1.7149	0.464882	0.00409706	0.0806012	0.0754604	0.119928	0.134781	0.0161329	0.00335869	0.0991985	3338.26		1000		0.113	0.0047		111.495	30.0563	2094.97	3.70953		12.6014	0.141266
0.2	1479.34	0.953822	1	0	0	0	0	1	0	0	0	0		47.9124	0.561878	14.9357	1.16462	0.0306479	8.7679	0.175421	8.2579	12.9731	1.71628	0.439286	3.06479	1.71465	0.465018	0.00410128	0.0806841	0.0754329	0.119476	0.134915	0.0161496	0.00336215	0.0993007	3327.85		1000		0.113	0.0047		111.582	30.0828	2096.83	3.70917		12.6113	0.14139
0.2	1478.34	0.952981	1	0	0	0	0	1	0	0	0	0		47.9194	0.562374	14.949	1.16565	0.030675	8.76268	0.175411	8.22559	12.9843	1.71779	0.439675	3.0675	1.71441	0.465152	0.00410549	0.080767	0.0754049	0.119026	0.13505	0.0161661	0.0033656	0.0994027	3317.48		1000		0.113	0.0047		111.67	30.1092	2098.68	3.70882		12.6212	0.141514
0.2	1477.34	0.952142	1	0	0	0	0	1	0	0	0	0		47.9266	0.56287	14.9621	1.16667	0.030702	8.75743	0.175401	8.19337	12.9953	1.71932	0.440063	3.0702	1.71416	0.465288	0.00410969	0.0808494	0.0753768	0.118576	0.135184	0.0161827	0.00336905	0.0995042	3307.11		1000		0.113	0.0047		111.757	30.1356	2100.53	3.70846		12.631	0.141639
0.2	1476.34	0.951307	1	0	0	0	0	1	0	0	0	0		47.9336	0.563365	14.9753	1.1677	0.030729	8.75215	0.17539	8.16123	13.0063	1.72082	0.44045	3.0729	1.71392	0.465422	0.00411388	0.0809323	0.0753483	0.118128	0.135318	0.0161992	0.00337248	0.0996059	3296.77		1000		0.113	0.0047		111.844	30.1619	2102.37	3.70811		12.6409	0.141762
0.2	1475.34	0.950474	1	0	0	0	0	1	0	0	0	0		47.9407	0.563859	14.9884	1.16873	0.030756	8.74685	0.175379	8.12917	13.0173	1.72233	0.440835	3.0756	1.71368	0.465557	0.00411807	0.0810146	0.0753196	0.11768	0.135451	0.0162157	0.00337591	0.0997073	3286.44		1000		0.113	0.0047		111.931	30.1882	2104.21	3.70776		12.6507	0.141886
0.2	1474.34	0.949644	1	0	0	0	0	1	0	0	0	0		47.9479	0.564353	15.0015	1.16975	0.0307829	8.74154	0.175369	8.09723	13.0283	1.72384	0.441222	3.07829	1.71344	0.465691	0.00412225	0.0810965	0.0752907	0.117234	0.135584	0.0162321	0.00337935	0.0998085	3276.13		1000		0.113	0.0047		112.017	30.2145	2106.05	3.70741		12.6605	0.142009
0.2	1473.34	0.948818	1	0	0	0	0	1	0	0	0	0		47.9549	0.564845	15.0146	1.17077	0.0308097	8.73617	0.175357	8.06534	13.0393	1.72534	0.441606	3.08097	1.7132	0.465825	0.00412642	0.0811788	0.0752614	0.116789	0.135718	0.0162486	0.00338276	0.0999095	3265.84		1000		0.113	0.0047		112.104	30.2407	2107.89	3.70706		12.6702	0.142132
0.2	1472.34	0.947994	1	0	0	0	0	1	0	0	0	0		47.962	0.565336	15.0276	1.17178	0.0308366	8.73079	0.175345	8.03356	13.0502	1.72684	0.44199	3.08366	1.71296	0.465959	0.00413059	0.0812605	0.0752319	0.116345	0.13585	0.016265	0.00338617	0.10001	3255.56		1000		0.113	0.0047		112.19	30.2669	2109.72	3.70671		12.68	0.142255
0.2	1471.34	0.947173	1	0	0	0	0	1	0	0	0	0		47.9691	0.565827	15.0407	1.17281	0.0308633	8.72539	0.175332	8.00185	13.0611	1.72835	0.442374	3.08633	1.71272	0.466092	0.00413475	0.0813423	0.0752021	0.115902	0.135983	0.0162814	0.00338959	0.100111	3245.3		1000		0.113	0.0047		112.277	30.293	2111.55	3.70636		12.6897	0.142378
0.2	1470.34	0.946355	1	0	0	0	0	1	0	0	0	0		47.9762	0.566317	15.0537	1.17382	0.03089	8.71996	0.175321	7.97025	13.072	1.72984	0.442757	3.089	1.71249	0.466226	0.00413891	0.0814241	0.0751721	0.11546	0.136115	0.0162977	0.00339299	0.100212	3235.05		1000		0.113	0.0047		112.363	30.319	2113.37	3.70601		12.6995	0.142501
0.2	1469.34	0.94554	1	0	0	0	0	1	0	0	0	0		47.9832	0.566806	15.0667	1.17483	0.0309166	8.71449	0.175307	7.93871	13.0829	1.73133	0.443138	3.09166	1.71225	0.466358	0.00414305	0.0815058	0.0751418	0.115019	0.136247	0.016314	0.00339639	0.100312	3224.83		1000		0.113	0.0047		112.449	30.345	2115.19	3.70567		12.7092	0.142623
0.2	1468.34	0.944727	1	0	0	0	0	1	0	0	0	0		47.9903	0.567294	15.0797	1.17584	0.0309433	8.70901	0.175294	7.90728	13.0937	1.73283	0.44352	3.09433	1.71201	0.466492	0.00414719	0.081587	0.0751113	0.114579	0.136379	0.0163304	0.00339978	0.100412	3214.62		1000		0.113	0.0047		112.534	30.371	2117.01	3.70532		12.7189	0.142745
0.2	1467.34	0.943918	1	0	0	0	0	1	0	0	0	0		47.9973	0.56778	15.0927	1.17685	0.0309698	8.70348	0.175279	7.87591	13.1046	1.73431	0.443901	3.09698	1.71178	0.466624	0.00415132	0.0816686	0.0750804	0.114141	0.136511	0.0163466	0.00340317	0.100512	3204.43		1000		0.113	0.0047		112.62	30.3969	2118.83	3.70498		12.7285	0.142867
0.2	1466.34	0.943111	1	0	0	0	0	1	0	0	0	0		48.0044	0.568267	15.1056	1.17787	0.0309963	8.69794	0.175265	7.84465	13.1153	1.73579	0.444281	3.09963	1.71154	0.466757	0.00415544	0.0817498	0.0750493	0.113703	0.136642	0.0163628	0.00340655	0.100612	3194.25		1000		0.113	0.0047		112.705	30.4228	2120.64	3.70463		12.7382	0.142988
0.2	1465.34	0.942307	1	0	0	0	0	1	0	0	0	0		48.0114	0.568752	15.1184	1.17887	0.0310229	8.69238	0.17525	7.81348	13.1262	1.73728	0.444661	3.10229	1.71131	0.466889	0.00415956	0.0818304	0.0750179	0.113267	0.136773	0.016379	0.00340992	0.100712	3184.1		1000		0.113	0.0047		112.791	30.4487	2122.45	3.70429		12.7478	0.14311
0.2	1464.34	0.941506	1	0	0	0	0	1	0	0	0	0		48.0184	0.569236	15.1313	1.17987	0.0310492	8.68677	0.175235	7.78236	13.137	1.73876	0.445039	3.10492	1.71108	0.467021	0.00416367	0.0819115	0.0749862	0.112831	0.136904	0.0163952	0.00341329	0.100811	3173.96		1000		0.113	0.0047		112.876	30.4744	2124.26	3.70395		12.7574	0.143231
0.2	1463.34	0.940707	1	0	0	0	0	1	0	0	0	0		48.0255	0.56972	15.1442	1.18087	0.0310757	8.68115	0.175219	7.75136	13.1477	1.74023	0.445417	3.10757	1.71085	0.467152	0.00416777	0.081992	0.0749542	0.112397	0.137035	0.0164113	0.00341665	0.100911	3163.84		1000		0.113	0.0047		112.961	30.5002	2126.06	3.70361		12.767	0.143352
0.2	1462.34	0.939912	1	0	0	0	0	1	0	0	0	0		48.0326	0.570203	15.157	1.18187	0.0311019	8.6755	0.175203	7.72044	13.1584	1.74171	0.445795	3.11019	1.71062	0.467284	0.00417186	0.0820726	0.0749221	0.111964	0.137165	0.0164276	0.00342001	0.10101	3153.74		1000		0.113	0.0047		113.046	30.5259	2127.86	3.70327		12.7766	0.143473
0.2	1461.34	0.939119	1	0	0	0	0	1	0	0	0	0		48.0395	0.570685	15.1698	1.18288	0.0311283	8.66982	0.175188	7.68961	13.1692	1.74318	0.446172	3.11283	1.71038	0.467415	0.00417595	0.0821531	0.0748897	0.111531	0.137295	0.0164436	0.00342337	0.101109	3143.66		1000		0.113	0.0047		113.13	30.5515	2129.66	3.70293		12.7862	0.143593
0.2	1460.34	0.938329	1	0	0	0	0	1	0	0	0	0		48.0465	0.571165	15.1826	1.18387	0.0311545	8.66411	0.175171	7.65884	13.1799	1.74465	0.446547	3.11545	1.71015	0.467546	0.00418003	0.0822336	0.0748569	0.1111	0.137426	0.0164597	0.00342671	0.101208	3133.59		1000		0.113	0.0047		113.215	30.5771	2131.45	3.70259		12.7957	0.143714
0.2	1459.34	0.937541	1	0	0	0	0	1	0	0	0	0		48.0536	0.571645	15.1954	1.18487	0.0311806	8.65837	0.175154	7.62817	13.1906	1.74611	0.446923	3.11806	1.70993	0.467677	0.0041841	0.0823135	0.0748239	0.11067	0.137556	0.0164757	0.00343005	0.101306	3123.54		1000		0.113	0.0047		113.299	30.6027	2133.24	3.70226		12.8052	0.143834
0.2	1458.34	0.936757	1	0	0	0	0	1	0	0	0	0		48.0606	0.572125	15.2081	1.18586	0.0312068	8.65262	0.175136	7.5976	13.2012	1.74759	0.447298	3.12068	1.7097	0.467807	0.00418817	0.0823935	0.0747907	0.110241	0.137685	0.0164918	0.00343339	0.101405	3113.51		1000		0.113	0.0047		113.383	30.6282	2135.03	3.70192		12.8147	0.143954
0.2	1457.34	0.935975	1	0	0	0	0	1	0	0	0	0		48.0676	0.572604	15.2208	1.18685	0.0312329	8.64683	0.175118	7.5671	13.2118	1.74904	0.447672	3.12329	1.70947	0.467938	0.00419224	0.0824734	0.0747571	0.109813	0.137814	0.0165077	0.00343671	0.101503	3103.48		1000		0.113	0.0047		113.467	30.6537	2136.81	3.70159		12.8242	0.144073
0.2	1456.34	0.935196	1	0	0	0	0	1	0	0	0	0		48.0746	0.573081	15.2336	1.18784	0.0312589	8.64102	0.1751	7.53669	13.2225	1.7505	0.448045	3.12589	1.70924	0.468068	0.00419629	0.0825533	0.0747233	0.109387	0.137943	0.0165237	0.00344004	0.101601	3093.49		1000		0.113	0.0047		113.551	30.6791	2138.59	3.70125		12.8337	0.144193
0.2	1455.34	0.934419	1	0	0	0	0	1	0	0	0	0		48.0815	0.573558	15.2462	1.18883	0.031285	8.63518	0.175082	7.50637	13.2331	1.75196	0.448419	3.1285	1.70902	0.468198	0.00420033	0.0826327	0.0746893	0.108961	0.138072	0.0165396	0.00344336	0.101699	3083.52		1000		0.113	0.0047		113.635	30.7045	2140.37	3.70092		12.8431	0.144312
0.2	1454.34	0.933645	1	0	0	0	0	1	0	0	0	0		48.0885	0.574033	15.2589	1.18981	0.0313109	8.6293	0.175062	7.47611	13.2437	1.75341	0.44879	3.13109	1.70879	0.468328	0.00420437	0.0827125	0.0746548	0.108536	0.138201	0.0165555	0.00344666	0.101797	3073.55		1000		0.113	0.0047		113.718	30.7298	2142.14	3.70059		12.8526	0.144431
0.2	1453.34	0.932711	0.798397	0.201603	0	0	0	0.798397	0.201603	0	0	0		48.0946	0.574549	15.2733	1.19069	0.0313423	8.62452	0.17508	7.44526	13.252	1.75515	0.44924	3.13423	1.70856	0.468449	0.00420871	0.0828018	0.074629	0.108102	0.138307	0.0165742	0.00345058	0.101912	3063.67		1000		0.17086	0.041049		113.813	30.7593	2144.29	3.70011		19.4527	1.26274
0.2	1452.34	0.927986	0.0216679	0.978332	0	0	0	0.0216679	0.978332	0	0	0		48.0785	0.576001	15.3309	1.18905	0.031502	8.64553	0.175951	7.39806	13.2091	1.76365	0.451529	3.1502	1.70826	0.468375	0.00422009	0.0831284	0.0748074	0.107436	0.137883	0.0166573	0.00346878	0.10245	3055.43		1000		0.393781	0.181093		114.162	30.8874	2155.2	3.69608		45.136	5.60383
0.2	1451.34	0.92331	0.0214447	0.978555	0	0	0	0.0214447	0.978555	0	0	0		48.0627	0.577429	15.3882	1.18737	0.0316618	8.66647	0.176824	7.35102	13.1662	1.77215	0.453818	3.16618	1.70796	0.468303	0.00423129	0.0834539	0.0749849	0.106772	0.137459	0.0167405	0.00348697	0.102987	3047.18		1000		0.393845	0.181134		114.511	31.0153	2166.12	3.69209		45.2804	5.62824
0.2	1450.34	0.91868	0.0212203	0.97878	0	0	0	0.0212203	0.97878	0	0	0		48.0469	0.578833	15.4455	1.18568	0.0318215	8.68731	0.177696	7.30415	13.1232	1.78065	0.456108	3.18215	1.70767	0.468231	0.00424231	0.0837789	0.0751616	0.106109	0.137034	0.0168237	0.00350517	0.103525	3038.92		1000		0.39391	0.181174		114.859	31.1432	2177.04	3.68811		45.4246	5.65265
0.2	1449.34	0.914097	0.0209969	0.979003	0	0	0	0.0209969	0.979003	0	0	0		48.0312	0.580213	15.5026	1.18396	0.0319812	8.70804	0.178569	7.25743	13.0803	1.78913	0.458398	3.19812	1.70738	0.468158	0.00425316	0.0841032	0.0753372	0.105449	0.13661	0.0169068	0.00352337	0.104062	3030.68		1000		0.393974	0.181214		115.207	31.2708	2187.95	3.68416		45.5685	5.67704
0.2	1448.34	0.909559	0.0207725	0.979227	0	0	0	0.0207725	0.979227	0	0	0		48.0157	0.581569	15.5596	1.18222	0.0321409	8.72868	0.179442	7.21089	13.0373	1.79762	0.460687	3.21409	1.70708	0.468086	0.00426383	0.0844271	0.075512	0.10479	0.136184	0.0169899	0.00354157	0.1046	3022.42		1000		0.394038	0.181255		115.554	31.3984	2198.87	3.68024		45.7122	5.70142
0.2	1447.34	0.905067	0.0205495	0.979451	0	0	0	0.0205495	0.979451	0	0	0		48.0002	0.582901	15.6165	1.18046	0.0323007	8.74922	0.180315	7.16452	12.9944	1.80611	0.462976	3.23007	1.7068	0.468014	0.00427431	0.0847498	0.0756858	0.104134	0.135758	0.0170731	0.00355977	0.105137	3014.17		1000		0.394102	0.181295		115.899	31.5258	2209.78	3.67634		45.8556	5.72577
0.2	1446.34	0.90062	0.0203237	0.979676	0	0	0	0.0203237	0.979676	0	0	0		47.985	0.584208	15.6732	1.17867	0.0324603	8.76967	0.181188	7.1183	12.9514	1.8146	0.465265	3.24603	1.70651	0.467943	0.00428461	0.0850719	0.0758586	0.103479	0.135332	0.0171562	0.00357796	0.105674	3005.91		1000		0.394167	0.181336		116.245	31.6531	2220.69	3.67246		45.9989	5.75013
0.2	1445.34	0.896217	0.0201016	0.979898	0	0	0	0.0201016	0.979898	0	0	0		47.9697	0.585491	15.7299	1.17687	0.0326199	8.79001	0.182061	7.07226	12.9085	1.82308	0.467553	3.26199	1.70623	0.467872	0.00429472	0.0853935	0.0760305	0.102827	0.134906	0.0172392	0.00359615	0.106212	2997.67		1000		0.394231	0.181376		116.589	31.7802	2231.6	3.6686		46.1417	5.77445
0.2	1444.34	0.891857	0.0198769	0.980123	0	0	0	0.0198769	0.980123	0	0	0		47.9546	0.586749	15.7863	1.17504	0.0327796	8.81027	0.182934	7.02638	12.8655	1.83156	0.469841	3.27796	1.70595	0.467801	0.00430466	0.0857139	0.0762015	0.102177	0.134479	0.0173222	0.00361434	0.106749	2989.42		1000		0.394295	0.181416		116.933	31.9072	2242.51	3.66477		46.2845	5.79878
0.2	1443.34	0.88754	0.0196541	0.980346	0	0	0	0.0196541	0.980346	0	0	0		47.9397	0.587982	15.8427	1.17319	0.0329392	8.83043	0.183807	6.98067	12.8226	1.84003	0.472129	3.29392	1.70568	0.467731	0.0043144	0.0860338	0.0763715	0.101528	0.134051	0.0174051	0.00363253	0.107286	2981.16		1000		0.394359	0.181456		117.276	32.0341	2253.42	3.66096		46.4268	5.82307
0.2	1442.34	0.883266	0.0194311	0.980569	0	0	0	0.0194311	0.980569	0	0	0		47.9249	0.58919	15.8988	1.17131	0.0330988	8.8505	0.18468	6.93513	12.7796	1.8485	0.474416	3.30988	1.7054	0.467661	0.00432396	0.0863526	0.0765407	0.100882	0.133623	0.017488	0.00365071	0.107823	2972.91		1000		0.394423	0.181497		117.618	32.1608	2264.32	3.65718		46.569	5.84735
0.2	1441.34	0.879034	0.0192081	0.980792	0	0	0	0.0192081	0.980792	0	0	0		47.91	0.590372	15.955	1.16941	0.0332583	8.87045	0.185551	6.88974	12.7367	1.85697	0.476703	3.32583	1.70513	0.467591	0.00433332	0.0866712	0.0767087	0.100238	0.133196	0.0175709	0.00366889	0.10836	2964.66		1000		0.394487	0.181537		117.959	32.2874	2275.23	3.65341		46.7109	5.87162
0.2	1440.34	0.874843	0.0189853	0.981015	0	0	0	0.0189853	0.981015	0	0	0		47.8955	0.591528	16.0109	1.1675	0.0334178	8.89031	0.186424	6.84453	12.6937	1.86542	0.478989	3.34178	1.70487	0.467522	0.00434249	0.0869887	0.0768759	0.0995958	0.132767	0.0176537	0.00368706	0.108897	2956.4		1000		0.394551	0.181577		118.3	32.4138	2286.13	3.64967		46.8525	5.89586
0.2	1439.34	0.870692	0.0187626	0.981237	0	0	0	0.0187626	0.981237	0	0	0		47.881	0.59266	16.0667	1.16556	0.0335774	8.91009	0.187298	6.7995	12.6508	1.87389	0.481276	3.35774	1.7046	0.467453	0.00435147	0.0873052	0.0770422	0.0989558	0.132338	0.0177365	0.00370524	0.109434	2948.15		1000		0.394615	0.181617		118.64	32.5401	2297.02	3.64595		46.9938	5.92009
0.2	1438.34	0.866583	0.0185427	0.981457	0	0	0	0.0185427	0.981457	0	0	0		47.8666	0.593765	16.1223	1.16361	0.0337367	8.92976	0.18817	6.75462	12.6079	1.88234	0.483559	3.37367	1.70434	0.467384	0.00436025	0.0876211	0.0772075	0.0983178	0.13191	0.0178192	0.00372339	0.10997	2939.9		1000		0.394678	0.181657		118.979	32.6663	2307.92	3.64226		47.1348	5.94429
0.2	1437.34	0.862512	0.0183209	0.981679	0	0	0	0.0183209	0.981679	0	0	0		47.8523	0.594844	16.1779	1.16163	0.0338961	8.94933	0.189043	6.70991	12.5649	1.89079	0.485845	3.38961	1.70408	0.467316	0.00436884	0.0879364	0.0773718	0.0976818	0.13148	0.017902	0.00374156	0.110506	2931.64		1000		0.394742	0.181697		119.317	32.7922	2318.81	3.63858		47.2756	5.96848
0.2	1436.34	0.858482	0.0181021	0.981898	0	0	0	0.0181021	0.981898	0	0	0		47.8382	0.595896	16.2332	1.15964	0.0340554	8.9688	0.189916	6.66537	12.522	1.89924	0.488128	3.40554	1.70382	0.467248	0.00437723	0.0882505	0.0775352	0.0970481	0.131051	0.0179847	0.00375971	0.111042	2923.4		1000		0.394805	0.181736		119.655	32.9181	2329.69	3.63493		47.4161	5.99263
0.2	1435.34	0.85449	0.0178841	0.982116	0	0	0	0.0178841	0.982116	0	0	0		47.8242	0.596922	16.2885	1.15761	0.0342147	8.98816	0.190787	6.62099	12.4791	1.90767	0.490411	3.42147	1.70357	0.467181	0.00438541	0.0885639	0.0776975	0.0964162	0.130622	0.0180673	0.00377785	0.111578	2915.14		1000		0.394867	0.181775		119.992	33.0438	2340.58	3.6313		47.5562	6.01676
0.2	1434.34	0.850536	0.017667	0.982333	0	0	0	0.017667	0.982333	0	0	0		47.8102	0.597921	16.3436	1.15557	0.0343739	9.00743	0.19166	6.5768	12.4362	1.9161	0.492693	3.43739	1.70332	0.467113	0.0043934	0.0888768	0.0778589	0.0957867	0.130192	0.0181498	0.00379599	0.112114	2906.89		1000		0.39493	0.181815		120.328	33.1693	2351.46	3.62769		47.6961	6.04087
0.2	1433.34	0.84662	0.0174511	0.982549	0	0	0	0.0174511	0.982549	0	0	0		47.7964	0.598893	16.3986	1.15352	0.0345331	9.02661	0.192532	6.53276	12.3933	1.92453	0.494975	3.45331	1.70307	0.467047	0.00440118	0.0891886	0.0780194	0.0951592	0.129762	0.0182323	0.00381413	0.11265	2898.64		1000		0.394992	0.181854		120.663	33.2946	2362.33	3.6241		47.8357	6.06495
0.2	1432.34	0.842742	0.0172339	0.982766	0	0	0	0.0172339	0.982766	0	0	0		47.7828	0.599839	16.4534	1.15143	0.0346923	9.04567	0.193404	6.48889	12.3505	1.93296	0.497255	3.46923	1.70283	0.46698	0.00440876	0.0894998	0.0781788	0.0945338	0.129332	0.0183147	0.00383225	0.113185	2890.39		1000		0.395054	0.181893		120.998	33.4198	2373.21	3.62053		47.975	6.08902
0.2	1431.34	0.8389	0.0170205	0.982979	0	0	0	0.0170205	0.982979	0	0	0		47.7692	0.600757	16.5081	1.14933	0.0348513	9.06465	0.194277	6.4452	12.3076	1.94137	0.499535	3.48513	1.70259	0.466914	0.00441615	0.0898099	0.0783374	0.0939106	0.128901	0.0183971	0.00385036	0.11372	2882.14		1000		0.395115	0.181931		121.331	33.5449	2384.07	3.61698		48.1139	6.11305
0.2	1430.34	0.835095	0.0168087	0.983191	0	0	0	0.0168087	0.983191	0	0	0		47.7558	0.601648	16.5626	1.14722	0.0350102	9.08352	0.195147	6.40168	12.2648	1.94979	0.501814	3.50102	1.70235	0.466848	0.00442332	0.0901193	0.0784949	0.0932896	0.128471	0.0184794	0.00386848	0.114255	2873.9		1000		0.395176	0.181969		121.664	33.6698	2394.94	3.61346		48.2526	6.13704
0.2	1429.34	0.831326	0.016596	0.983404	0	0	0	0.016596	0.983404	0	0	0		47.7425	0.602512	16.617	1.14508	0.0351692	9.1023	0.196019	6.35833	12.2219	1.95819	0.504091	3.51692	1.70211	0.466783	0.00443028	0.0904276	0.0786515	0.0926707	0.128039	0.0185616	0.00388657	0.11479	2865.65		1000		0.395237	0.182008		121.996	33.7945	2405.79	3.60995		48.3909	6.16103
0.2	1428.34	0.827593	0.0163876	0.983612	0	0	0	0.0163876	0.983612	0	0	0		47.7293	0.603346	16.6712	1.14292	0.035328	9.12096	0.19689	6.31514	12.1791	1.96659	0.506368	3.5328	1.70188	0.466719	0.00443703	0.0907353	0.078807	0.0920538	0.127609	0.0186438	0.00390466	0.115324	2857.41		1000		0.395297	0.182045		122.328	33.919	2416.65	3.60647		48.5289	6.18496
0.2	1427.34	0.823894	0.0161787	0.983821	0	0	0	0.0161787	0.983821	0	0	0		47.7162	0.604153	16.7253	1.14075	0.0354868	9.13953	0.19776	6.27211	12.1363	1.97499	0.508643	3.54868	1.70164	0.466654	0.00444356	0.0910423	0.0789616	0.0914392	0.127178	0.018726	0.00392274	0.115858	2849.16		1000		0.395357	0.182083		122.659	34.0434	2427.5	3.603		48.6666	6.20888
0.2	1426.34	0.820231	0.0159744	0.984026	0	0	0	0.0159744	0.984026	0	0	0		47.7033	0.604933	16.7793	1.13855	0.0356455	9.158	0.198632	6.22927	12.0935	1.98338	0.510918	3.56455	1.70142	0.46659	0.0044499	0.0913483	0.0791152	0.0908267	0.126746	0.0188081	0.00394081	0.116391	2840.92		1000		0.395415	0.18212		122.988	34.1676	2438.34	3.59956		48.8039	6.23274
0.2	1425.34	0.816602	0.0157698	0.98423	0	0	0	0.0157698	0.98423	0	0	0		47.6905	0.605685	16.8331	1.13634	0.0358041	9.17637	0.199502	6.1866	12.0508	1.99177	0.513192	3.58041	1.70119	0.466526	0.00445602	0.0916531	0.0792679	0.0902165	0.126315	0.0188901	0.00395887	0.116925	2832.67		1000		0.395474	0.182157		123.318	34.2917	2449.17	3.59613		48.9409	6.25659
0.2	1424.34	0.813006	0.0155676	0.984432	0	0	0	0.0155676	0.984432	0	0	0		47.6777	0.606409	16.8867	1.13411	0.0359626	9.19465	0.200372	6.14409	12.0081	2.00014	0.515465	3.59626	1.70097	0.466463	0.00446192	0.0919573	0.0794196	0.0896084	0.125884	0.0189719	0.00397693	0.117458	2824.44		1000		0.395532	0.182193		123.646	34.4156	2460.01	3.59273		49.0776	6.2804
0.2	1423.34	0.809444	0.015368	0.984632	0	0	0	0.015368	0.984632	0	0	0		47.6651	0.607103	16.9403	1.13186	0.036121	9.2128	0.201242	6.10175	11.9654	2.00851	0.517735	3.6121	1.70075	0.4664	0.00446761	0.0922608	0.0795701	0.0890023	0.125452	0.0190538	0.00399496	0.117991	2816.2		1000		0.395589	0.182229		123.973	34.5393	2470.83	3.58935		49.2139	6.30417
0.2	1422.34	0.805916	0.0151685	0.984832	0	0	0	0.0151685	0.984832	0	0	0		47.6527	0.607768	16.9936	1.12958	0.0362794	9.23086	0.202111	6.05958	11.9227	2.01687	0.520005	3.62794	1.70053	0.466337	0.00447308	0.0925632	0.0797198	0.0883985	0.125021	0.0191355	0.00401299	0.118523	2807.96		1000		0.395647	0.182265		124.3	34.6628	2481.65	3.58598		49.3499	6.32792
0.2	1421.34	0.80242	0.0149745	0.985025	0	0	0	0.0149745	0.985025	0	0	0		47.6403	0.608405	17.0469	1.12731	0.0364376	9.24881	0.20298	6.01758	11.88	2.02523	0.522273	3.64376	1.70032	0.466275	0.00447833	0.092865	0.0798684	0.0877969	0.124589	0.0192173	0.004031	0.119055	2799.72		1000		0.395702	0.1823		124.626	34.7861	2492.46	3.58264		49.4854	6.3516
0.2	1420.34	0.798956	0.0147809	0.985219	0	0	0	0.0147809	0.985219	0	0	0		47.6281	0.609013	17.0999	1.125	0.0365958	9.26666	0.203849	5.97576	11.8374	2.03357	0.52454	3.65958	1.70011	0.466214	0.00448336	0.0931656	0.080016	0.0871975	0.124157	0.0192988	0.004049	0.119587	2791.49		1000		0.395758	0.182335		124.951	34.9093	2503.27	3.57931		49.6207	6.37527
0.2	1419.34	0.795524	0.0145905	0.985409	0	0	0	0.0145905	0.985409	0	0	0		47.616	0.609592	17.1528	1.12268	0.0367539	9.28442	0.204718	5.9341	11.7948	2.04191	0.526806	3.67539	1.6999	0.466152	0.00448818	0.0934651	0.0801627	0.0866004	0.123726	0.0193804	0.00406699	0.120118	2783.27		1000		0.395813	0.182369		125.276	35.0323	2514.07	3.576		49.7556	6.39888
0.2	1418.34	0.792124	0.0144007	0.985599	0	0	0	0.0144007	0.985599	0	0	0		47.604	0.610142	17.2056	1.12035	0.0369119	9.30207	0.205586	5.89261	11.7522	2.05025	0.529069	3.69119	1.69969	0.466092	0.00449277	0.0937639	0.0803084	0.0860053	0.123294	0.0194619	0.00408496	0.120649	2775.04		1000		0.395867	0.182404		125.599	35.1551	2524.86	3.57272		49.8901	6.42247
0.2	1417.34	0.788755	0.0142173	0.985783	0	0	0	0.0142173	0.985783	0	0	0		47.5922	0.610662	17.2582	1.11799	0.0370697	9.31962	0.206453	5.8513	11.7097	2.05857	0.531332	3.70697	1.69949	0.466032	0.00449714	0.0940622	0.080453	0.0854125	0.122862	0.0195432	0.00410292	0.121179	2766.8		1000		0.39592	0.182437		125.922	35.2777	2535.64	3.56945		50.0242	6.44599
0.2	1416.34	0.785417	0.0140347	0.985965	0	0	0	0.0140347	0.985965	0	0	0		47.5805	0.611151	17.3106	1.11562	0.0372274	9.33705	0.20732	5.81015	11.6672	2.06689	0.533593	3.72274	1.69929	0.465972	0.00450127	0.0943591	0.0805966	0.0848219	0.122431	0.0196245	0.00412087	0.121709	2758.58		1000		0.395972	0.18247		126.244	35.4002	2546.42	3.5662		50.1579	6.46949
0.2	1415.34	0.782109	0.0138532	0.986147	0	0	0	0.0138532	0.986147	0	0	0		47.5689	0.611613	17.3629	1.11324	0.0373851	9.35439	0.208186	5.76918	11.6247	2.07519	0.535853	3.73851	1.69909	0.465912	0.0045052	0.0946551	0.0807392	0.0842335	0.121999	0.0197057	0.0041388	0.122239	2750.36		1000		0.396024	0.182502		126.565	35.5224	2557.19	3.56297		50.2913	6.49294
0.2	1414.34	0.778832	0.0136786	0.986321	0	0	0	0.0136786	0.986321	0	0	0		47.5573	0.612043	17.4151	1.11083	0.0375426	9.37161	0.209052	5.72836	11.5823	2.08349	0.538111	3.75426	1.69889	0.465853	0.00450888	0.0949502	0.0808807	0.0836472	0.121568	0.0197867	0.00415672	0.122768	2742.14		1000		0.396074	0.182534		126.886	35.6445	2567.95	3.55976		50.4242	6.51633
0.2	1413.34	0.775584	0.0135053	0.986495	0	0	0	0.0135053	0.986495	0	0	0		47.5459	0.612443	17.4671	1.10841	0.0377	9.38873	0.209918	5.68772	11.5399	2.09179	0.540367	3.77	1.6987	0.465794	0.00451234	0.0952448	0.0810212	0.0830632	0.121137	0.0198678	0.00417462	0.123297	2733.92		1000		0.396124	0.182565		127.205	35.7664	2578.7	3.55656		50.5568	6.53968
0.2	1412.34	0.772365	0.0133365	0.986663	0	0	0	0.0133365	0.986663	0	0	0		47.5347	0.612815	17.5189	1.10597	0.0378573	9.40576	0.210784	5.64726	11.4975	2.10008	0.542621	3.78573	1.69851	0.465737	0.00451558	0.0955378	0.0811609	0.0824815	0.120705	0.0199487	0.0041925	0.123825	2725.71		1000		0.396172	0.182595		127.524	35.888	2589.45	3.55339		50.6889	6.56298
0.2	1411.34	0.769176	0.0131692	0.986831	0	0	0	0.0131692	0.986831	0	0	0		47.5236	0.613155	17.5706	1.10353	0.0380145	9.42266	0.211648	5.60696	11.4551	2.10835	0.544873	3.80145	1.69832	0.465679	0.00451859	0.0958305	0.0812993	0.081902	0.120274	0.0200295	0.00421037	0.124353	2717.49		1000		0.39622	0.182626		127.842	36.0095	2600.18	3.55023		50.8207	6.58624
0.2	1410.34	0.766016	0.0130068	0.986993	0	0	0	0.0130068	0.986993	0	0	0		47.5126	0.613465	17.6221	1.10106	0.0381716	9.43949	0.212512	5.56684	11.4128	2.11662	0.547126	3.81716	1.69814	0.465622	0.00452137	0.0961217	0.081437	0.0813247	0.119843	0.0201103	0.00422823	0.12488	2709.28		1000		0.396267	0.182655		128.159	36.1308	2610.91	3.54709		50.9519	6.60944
0.2	1409.34	0.762884	0.0128492	0.987151	0	0	0	0.0128492	0.987151	0	0	0		47.5017	0.613744	17.6735	1.09857	0.0383284	9.45617	0.213376	5.52687	11.3706	2.12488	0.549374	3.83284	1.69796	0.465565	0.00452391	0.0964126	0.0815733	0.0807495	0.119412	0.0201909	0.00424606	0.125407	2701.08		1000		0.396312	0.182683		128.476	36.252	2621.63	3.54397		51.0828	6.63257
0.2	1408.34	0.75978	0.0126938	0.987306	0	0	0	0.0126938	0.987306	0	0	0		47.4911	0.613993	17.7247	1.09607	0.0384852	9.47277	0.214239	5.48709	11.3283	2.13312	0.551622	3.84852	1.69778	0.465509	0.00452622	0.0967019	0.0817088	0.0801767	0.118981	0.0202714	0.00426388	0.125933	2692.86		1000		0.396357	0.182711		128.791	36.3729	2632.34	3.54087		51.2132	6.65567
0.2	1407.34	0.756704	0.0125436	0.987456	0	0	0	0.0125436	0.987456	0	0	0		47.4804	0.61421	17.7758	1.09356	0.0386418	9.48925	0.215101	5.44747	11.2862	2.14136	0.553866	3.86418	1.6976	0.465453	0.00452829	0.0969906	0.0818431	0.079606	0.118551	0.0203518	0.00428168	0.126459	2684.67		1000		0.3964	0.182738		129.106	36.4936	2643.04	3.53778		51.3432	6.6787
0.2	1406.34	0.753655	0.0123959	0.987604	0	0	0	0.0123959	0.987604	0	0	0		47.4699	0.614398	17.8266	1.09103	0.0387984	9.50563	0.215963	5.40802	11.244	2.1496	0.556111	3.87984	1.69743	0.465398	0.00453014	0.097278	0.0819765	0.0790376	0.11812	0.0204321	0.00429947	0.126984	2676.47		1000		0.396442	0.182765		129.42	36.6141	2653.73	3.53471		51.4728	6.70168
0.2	1405.34	0.750633	0.0122538	0.987746	0	0	0	0.0122538	0.987746	0	0	0		47.4596	0.614553	17.8774	1.08849	0.0389547	9.5219	0.216824	5.36874	11.2019	2.15782	0.558351	3.89547	1.69726	0.465344	0.00453174	0.0975649	0.0821088	0.0784715	0.117689	0.0205124	0.00431723	0.127509	2668.27		1000		0.396483	0.182791		129.734	36.7344	2664.42	3.53166		51.6019	6.7246
0.2	1404.34	0.747639	0.0121176	0.987882	0	0	0.000118183	0.0121162	0.987766	0	0	0.000118169		47.4493	0.614678	17.9279	1.08593	0.0391109	9.53806	0.217684	5.32963	11.1599	2.16603	0.560591	3.9111	1.69709	0.465289	0.00453311	0.0978505	0.0822401	0.0779075	0.11726	0.0205925	0.00433497	0.128033	2660.08		1000		0.514644	0.182794		129.984	36.8545	2660.08	3.52695		67.1725	6.74665
0.2	1403.34	0.744671	0.0119843	0.988016	0	0	0.000262748	0.0119812	0.987756	0	0	0.000262679		47.4392	0.614771	17.9784	1.08337	0.039267	9.5541	0.218544	5.29068	11.1179	2.17423	0.562827	3.9267	1.69692	0.465235	0.00453424	0.0981354	0.0823703	0.0773458	0.11683	0.0206724	0.00435269	0.128556	2651.89		1000		0.659136	0.182791		130.158	36.9744	2651.89	3.52023		86.2452	6.76846
0.2	1402.34	0.741729	0.0118541	0.988146	0	0	0.000402779	0.0118493	0.987748	0	0	0.000402617		47.4292	0.614834	18.0287	1.08078	0.0394231	9.57007	0.219403	5.25192	11.0759	2.18243	0.565063	3.94231	1.69676	0.465182	0.00453514	0.0984193	0.0824996	0.0767864	0.1164	0.0207524	0.0043704	0.12908	2643.7		1000		0.799055	0.182789		130.259	37.0941	2643.7	3.51159		104.748	6.79025
0.2	1401.34	0.738814	0.0117302	0.98827	0	0	0.000538585	0.0117239	0.987738	0	0	0.000538295		47.4193	0.614865	18.0787	1.07818	0.0395788	9.5859	0.220261	5.2133	11.0341	2.19061	0.567296	3.95788	1.6966	0.465129	0.0045358	0.098702	0.0826277	0.0762291	0.115971	0.0208321	0.00438809	0.129602	2635.52		1000		0.934715	0.182787		130.289	37.2136	2635.52	3.50111		122.688	6.81198
0.2	1400.34	0.735924	0.0116131	0.988387	0	0	0.000670331	0.0116053	0.987725	0	0	0.000669882		47.4096	0.614863	18.1287	1.07556	0.0397344	9.60161	0.221118	5.17486	10.9922	2.19878	0.569526	3.97344	1.69644	0.465077	0.0045362	0.0989838	0.0827546	0.0756741	0.115542	0.0209118	0.00440575	0.130123	2627.34		1000		1.06628	0.182784		130.251	37.3329	2627.34	3.4889		140.057	6.83366
0.2	1399.34	0.733059	0.0114995	0.988501	0	0	0.000798173	0.0114903	0.987712	0	0	0.000797537		47.4	0.614831	18.1784	1.07294	0.0398899	9.61723	0.221976	5.13659	10.9504	2.20694	0.571755	3.98899	1.69629	0.465025	0.00453638	0.0992647	0.0828807	0.0751213	0.115113	0.0209913	0.0044234	0.130644	2619.16		1000		1.19392	0.182781		130.147	37.452	2619.16	3.47503		156.848	6.8553
0.2	1398.34	0.73022	0.0113929	0.988607	0	0	0.000922384	0.0113824	0.987696	0	0	0.000921534		47.3905	0.614767	18.2281	1.0703	0.0400452	9.63273	0.222832	5.0985	10.9086	2.21509	0.573981	4.00452	1.69613	0.464974	0.00453632	0.0995448	0.0830057	0.0745709	0.114684	0.0210708	0.00444102	0.131165	2610.98		1000		1.3179	0.182777		129.98	37.5709	2610.98	3.45959		173.074	6.87689
0.2	1397.34	0.727405	0.0112903	0.98871	0	0	0.00104298	0.0112785	0.98768	0	0	0.0010419		47.3811	0.61467	18.2776	1.06764	0.0402004	9.64812	0.223687	5.06056	10.8669	2.22324	0.576205	4.02004	1.69598	0.464924	0.004536	0.0998237	0.0831295	0.0740226	0.114256	0.0211501	0.00445862	0.131685	2602.81		1000		1.43824	0.182774		129.753	37.6896	2602.81	3.44266		188.716	6.89843
0.2	1396.34	0.724615	0.0111951	0.988805	0	0	0.00116019	0.0111821	0.987659	0	0	0.00115885		47.3719	0.614541	18.3268	1.06498	0.0403553	9.6634	0.224542	5.0228	10.8253	2.23136	0.578427	4.03553	1.69584	0.464874	0.00453545	0.100101	0.0832523	0.0734766	0.113828	0.0212292	0.0044762	0.132204	2594.64		1000		1.55517	0.182769		129.468	37.8081	2594.64	3.42434		203.785	6.9199
0.2	1395.34	0.72185	0.0111042	0.988896	0	0	0.00127413	0.0110901	0.987637	0	0	0.00127251		47.3628	0.614382	18.376	1.0623	0.0405101	9.67857	0.225395	4.98519	10.7837	2.23948	0.580646	4.05101	1.69569	0.464824	0.00453466	0.100379	0.0833741	0.0729328	0.113401	0.0213083	0.00449376	0.132723	2586.48		1000		1.66881	0.182765		129.127	37.9263	2586.48	3.40469		218.281	6.94133
0.2	1394.34	0.719108	0.0110178	0.988982	0	0	0.00138493	0.0110026	0.987614	0	0	0.00138302		47.3538	0.614189	18.4249	1.0596	0.0406648	9.69362	0.226247	4.94776	10.7422	2.24758	0.582862	4.06648	1.69555	0.464775	0.00453362	0.100654	0.0834947	0.0723911	0.112974	0.0213872	0.00451129	0.133241	2578.32		1000		1.77931	0.18276		128.734	38.0444	2578.32	3.3838		232.208	6.96271
0.2	1393.34	0.71639	0.0109394	0.989061	0	0	0.00149279	0.0109231	0.987586	0	0	0.00149056		47.345	0.613964	18.4737	1.05691	0.0408193	9.70856	0.2271	4.91049	10.7007	2.25568	0.585076	4.08193	1.69541	0.464727	0.00453233	0.100929	0.0836143	0.0718518	0.112546	0.0214661	0.0045288	0.133758	2570.16		1000		1.88683	0.182755		128.291	38.1622	2570.16	3.36173		245.579	6.98401
0.2	1392.34	0.713696	0.0108694	0.989131	0	0	0.00159772	0.0108521	0.987553	0	0	0.00159517		47.3363	0.613707	18.5224	1.05419	0.0409736	9.72339	0.22795	4.8734	10.6593	2.26377	0.587288	4.09736	1.69527	0.464679	0.0045308	0.101203	0.0837328	0.0713148	0.11212	0.0215447	0.00454629	0.134274	2562.01		1000		1.99142	0.182748		127.8	38.2798	2562.01	3.33857		258.388	7.00524
0.2	1391.34	0.711026	0.0108044	0.989196	0	0	0.00169987	0.0107861	0.987517	0	0	0.00169698		47.3277	0.613418	18.5708	1.05146	0.0411277	9.73811	0.2288	4.83646	10.618	2.27184	0.589497	4.11277	1.69514	0.464631	0.00452903	0.101476	0.0838502	0.0707799	0.111694	0.0216233	0.00456375	0.13479	2553.86		1000		2.09321	0.182741		127.263	38.3972	2553.86	3.31439		270.645	7.0264
0.2	1390.34	0.708378	0.0107446	0.989255	0	0	0.0018003	0.0107253	0.987478	0	0	0.00179707		47.3192	0.613097	18.6191	1.04871	0.0412816	9.75272	0.22965	4.7997	10.5767	2.2799	0.591703	4.12816	1.695	0.464585	0.00452701	0.101748	0.0839665	0.0702474	0.111269	0.0217017	0.00458119	0.135305	2545.72		1000		2.19327	0.182734		126.683	38.5144	2545.72	3.28925		282.482	7.04751
0.2	1389.34	0.7057	0.00880859	0.974733	0	0.0164588	0.00190031	0.00879188	0.972884	0	0.0164276	0.0018967		47.3138	0.612668	18.6664	1.0449	0.0405377	9.76678	0.230516	4.7626	10.5359	2.28812	0.593952	4.14386	1.69491	0.464557	0.0045241	0.102012	0.0840726	0.0697083	0.110846	0.0217811	0.00459886	0.135827	2537.26		1000		2.28997	0.18101		126.049	38.634	2537.26	3.26265		293.755	7.00277
0.2	1388.34	0.703037	0.00833134	0.969152	0	0.022517	0.00199802	0.00831473	0.967219	0	0.0224721	0.00199403		47.3089	0.612196	18.7133	1.04093	0.039674	9.78068	0.231385	4.7256	10.4952	2.29635	0.596204	4.15957	1.69482	0.464532	0.00452084	0.102273	0.0841763	0.0691703	0.110423	0.0218606	0.00461653	0.136349	2528.76		1000		2.38613	0.180323		125.373	38.7538	2528.76	3.23511		304.663	6.99776
0.2	1387.34	0.700397	0.00815756	0.969047	0	0.0227952	0.00209322	0.00814052	0.967023	0	0.0227476	0.00208885		47.3042	0.611691	18.7601	1.03694	0.0388136	9.79446	0.232254	4.68877	10.4545	2.30458	0.598456	4.17527	1.69474	0.464508	0.00451733	0.102534	0.0842789	0.0686345	0.11	0.02194	0.00463419	0.13687	2520.26		1000		2.4809	0.180302		124.657	38.8734	2520.26	3.20675		315.157	7.01851
0.2	1386.34	0.697779	0.00799109	0.968929	0	0.0230796	0.00218594	0.00797366	0.966816	0	0.0230293	0.00218117		47.2996	0.611155	18.8065	1.03293	0.0379569	9.80812	0.233122	4.6521	10.414	2.3128	0.600704	4.19096	1.69466	0.464485	0.00451358	0.102793	0.0843803	0.0681009	0.109579	0.0220193	0.00465181	0.137391	2511.79		1000		2.57317	0.18028		123.905	38.9929	2511.79	3.17764		325.107	7.03916
0.2	1385.34	0.695183	0.00782484	0.968808	0	0.023367	0.0022764	0.00780707	0.966608	0	0.0233139	0.00227123		47.2952	0.610583	18.8529	1.02892	0.0371037	9.82165	0.233989	4.61559	10.3735	2.321	0.602949	4.20663	1.69459	0.464463	0.00450957	0.103051	0.0844804	0.0675695	0.109158	0.0220983	0.00466941	0.137911	2503.31		1000		2.66318	0.180258		123.119	39.1121	2503.31	3.14785		334.541	7.05977
0.2	1384.34	0.69261	0.0076663	0.968677	0	0.0236571	0.00236463	0.00764822	0.966391	0	0.0236013	0.00235906		47.2909	0.609981	18.8991	1.02489	0.0362546	9.83508	0.234856	4.57925	10.333	2.32919	0.605193	4.22228	1.69451	0.464442	0.00450531	0.103308	0.0845795	0.0670405	0.108736	0.0221773	0.004687	0.13843	2494.84		1000		2.75096	0.180234		122.3	39.2311	2494.84	3.11743		343.465	7.08028
0.2	1383.34	0.690057	0.00751194	0.968534	0	0.0239537	0.00245068	0.00749357	0.966167	0	0.0238952	0.00244469		47.2868	0.609346	18.945	1.02085	0.0354097	9.8484	0.235722	4.54308	10.2926	2.33737	0.607435	4.23792	1.69444	0.464421	0.00450081	0.103563	0.0846776	0.0665138	0.108316	0.0222561	0.00470456	0.138949	2486.38		1000		2.83654	0.18021		121.451	39.3499	2486.38	3.08643		351.884	7.10071
0.2	1382.34	0.687527	0.00735814	0.968389	0	0.0242533	0.00253459	0.00733954	0.96594	0	0.024192	0.00252818		47.2829	0.608676	18.9907	1.01679	0.034569	9.86157	0.236587	4.50706	10.2524	2.34554	0.609674	4.25354	1.69437	0.464401	0.00449605	0.103817	0.0847741	0.065989	0.107897	0.0223348	0.00472208	0.139466	2477.94		1000		2.91998	0.180185		120.574	39.4686	2477.94	3.05493		359.807	7.12109
0.2	1381.34	0.685017	0.00721264	0.968231	0	0.024556	0.00261658	0.00719382	0.965705	0	0.0244919	0.00260976		47.2792	0.607975	19.0362	1.01272	0.033733	9.87463	0.237451	4.4712	10.2121	2.3537	0.61191	4.26915	1.69431	0.464382	0.00449104	0.10407	0.0848697	0.0654666	0.107477	0.0224134	0.00473959	0.139983	2469.49		1000		3.0015	0.180159		119.67	39.587	2469.49	3.02296		367.266	7.14137
0.2	1380.34	0.682529	0.0070718	0.968067	0	0.0248615	0.00269653	0.00705278	0.965463	0	0.0247946	0.00268928		47.2755	0.607241	19.0815	1.00865	0.0329018	9.88757	0.238315	4.43552	10.172	2.36186	0.614145	4.28473	1.69424	0.464364	0.00448579	0.104322	0.0849641	0.0649465	0.107059	0.0224919	0.00475708	0.1405	2461.07		1000		3.08097	0.180132		118.742	39.7052	2461.07	2.99058		374.248	7.16157
0.2	1379.34	0.680061	0.00693968	0.967886	0	0.0251739	0.00277469	0.00692048	0.965208	0	0.0251042	0.00276701		47.2721	0.606474	19.1267	1.00456	0.0320756	9.90039	0.239177	4.39999	10.1319	2.36999	0.616376	4.3003	1.69418	0.464346	0.00448028	0.104572	0.0850574	0.0644286	0.106641	0.0225702	0.00477453	0.141015	2452.64		1000		3.15865	0.180102		117.791	39.8232	2452.64	2.95784		380.789	7.18164
0.2	1378.34	0.677614	0.00680871	0.967702	0	0.0254894	0.002851	0.00678935	0.964951	0	0.025417	0.00284289		47.2688	0.605675	19.1715	1.00045	0.0312548	9.9131	0.240039	4.36462	10.0919	2.37813	0.618606	4.31585	1.69413	0.46433	0.00447453	0.104821	0.0851494	0.0639128	0.106223	0.0226484	0.00479196	0.14153	2444.23		1000		3.23447	0.180073		116.819	39.941	2444.23	2.92479		386.886	7.20166
0.2	1377.34	0.675188	0.00668292	0.967509	0	0.0258081	0.00292557	0.00666342	0.964687	0	0.0257328	0.00291704		47.2657	0.604842	19.2162	0.996338	0.0304394	9.92566	0.2409	4.32942	10.052	2.38624	0.620832	4.33138	1.69407	0.464315	0.00446851	0.105069	0.0852402	0.0633994	0.105806	0.0227264	0.00480936	0.142044	2435.82		1000		3.30855	0.180042		115.828	40.0586	2435.82	2.89147		392.559	7.22159
0.2	1376.34	0.672781	0.00656646	0.967304	0	0.0261299	0.00299846	0.00654683	0.964412	0	0.0260518	0.0029895		47.2627	0.603977	19.2608	0.992214	0.0296296	9.93811	0.24176	4.29437	10.0121	2.39434	0.623055	4.3469	1.69402	0.464299	0.00446226	0.105315	0.0853299	0.062888	0.10539	0.0228043	0.00482673	0.142557	2427.43		1000		3.38095	0.18001		114.82	40.176	2427.43	2.85791		397.821	7.24141
0.2	1375.34	0.670395	0.00645556	0.967085	0	0.0264589	0.00306969	0.00643581	0.964126	0	0.026378	0.0030603		47.2599	0.603081	19.305	0.988081	0.028826	9.95044	0.242619	4.2595	9.97239	2.40244	0.625277	4.36239	1.69397	0.464285	0.00445577	0.105561	0.0854183	0.0623791	0.104975	0.022882	0.00484408	0.143069	2419.05		1000		3.45168	0.179976		113.795	40.2932	2419.05	2.82417		402.679	7.26112
0.2	1374.34	0.668028	0.00635046	0.966862	0	0.0267873	0.00313936	0.00633058	0.963836	0	0.0267035	0.00312954		47.2573	0.60215	19.3491	0.983936	0.0280285	9.96264	0.243478	4.22476	9.93271	2.41052	0.627495	4.37787	1.69393	0.464272	0.00444901	0.105804	0.0855056	0.0618722	0.10456	0.0229596	0.0048614	0.143581	2410.67		1000		3.52086	0.179942		112.756	40.4101	2410.67	2.79028		407.154	7.28075
0.2	1373.34	0.665681	0.00625533	0.966622	0	0.0271228	0.00320746	0.00623533	0.963531	0	0.0270361	0.0031972		47.2549	0.601188	19.3929	0.979783	0.0272375	9.97473	0.244335	4.19021	9.89313	2.41859	0.629711	4.39333	1.69388	0.46426	0.00444202	0.106046	0.0855917	0.0613676	0.104146	0.023037	0.00487869	0.144092	2402.31		1000		3.58846	0.179905		111.703	40.5269	2402.31	2.75627		411.248	7.30024
0.2	1372.34	0.663354	0.00616231	0.96638	0	0.0274578	0.00327409	0.0061422	0.963226	0	0.0273682	0.00326341		47.2526	0.600193	19.4365	0.97562	0.0264532	9.98669	0.245192	4.15581	9.85362	2.42664	0.631924	4.40877	1.69384	0.464248	0.00443477	0.106288	0.0856767	0.0608653	0.103733	0.0231143	0.00489595	0.144601	2393.96		1000		3.65459	0.179868		110.639	40.6434	2393.96	2.72219		414.984	7.31968
0.2	1371.34	0.661045	0.00607971	0.96612	0	0.0278001	0.00333933	0.00605948	0.962905	0	0.0277076	0.00332822		47.2504	0.599166	19.48	0.971447	0.0256758	9.9985	0.246047	4.12157	9.81418	2.43469	0.634133	4.42418	1.6938	0.464238	0.00442728	0.106528	0.0857603	0.0603652	0.10332	0.0231915	0.00491318	0.14511	2385.61		1000		3.71933	0.179828		109.564	40.7597	2385.61	2.68806		418.374	7.33896
0.2	1370.34	0.658756	0.00600369	0.965855	0	0.0281418	0.00340311	0.00598332	0.962579	0	0.0280463	0.00339157		47.2484	0.598107	19.5232	0.967267	0.0249057	10.0102	0.246901	4.08749	9.77487	2.44272	0.636341	4.43959	1.69377	0.464228	0.00441955	0.106766	0.0858428	0.0598673	0.102908	0.0232685	0.00493038	0.145618	2377.29		1000		3.78261	0.179788		108.481	40.8758	2377.29	2.65391		421.419	7.35817
0.2	1369.34	0.656485	0.00593857	0.965571	0	0.0284908	0.0034656	0.00591806	0.962236	0	0.0283924	0.00345363		47.2467	0.597016	19.5661	0.963078	0.024143	10.0218	0.247754	4.05356	9.73562	2.45075	0.638545	4.45497	1.69374	0.464219	0.00441157	0.107003	0.0859239	0.0593715	0.102497	0.0233454	0.00494756	0.146126	2368.96		1000		3.84459	0.179745		107.389	40.9916	2368.96	2.61977		424.146	7.37721
0.2	1368.34	0.654233	0.00587625	0.965284	0	0.0288393	0.00352675	0.0058556	0.961892	0	0.0287379	0.00351435		47.245	0.595891	19.6089	0.958879	0.0233881	10.0332	0.248607	4.0198	9.69646	2.45875	0.640747	4.47032	1.69371	0.464211	0.00440333	0.107239	0.0860041	0.0588781	0.102086	0.023422	0.0049647	0.146632	2360.65		1000		3.90523	0.179702		106.29	41.1073	2360.65	2.58568		426.555	7.3962
0.2	1367.34	0.652	0.00582536	0.964983	0	0.0291913	0.00358662	0.00580454	0.961535	0	0.029087	0.0035738		47.2435	0.594735	19.6514	0.954674	0.0226411	10.0446	0.249458	3.98619	9.6574	2.46674	0.642944	4.48566	1.69368	0.464204	0.00439486	0.107473	0.0860833	0.0583867	0.101677	0.0234985	0.0049818	0.147137	2352.35		1000		3.9646	0.179656		105.186	41.2227	2352.35	2.55165		428.663	7.41504
0.2	1366.34	0.649785	0.00578614	0.964667	0	0.0295466	0.00364531	0.00576512	0.961164	0	0.0294393	0.00363207		47.2422	0.593547	19.6938	0.95046	0.0219023	10.0558	0.250308	3.95275	9.61842	2.47473	0.645139	4.50097	1.69366	0.464198	0.00438614	0.107706	0.0861607	0.0578977	0.101268	0.0235749	0.00499888	0.147641	2344.06		1000		4.02278	0.179609		104.077	41.3379	2344.06	2.51772		430.486	7.43374
0.2	1365.34	0.647588	0.00575459	0.96434	0	0.0299055	0.00370277	0.00573336	0.960782	0	0.0297952	0.00368911		47.2411	0.592328	19.7359	0.946241	0.021172	10.0668	0.251158	3.91946	9.57956	2.48269	0.647331	4.51626	1.69363	0.464193	0.0043772	0.107938	0.0862372	0.0574108	0.10086	0.0236511	0.00501593	0.148145	2335.78		1000		4.07973	0.179559		102.964	41.4528	2335.78	2.4839		432.026	7.45232
0.2	1364.34	0.645409	0.00573091	0.964001	0	0.030268	0.00375914	0.00570945	0.960391	0	0.0301547	0.00374506		47.2401	0.591076	19.7778	0.942015	0.0204504	10.0777	0.252005	3.88632	9.54078	2.49065	0.649519	4.53153	1.69362	0.464188	0.00436799	0.108169	0.0863119	0.0569261	0.100453	0.0237272	0.00503295	0.148648	2327.5		1000		4.13559	0.179508		101.849	41.5675	2327.5	2.45021		433.307	7.47078
0.2	1363.34	0.643248	0.00571972	0.963651	0	0.0306296	0.00381428	0.00569799	0.959989	0	0.0305132	0.00379979		47.2393	0.589793	19.8195	0.937781	0.0197379	10.0886	0.252852	3.85335	9.5021	2.49859	0.651705	4.54678	1.6936	0.464184	0.00435856	0.108397	0.0863864	0.0564437	0.100046	0.0238031	0.00504993	0.149149	2319.26		1000		4.19022	0.179456		100.732	41.682	2319.26	2.41668		434.319	7.4891
0.2	1362.34	0.641105	0.0057169	0.963288	0	0.0309949	0.00386838	0.00569487	0.959576	0	0.0308755	0.00385347		47.2386	0.588479	19.861	0.933542	0.0190346	10.0992	0.253696	3.82053	9.46352	2.50652	0.653887	4.56201	1.69358	0.464182	0.00434888	0.108625	0.0864591	0.0559634	0.0996409	0.0238788	0.00506688	0.14965	2311.01		1000		4.24382	0.179401		99.6144	41.7963	2311.01	2.38333		435.092	7.5073
0.2	1361.34	0.638979	0.00572265	0.962913	0	0.0313639	0.0039214	0.00570029	0.959152	0	0.0312414	0.00390608		47.2382	0.587133	19.9021	0.929297	0.0183407	10.1098	0.254541	3.78787	9.42505	2.51443	0.656066	4.5772	1.69357	0.46418	0.00433896	0.108851	0.0865308	0.0554853	0.0992365	0.0239543	0.0050838	0.150149	2302.78		1000		4.29632	0.179344		98.4964	41.9103	2302.78	2.35017		435.626	7.52536
0.2	1360.34	0.63687	0.00574171	0.962526	0	0.0317319	0.00397344	0.00571899	0.958717	0	0.0316064	0.00395771		47.2378	0.585756	19.9432	0.925047	0.0176566	10.1202	0.255383	3.75536	9.38667	2.52233	0.658242	4.59238	1.69357	0.464179	0.00432881	0.109076	0.0866008	0.0550094	0.0988329	0.0240297	0.00510069	0.150648	2294.55		1000		4.34785	0.179286		97.3791	42.0241	2294.55	2.31722		435.941	7.54328
0.2	1359.34	0.634779	0.0057744	0.962122	0	0.0321035	0.00402446	0.00575126	0.958266	0	0.0319748	0.00400833		47.2377	0.584348	19.9839	0.920791	0.0169824	10.1304	0.256225	3.72301	9.34839	2.53021	0.660414	4.60753	1.69356	0.46418	0.00431841	0.109299	0.0866697	0.0545357	0.0984302	0.0241048	0.00511753	0.151146	2286.34		1000		4.39836	0.179225		96.2633	42.1376	2286.34	2.2845		436.039	7.56104
0.2	1358.34	0.632704	0.00581646	0.961705	0	0.0324787	0.00407446	0.00579285	0.957802	0	0.0323469	0.00405793		47.2377	0.582909	20.0245	0.91653	0.0163186	10.1406	0.257065	3.69082	9.31023	2.53808	0.662583	4.62267	1.69356	0.46418	0.00430779	0.109522	0.0867377	0.0540643	0.0980285	0.0241798	0.00513435	0.151643	2278.15		1000		4.44785	0.179161		95.1496	42.251	2278.15	2.25201		435.926	7.57865
0.2	1357.34	0.630646	0.00587272	0.96127	0	0.0328574	0.00412359	0.0058486	0.957322	0	0.0327225	0.00410665		47.2379	0.581438	20.0649	0.912266	0.0156652	10.1506	0.257904	3.65878	9.27216	2.54594	0.664748	4.63778	1.69356	0.464183	0.00429692	0.109742	0.0868039	0.0535949	0.0976278	0.0242548	0.00515113	0.152138	2269.95		1000		4.49646	0.179095		94.0388	42.364	2269.95	2.21978		435.623	7.59608
0.2	1356.34	0.628605	0.00593895	0.96083	0	0.0332308	0.00417178	0.00591427	0.956839	0	0.0330928	0.00415445		47.2382	0.579938	20.105	0.907997	0.0150225	10.1604	0.258741	3.62688	9.2342	2.55377	0.666909	4.65285	1.69356	0.464186	0.00428583	0.109962	0.0868691	0.0531277	0.0972281	0.0243294	0.00516788	0.152633	2261.77		1000		4.54414	0.179028		92.9313	42.4769	2261.77	2.18781		435.132	7.61342
0.2	1355.34	0.626581	0.00601996	0.960368	0	0.0336122	0.00421902	0.00599466	0.956333	0	0.033471	0.00420129		47.2387	0.578407	20.1449	0.903724	0.0143908	10.1702	0.259576	3.59516	9.19636	2.5616	0.669068	4.66791	1.69356	0.464189	0.0042745	0.11018	0.0869334	0.0526628	0.0968294	0.0244039	0.00518459	0.153126	2253.62		1000		4.59086	0.178958		91.8279	42.5894	2253.62	2.15612		434.457	7.63055
0.2	1354.34	0.624573	0.00611146	0.959896	0	0.0339929	0.00426548	0.0060855	0.955819	0	0.0338485	0.00424736		47.2394	0.576844	20.1846	0.899447	0.0137701	10.1798	0.260411	3.56357	9.15862	2.56941	0.671221	4.68293	1.69357	0.464194	0.00426294	0.110397	0.0869958	0.0522	0.0964316	0.0244782	0.00520126	0.153618	2245.46		1000		4.63681	0.178886		90.729	42.7018	2245.46	2.12471		433.621	7.64754
0.2	1353.34	0.622581	0.00621839	0.959405	0	0.034377	0.00431104	0.0061917	0.955286	0	0.0342294	0.00429253		47.2402	0.575253	20.2241	0.895168	0.013161	10.1892	0.261243	3.53215	9.12099	2.57721	0.673372	4.69794	1.69358	0.4642	0.00425116	0.110612	0.0870573	0.0517394	0.0960349	0.0245523	0.0052179	0.15411	2237.32		1000		4.68185	0.178811		89.6353	42.8139	2237.32	2.0936		432.618	7.66435
0.2	1352.34	0.620606	0.00634119	0.958899	0	0.03476	0.00435577	0.00631369	0.95474	0	0.0346093	0.00433688		47.2412	0.573631	20.2633	0.890887	0.0125634	10.1985	0.262075	3.50088	9.0835	2.585	0.67552	4.71292	1.69359	0.464206	0.00423914	0.110825	0.0871171	0.0512811	0.0956396	0.0246264	0.0052345	0.1546	2229.19		1000		4.72606	0.178733		88.5471	42.9257	2229.19	2.0628		431.462	7.68099
0.2	1351.34	0.618646	0.00647533	0.958383	0	0.035142	0.00439972	0.00644696	0.954185	0	0.034988	0.00438045		47.2424	0.571979	20.3024	0.886602	0.0119778	10.2077	0.262905	3.46976	9.04611	2.59275	0.677663	4.72788	1.6936	0.464214	0.0042269	0.111038	0.0871759	0.0508248	0.095245	0.0247001	0.00525106	0.15509	2221.07		1000		4.7695	0.178654		87.465	43.0373	2221.07	2.03231		430.162	7.69749
0.2	1350.34	0.616702	0.00663085	0.957842	0	0.0355273	0.00444286	0.00660152	0.953605	0	0.0353702	0.0044232		47.2437	0.570297	20.3411	0.882315	0.0114041	10.2167	0.263733	3.43879	9.00882	2.60051	0.679802	4.74281	1.69362	0.464222	0.00421443	0.111249	0.0872337	0.0503706	0.0948516	0.0247737	0.00526759	0.155578	2212.97		1000		4.81211	0.17857		86.3894	43.1486	2212.97	2.00213		428.721	7.71374
0.2	1349.34	0.614774	0.00679342	0.95729	0	0.0359166	0.00448527	0.00676308	0.953015	0	0.0357562	0.00446525		47.2452	0.568586	20.3797	0.878026	0.0108428	10.2256	0.26456	3.40797	8.97167	2.60824	0.681938	4.7577	1.69364	0.464232	0.00420174	0.111459	0.0872897	0.0499186	0.0944593	0.0248471	0.00528408	0.156065	2204.87		1000		4.85401	0.178485		85.3206	43.2597	2204.87	1.97229		427.153	7.72987
0.2	1348.34	0.612862	0.00697811	0.956718	0	0.0363042	0.00452693	0.00694666	0.952406	0	0.0361406	0.00450653		47.2468	0.566846	20.418	0.873737	0.0102939	10.2344	0.265384	3.3773	8.93462	2.61595	0.684068	4.77257	1.69366	0.464242	0.00418883	0.111667	0.0873448	0.0494688	0.0940681	0.0249203	0.00530052	0.15655	2196.79		1000		4.89514	0.178396		84.2591	43.3705	2196.79	1.94277		425.46	7.74577
0.2	1347.34	0.610964	0.00717545	0.956134	0	0.0366908	0.00456789	0.00714282	0.951786	0	0.036524	0.00454712		47.2487	0.565076	20.4562	0.869445	0.00975777	10.2429	0.266207	3.34678	8.8977	2.62366	0.686196	4.78742	1.69368	0.464254	0.00417569	0.111874	0.0873981	0.0490211	0.0936781	0.0249933	0.00531694	0.157035	2188.72		1000		4.93558	0.178305		83.2053	43.4811	2188.72	1.91359		423.652	7.76152
0.2	1346.34	0.609082	0.00739575	0.955524	0	0.0370806	0.0046081	0.00736182	0.951141	0	0.0369105	0.00458697		47.2506	0.563278	20.4941	0.865154	0.00923447	10.2514	0.267029	3.31642	8.86091	2.63135	0.68832	4.80224	1.69371	0.464266	0.00416234	0.11208	0.0874505	0.0485756	0.0932893	0.0250662	0.00533331	0.157519	2180.67		1000		4.97527	0.17821		82.1593	43.5914	2180.67	1.88476		421.73	7.77701
0.2	1345.34	0.607216	0.00762939	0.954901	0	0.0374693	0.00464769	0.0075941	0.950484	0	0.0372959	0.00462619		47.2527	0.561451	20.5318	0.860861	0.00872423	10.2596	0.267848	3.2862	8.82424	2.63901	0.69044	4.81702	1.69374	0.464279	0.00414877	0.112284	0.087501	0.0481322	0.0929017	0.0251388	0.00534965	0.158001	2172.61		1000		5.01433	0.178113		81.1216	43.7015	2172.61	1.85627		419.71	7.79234
0.2	1344.34	0.605364	0.00788172	0.954257	0	0.0378612	0.00468658	0.00784495	0.949806	0	0.0376846	0.00466472		47.2551	0.559596	20.5693	0.856568	0.00822722	10.2678	0.268666	3.25612	8.78769	2.64666	0.692554	4.83178	1.69377	0.464294	0.00413499	0.112487	0.0875507	0.0476908	0.0925152	0.0252112	0.00536594	0.158482	2164.58		1000		5.05269	0.178012		80.0923	43.8113	2164.58	1.82812		417.59	7.80744
0.2	1343.34	0.603527	0.00814802	0.9536	0	0.0382519	0.00472484	0.0081097	0.949116	0	0.038072	0.00470262		47.2575	0.557712	20.6065	0.852276	0.00774364	10.2758	0.269482	3.22621	8.75127	2.6543	0.694666	4.84651	1.6938	0.464309	0.00412099	0.112689	0.0875986	0.0472518	0.09213	0.0252835	0.0053822	0.158962	2156.55		1000		5.09041	0.177909		79.0719	43.9208	2156.55	1.80033		415.379	7.82238
0.2	1342.34	0.601705	0.00843902	0.95292	0	0.0386407	0.00476243	0.00839902	0.948404	0	0.0384576	0.00473985		47.2602	0.5558	20.6435	0.847984	0.00727364	10.2836	0.270295	3.19644	8.71498	2.66192	0.696774	4.86121	1.69383	0.464325	0.00410678	0.112889	0.0876455	0.0468148	0.0917461	0.0253555	0.00539841	0.159441	2148.55		1000		5.12747	0.177802		78.0604	44.0301	2148.55	1.77289		413.08	7.83706
0.2	1341.34	0.599897	0.00874469	0.952222	0	0.0390331	0.00479938	0.00870292	0.947674	0	0.0388467	0.00477646		47.2629	0.553861	20.6804	0.843692	0.00681737	10.2914	0.271107	3.16681	8.67881	2.66952	0.698876	4.87588	1.69387	0.464342	0.00409236	0.113088	0.0876915	0.0463798	0.0913633	0.0254274	0.00541458	0.159919	2140.56		1000		5.16389	0.177691		77.0581	44.1391	2140.56	1.7458		410.7	7.85155
0.2	1340.34	0.598104	0.0090759	0.951495	0	0.0394286	0.0048358	0.00903223	0.946916	0	0.0392389	0.00481252		47.2659	0.551894	20.7169	0.839403	0.00637502	10.2989	0.271918	3.13734	8.64279	2.6771	0.700976	4.89052	1.69391	0.46436	0.00407773	0.113285	0.087735	0.0459471	0.0909821	0.025499	0.00543072	0.160396	2132.56		1000		5.19977	0.177576		76.0653	44.2479	2132.56	1.71907		408.249	7.86575
0.2	1339.34	0.596326	0.00942258	0.950755	0	0.0398225	0.00487157	0.0093769	0.946146	0	0.0396295	0.00484795		47.269	0.549899	20.7533	0.835112	0.00594671	10.3063	0.272725	3.108	8.60689	2.68467	0.703069	4.90513	1.69395	0.464379	0.00406289	0.113481	0.0877782	0.0455164	0.0906019	0.0255705	0.0054468	0.160871	2124.59		1000		5.235	0.177459		75.082	44.3563	2124.59	1.6927		405.724	7.87976
0.2	1338.34	0.594561	0.00979046	0.949995	0	0.0402147	0.00490681	0.00974265	0.945356	0	0.0400183	0.00488285		47.2722	0.547877	20.7895	0.830826	0.00553258	10.3135	0.273531	3.07882	8.57113	2.69222	0.705159	4.91972	1.694	0.464399	0.00404785	0.113676	0.087819	0.0450879	0.0902231	0.0256417	0.00546286	0.161345	2116.63		1000		5.2697	0.177338		74.1084	44.4645	2116.63	1.66669		403.138	7.89355
0.2	1337.34	0.592811	0.0101853	0.949205	0	0.04061	0.00494149	0.0101352	0.944537	0	0.0404103	0.00491719		47.2757	0.545829	20.8254	0.82654	0.00513278	10.3206	0.274335	3.04978	8.5355	2.69975	0.707245	4.93427	1.69404	0.46442	0.0040326	0.113869	0.0878588	0.0446613	0.0898456	0.0257128	0.00547887	0.161818	2108.67		1000		5.30383	0.177212		73.1447	44.5725	2108.67	1.64103		400.491	7.90704
0.2	1336.34	0.591075	0.0105968	0.9484	0	0.0410034	0.0049756	0.0105444	0.943704	0	0.0408004	0.00495097		47.2792	0.543753	20.8611	0.822255	0.00474741	10.3275	0.275136	3.02088	8.5	2.70727	0.709325	4.94878	1.69409	0.464442	0.00401716	0.114061	0.0878976	0.0442369	0.0894694	0.0257836	0.00549482	0.162289	2100.74		1000		5.33739	0.177083		72.1911	44.6801	2100.74	1.61573		397.786	7.92033
0.2	1335.34	0.589352	0.0110308	0.947569	0	0.0414002	0.00500926	0.0109758	0.942846	0	0.0411938	0.0049843		47.283	0.541652	20.8966	0.817975	0.00437663	10.3343	0.275936	2.99214	8.46466	2.71476	0.711402	4.96326	1.69414	0.464465	0.00400152	0.114252	0.0879347	0.0438147	0.0890947	0.0258542	0.00551075	0.162759	2092.81		1000		5.3705	0.17695		71.2475	44.7875	2092.81	1.59079		395.036	7.93335
0.2	1334.34	0.587587	0.0246923	0.892069	0.0443181	0.0389207	0.00504302	0.0245684	0.887593	0.0440957	0.0387254	0.00501771		47.2873	0.539679	20.93	0.813977	0.00403648	10.3412	0.276743	2.96353	8.42937	2.72238	0.713538	4.97821	1.69422	0.464486	0.00398675	0.114429	0.087973	0.0433937	0.0887192	0.0259255	0.00552704	0.163241	2085.13		1000		5.38795	0.166838		70.2857	44.8996	2085.13	1.5654		391.367	7.49846
0.2	1333.34	0.584804	0.173149	0.274509	0.545278	0.00706303	0.0050598	0.172278	0.273127	0.542533	0.00702747	0.00503433		47.3012	0.540524	20.9272	0.815113	0.00399541	10.3548	0.277755	2.93509	8.39298	2.73251	0.716856	5.00193	1.69482	0.464458	0.00399159	0.114374	0.088058	0.0429621	0.0883051	0.0260128	0.00555078	0.163962	2081.75		1000		5.22678	0.054147		68.8193	45.1016	2081.75	1.52587		378.528	2.44338
0.2	1332.34	0.582047	0.174006	0.272556	0.54625	0.00718718	0.00507632	0.173128	0.27118	0.543491	0.00715088	0.00505068		47.3151	0.541352	20.9245	0.81625	0.00395295	10.3682	0.278763	2.90678	8.35668	2.74263	0.720174	5.02566	1.69542	0.464431	0.00399629	0.114318	0.088141	0.0425327	0.087892	0.0261	0.0055745	0.164681	2078.34		1000		5.24257	0.0538023		67.384	45.3037	2078.34	1.48738		371.734	2.43869
0.2	1331.34	0.579313	0.174877	0.27059	0.547218	0.00731608	0.00509257	0.173991	0.269219	0.544445	0.00727901	0.00506676		47.3291	0.542166	20.9216	0.817391	0.00390904	10.3812	0.279769	2.87862	8.3205	2.75276	0.723495	5.04943	1.69602	0.464404	0.00400087	0.114262	0.0882207	0.0421057	0.0874804	0.026187	0.00559822	0.165401	2074.9		1000		5.25811	0.0534555		65.9793	45.506	2074.9	1.4499		365.042	2.43378
0.2	1330.34	0.576602	0.17576	0.268616	0.54817	0.00745331	0.0051085	0.174867	0.267251	0.545384	0.00741542	0.00508253		47.3434	0.542963	20.9184	0.818532	0.00386361	10.3941	0.280773	2.85059	8.28442	2.76286	0.726817	5.0732	1.69663	0.464377	0.00400532	0.114204	0.0882992	0.0416808	0.0870699	0.0262737	0.00562191	0.166121	2071.45		1000		5.27332	0.053108		64.6045	45.7085	2071.45	1.4134		358.45	2.4287
0.2	1329.34	0.573915	0.176651	0.266636	0.549121	0.00759196	0.00512424	0.17575	0.265277	0.546322	0.00755326	0.00509812		47.3578	0.543743	20.9153	0.819673	0.00381659	10.4066	0.281773	2.82272	8.24845	2.77297	0.730141	5.09699	1.69724	0.464351	0.00400963	0.114145	0.0883741	0.0412584	0.0866606	0.0263604	0.00564559	0.16684	2067.96		1000		5.28835	0.0527593		63.2592	45.9112	2067.96	1.37786		351.965	2.42344
0.2	1328.34	0.571251	0.177558	0.264647	0.550056	0.00773915	0.0051397	0.17665	0.263294	0.547243	0.00769958	0.00511341		47.3723	0.544508	20.9119	0.820815	0.00376793	10.419	0.282771	2.79497	8.21258	2.78307	0.733468	5.12081	1.69785	0.464326	0.00401382	0.114086	0.0884473	0.0408381	0.0862525	0.0264468	0.00566926	0.167558	2064.45		1000		5.30309	0.0524095		61.9425	46.114	2064.45	1.34325		345.58	2.41799
0.2	1327.34	0.56861	0.178472	0.262657	0.550983	0.00788788	0.00515493	0.177557	0.26131	0.548157	0.00784743	0.00512849		47.387	0.545255	20.9085	0.821956	0.00371756	10.431	0.283766	2.76737	8.17681	2.79317	0.736798	5.14464	1.69847	0.464301	0.00401786	0.114026	0.0885177	0.04042	0.0858456	0.0265331	0.00569292	0.168277	2060.92		1000		5.31761	0.0520596		60.6541	46.317	2060.92	1.30954		339.298	2.41241
0.2	1326.34	0.565991	0.179398	0.260657	0.551896	0.00804907	0.00516992	0.178475	0.259317	0.549057	0.00800767	0.00514333		47.4019	0.545984	20.9049	0.823094	0.00366539	10.4428	0.284758	2.73991	8.14115	2.80326	0.740127	5.16848	1.69909	0.464276	0.00402176	0.113964	0.0885861	0.0400043	0.0854399	0.0266192	0.00571656	0.168995	2057.37		1000		5.33189	0.0517087		59.3932	46.5202	2057.37	1.27672		333.117	2.40665
0.2	1325.34	0.563393	0.180337	0.258653	0.552798	0.00821191	0.00518471	0.179407	0.257319	0.549946	0.00816956	0.00515796		47.417	0.546697	20.9012	0.824233	0.00361138	10.4542	0.285747	2.71259	8.10561	2.81334	0.743461	5.19235	1.69972	0.464253	0.00402553	0.113902	0.0886511	0.0395908	0.0850356	0.0267051	0.00574019	0.169713	2053.78		1000		5.34596	0.0513572		58.1593	46.7236	2053.78	1.24475		327.038	2.40073
0.2	1324.34	0.560818	0.181288	0.256645	0.553683	0.00838384	0.00519926	0.18035	0.255318	0.55082	0.00834048	0.00517236		47.4322	0.547389	20.8974	0.825368	0.00355545	10.4654	0.286733	2.6854	8.07016	2.82343	0.746797	5.21625	1.70035	0.46423	0.00402913	0.113839	0.0887142	0.0391795	0.0846323	0.0267909	0.00576381	0.170431	2050.18		1000		5.3598	0.0510055		56.9518	46.9272	2050.18	1.21362		321.057	2.39467
0.2	1323.34	0.558263	0.182245	0.254634	0.554556	0.00856501	0.00521362	0.181299	0.253314	0.55168	0.00852058	0.00518658		47.4476	0.548064	20.8934	0.826498	0.00349753	10.4763	0.287717	2.65836	8.03482	2.8335	0.750133	5.24015	1.70098	0.464207	0.0040326	0.113775	0.0887745	0.0387704	0.0842304	0.0268765	0.0057874	0.171148	2046.54		1000		5.37345	0.0506538		55.7702	47.131	2046.54	1.1833		315.178	2.38847
0.2	1322.34	0.555729	0.183214	0.252623	0.555411	0.00875185	0.00522778	0.182261	0.251309	0.552523	0.00870633	0.00520059		47.4631	0.548719	20.8894	0.827626	0.00343755	10.4869	0.288698	2.63145	7.9996	2.84357	0.753474	5.26408	1.70162	0.464185	0.00403591	0.113711	0.0888321	0.0383637	0.0838297	0.0269619	0.005811	0.171865	2042.88		1000		5.3869	0.0503023		54.6138	47.335	2042.88	1.15377		309.397	2.38216
0.2	1321.34	0.553216	0.184198	0.250607	0.556251	0.00894441	0.00524179	0.183237	0.249301	0.55335	0.00889777	0.00521445		47.4789	0.549355	20.8853	0.828747	0.00337545	10.4971	0.289676	2.60468	7.96448	2.85364	0.756817	5.28805	1.70226	0.464164	0.00403906	0.113645	0.0888862	0.0379591	0.0834302	0.0270472	0.00583458	0.172582	2039.18		1000		5.40021	0.0499504		53.4822	47.5393	2039.18	1.12501		303.717	2.37569
0.2	1320.34	0.550723	0.185189	0.248592	0.557069	0.00915043	0.00525558	0.18422	0.247292	0.554157	0.00910259	0.0052281		47.4947	0.549968	20.881	0.829862	0.00331114	10.5071	0.290651	2.57805	7.92945	2.86371	0.760161	5.31202	1.70291	0.464144	0.00404203	0.113579	0.0889383	0.0375567	0.0830318	0.0271323	0.00585815	0.173299	2035.46		1000		5.4133	0.0495993		52.3748	47.7438	2035.46	1.097		298.131	2.36912
0.2	1319.34	0.54825	0.186187	0.246578	0.557872	0.00936245	0.00526918	0.185211	0.245286	0.554948	0.00931338	0.00524156		47.5109	0.550562	20.8766	0.830969	0.00324455	10.5168	0.291623	2.55155	7.89455	2.87377	0.763511	5.33602	1.70356	0.464124	0.00404485	0.113511	0.0889877	0.0371565	0.0826348	0.0272173	0.00588171	0.174016	2031.71		1000		5.42619	0.0492489		51.291	47.9485	2031.71	1.06971		292.64	2.36246
0.2	1318.34	0.545797	0.187201	0.244563	0.558651	0.00958444	0.00528262	0.186218	0.243278	0.555715	0.00953408	0.00525486		47.5271	0.551132	20.8721	0.832068	0.00317562	10.5262	0.292592	2.52518	7.85974	2.88383	0.766862	5.36005	1.70421	0.464105	0.00404749	0.113444	0.0890344	0.0367585	0.0822389	0.0273021	0.00590526	0.174732	2027.94		1000		5.43893	0.0488989		50.2304	48.1534	2027.94	1.04313		287.245	2.35568
0.2	1317.34	0.543363	0.188222	0.242551	0.559411	0.0098165	0.00529588	0.18723	0.241273	0.556464	0.00976479	0.00526798		47.5436	0.551679	20.8675	0.833156	0.00310427	10.5353	0.293558	2.49896	7.82504	2.89388	0.770216	5.3841	1.70487	0.464087	0.00404995	0.113375	0.0890784	0.0363626	0.0818442	0.0273867	0.0059288	0.175449	2024.13		1000		5.4515	0.0485499		49.1923	48.3586	2024.13	1.01724		281.943	2.34883
0.2	1316.34	0.540947	0.189253	0.240539	0.560149	0.0100588	0.00530953	0.188254	0.239269	0.55719	0.0100057	0.00528149		47.5602	0.552202	20.8628	0.834233	0.00303041	10.544	0.294522	2.47286	7.79045	2.90394	0.773574	5.40819	1.70553	0.464069	0.00405221	0.113306	0.0891188	0.0359689	0.0814508	0.0274711	0.00595234	0.176165	2020.29		1000		5.46445	0.0482015		48.1763	48.5641	2020.29	0.992015		276.762	2.34187
0.2	1315.34	0.537102	0.208909	0.0928633	0.692665	0.00556206	0.00532752	0.207802	0.0923712	0.688995	0.00553259	0.00529929		47.6006	0.554983	20.8381	0.838575	0.00298601	10.5639	0.296029	2.44199	7.74439	2.91945	0.778954	5.42008	1.70573	0.464409	0.00407215	0.113158	0.0892874	0.0355157	0.0809599	0.0276147	0.00599304	0.176532	2014.97		1000		5.44	0.0214289		46.5549	48.9042	2014.97	0.95196		274.652	1.04828
0.2	1314.34	0.532792	0.214073	0.0606812	0.720107	0.00513799	0.00534671	0.212935	0.0603585	0.716278	0.00511066	0.00531828		47.6497	0.558585	20.8061	0.844053	0.00293967	10.5873	0.297726	2.40956	7.6945	2.9369	0.785069	5.42754	1.70576	0.464879	0.0040985	0.112982	0.0894968	0.0350435	0.0804368	0.0277792	0.00603997	0.176772	2009.04		1000		5.44983	0.0156254		44.7671	49.2936	2009.04	0.908173		267.564	0.770425
0.2	1313.34	0.528547	0.215451	0.058914	0.719826	0.00580936	0.0053656	0.214301	0.0585996	0.715984	0.00577836	0.00533696		47.6992	0.562175	20.7743	0.849462	0.00287716	10.6097	0.299409	2.37736	7.64501	2.9543	0.791186	5.43499	1.7058	0.465353	0.00412475	0.112807	0.0896974	0.0345744	0.0799177	0.0279432	0.00608691	0.177011	2003.02		1000		5.46806	0.0153452		43.0535	49.6834	2003.02	0.866557		258.092	0.762589
0.2	1312.34	0.524175	0.222137	0.032686	0.726242	0.0189354	0.00538593	0.220947	0.0325109	0.722351	0.0188339	0.00535707		47.7566	0.564574	20.7407	0.851797	0.00257516	10.628	0.301139	2.34477	7.59688	2.97242	0.797585	5.44295	1.70591	0.46588	0.00414207	0.112617	0.0898491	0.0340982	0.0794092	0.0281126	0.00613572	0.177258	1996.29		1000		5.48169	0.0113613		41.3326	50.0931	1996.29	0.825117		249.376	0.569233
0.2	1311.34	0.51976	0.22428	0.0199229	0.725594	0.0302034	0.00540711	0.223074	0.0198158	0.721692	0.030041	0.00537803		47.8199	0.566128	20.7058	0.85188	0.00209809	10.643	0.302895	2.31201	7.54994	2.99097	0.804154	5.45123	1.70609	0.466449	0.00415304	0.112416	0.0899625	0.0336183	0.0789104	0.0282852	0.00618561	0.177509	1989.01		1000		5.49987	0.00969227		39.6411	50.5144	1989.01	0.784749		240.489	0.48968
0.2	1310.34	0.515382	0.226582	0.013892	0.727383	0.0321425	0.00542799	0.225359	0.013817	0.723457	0.031969	0.00539868		47.8846	0.567457	20.6705	0.851582	0.00165687	10.6566	0.304649	2.27945	7.50351	3.0096	0.810776	5.45958	1.70628	0.467028	0.00416232	0.112212	0.0900623	0.033141	0.0784163	0.0284581	0.00623585	0.177761	1981.59		1000		5.51895	0.00871668		38.0115	50.9397	1981.59	0.746206		231.488	0.444091
0.2	1309.34	0.511041	0.228855	0.00798595	0.729182	0.0339763	0.00544855	0.227615	0.00794268	0.725231	0.0337922	0.00541902		47.9506	0.568565	20.635	0.850938	0.00125894	10.6688	0.306397	2.24709	7.45759	3.02829	0.817449	5.46798	1.70649	0.467616	0.00416995	0.112005	0.0901484	0.0326667	0.077927	0.0286314	0.00628641	0.178013	1974.02		1000		5.53774	0.00775774		36.4422	51.369	1974.02	0.709419		222.765	0.39856
0.2	1308.34	0.506737	0.231107	0.00212933	0.731001	0.0357624	0.00546877	0.22985	0.00211774	0.727025	0.0355678	0.00543903		48.018	0.569457	20.5991	0.849964	0.000910072	10.6796	0.30814	2.21495	7.41218	3.04705	0.824177	5.47645	1.70671	0.468213	0.00417595	0.111796	0.0902212	0.0321953	0.0774424	0.0288051	0.00633733	0.178266	1966.32		1000		5.55621	0.00680506		34.9312	51.8024	1966.32	0.674316		214.316	0.352559
0.2	1307.34	0.502472	0.232085	0	0.730478	0.0374365	0.00548875	0.230819	0	0.726491	0.0372321	0.00545878		48.0867	0.570075	20.5633	0.848628	0.000615974	10.689	0.309882	2.183	7.36699	3.06589	0.830953	5.48501	1.70694	0.468818	0.00417991	0.111586	0.0902807	0.0317265	0.0769597	0.0289792	0.00638856	0.17852	1958.46		1000		5.57549	0.00651533		33.4779	52.2391	1958.46	0.640858		206.167	0.340393
0.2	1306.34	0.498251	0.232138	0	0.728757	0.0391051	0.00550846	0.230867	0	0.724764	0.0388909	0.00547829		48.1562	0.570353	20.5281	0.846881	0.000380348	10.6973	0.311625	2.15117	7.32173	3.0848	0.837772	5.4937	1.70718	0.469429	0.00418135	0.11138	0.090329	0.0312595	0.0764761	0.0291538	0.00644007	0.178777	1950.44		1000		5.59511	0.00660749		32.0816	52.6787	1950.44	0.609005		198.298	0.348113
0.2	1305.34	0.494069	0.232346	0	0.726724	0.0409298	0.00552795	0.231068	0	0.722729	0.0407048	0.00549756		48.2268	0.570298	20.4933	0.844707	0.000203674	10.7043	0.313369	2.11951	7.27656	3.10379	0.844641	5.50251	1.70744	0.470047	0.00418032	0.111174	0.0903645	0.0307948	0.0759929	0.0293289	0.00649191	0.179037	1942.26		1000		5.61451	0.00670832		30.7388	53.1216	1942.26	0.578649		190.712	0.356397
0.2	1304.34	0.489919	0.232399	0	0.724375	0.0432256	0.00554728	0.231117	0	0.720379	0.0429871	0.00551668		48.2989	0.56984	20.459	0.841989	8.54609e-05	10.7098	0.315116	2.08795	7.23146	3.12289	0.851571	5.51146	1.70771	0.470676	0.00417631	0.11097	0.0903851	0.0303315	0.0755101	0.0295047	0.00654415	0.1793	1933.88		1000		5.63381	0.00683514		29.4457	53.5685	1933.88	0.549683		183.395	0.366191
0.2	1303.34	0.485786	0.232036	0	0.721136	0.046828	0.00556659	0.230751	0	0.717144	0.0465687	0.00553578		48.373	0.568798	20.4249	0.838399	2.20888e-05	10.7137	0.316875	2.05646	7.18639	3.14218	0.858588	5.52064	1.708	0.471318	0.00416797	0.110767	0.0903883	0.029869	0.0750267	0.0296819	0.00659694	0.179569	1925.26		1000		5.65317	0.00703409		28.1959	54.021	1925.26	0.521943		176.36	0.380034
0.2	1302.34	0.481712	0.232867	0	0.72056	0.046573	0.00558525	0.231574	0	0.716557	0.0463143	0.00555423		48.4473	0.567684	20.3913	0.834909	0	10.7166	0.318623	2.02524	7.14145	3.16144	0.865619	5.52983	1.70829	0.471962	0.0041591	0.110566	0.0903836	0.0294106	0.0745448	0.0298588	0.00664983	0.179837	1916.56		1000		5.6716	0.00702011		27.0018	54.4746	1916.56	0.495676		169.393	0.382463
0.2	1301.34	0.477411	0.225968	0	0.703271	0.0707614	0.00560681	0.224708	0	0.699349	0.0703669	0.00557555		48.5357	0.562929	20.3587	0.825004	0	10.7124	0.320516	1.99284	7.09594	3.18223	0.873176	5.54049	1.70872	0.472704	0.00412323	0.110361	0.0902911	0.0289328	0.0740512	0.0300476	0.0067062	0.180138	1906.41		1000		5.69474	0.00835528		25.7715	54.9613	1906.41	0.468903		163.545	0.459286
0.2	1300.34	0.473176	0.226794	0	0.702798	0.0704082	0.00562775	0.225525	0	0.698865	0.0700141	0.00559625		48.6242	0.558149	20.3263	0.815254	0	10.7074	0.322396	1.96076	7.05059	3.20297	0.880748	5.55114	1.70915	0.473447	0.00408719	0.110158	0.0901918	0.0284599	0.0735594	0.0302358	0.00676266	0.180439	1896.22		1000		5.71541	0.00833582		24.6002	55.4491	1896.22	0.443654		156.626	0.462283
0.2	1299.34	0.469005	0.227627	0	0.702326	0.0700468	0.00564808	0.226349	0	0.698381	0.0696534	0.00561635		48.7128	0.553346	20.2942	0.805659	0	10.7016	0.324264	1.92899	7.00535	3.22367	0.888335	5.56176	1.70958	0.47419	0.004051	0.109956	0.0900866	0.0279917	0.073069	0.0304236	0.00681919	0.180739	1885.99		1000		5.73548	0.00831592		23.4851	55.9381	1885.99	0.419842		149.999	0.465245
0.2	1298.34	0.464898	0.228472	0	0.701855	0.0696729	0.00566784	0.227184	0	0.6979	0.0692802	0.0056359		48.8014	0.548526	20.2624	0.796217	0	10.6949	0.326119	1.89753	6.96025	3.24432	0.895936	5.57236	1.71001	0.474933	0.00401469	0.109757	0.0899747	0.0275283	0.0725803	0.0306108	0.00687582	0.181038	1875.72		1000		5.75499	0.00829534		22.4235	56.4281	1875.72	0.397381		143.655	0.468159
0.2	1297.34	0.460853	0.229322	0	0.701387	0.0692917	0.00568707	0.228025	0	0.69742	0.0688999	0.00565491		48.8901	0.543692	20.2309	0.786928	0	10.6873	0.327961	1.86638	6.91528	3.26495	0.903552	5.58294	1.71044	0.475676	0.00397831	0.109558	0.089856	0.0270695	0.0720932	0.0307976	0.00693251	0.181335	1865.4		1000		5.77397	0.00827436		21.4127	56.9193	1865.4	0.376194		137.582	0.471039
0.2	1296.34	0.456868	0.23018	0	0.700919	0.0689013	0.00570576	0.228874	0	0.696943	0.0685104	0.00567339		48.9788	0.538849	20.1998	0.777788	0	10.6789	0.329789	1.83554	6.87044	3.28551	0.911182	5.59347	1.71087	0.476419	0.00394188	0.109362	0.0897315	0.0266155	0.0716078	0.0309838	0.0069893	0.181632	1855.05		1000		5.79242	0.00825287		20.4502	57.4116	1855.05	0.356204		131.769	0.473879
0.2	1295.34	0.452943	0.231045	0	0.700453	0.0685021	0.00572393	0.22973	0	0.696466	0.0681122	0.00569135		49.0675	0.534	20.1688	0.768797	0	10.6696	0.331603	1.80501	6.82574	3.30603	0.918825	5.60398	1.7113	0.477162	0.00390542	0.109167	0.0896008	0.0261662	0.0711239	0.0311695	0.00704615	0.181927	1844.67		1000		5.81035	0.00823092		19.5338	57.9049	1844.67	0.337343		126.207	0.476679
0.2	1294.34	0.449076	0.231915	0	0.699987	0.0680975	0.00574161	0.230591	0	0.695991	0.0677088	0.00570883		49.1564	0.529149	20.1382	0.759955	0	10.6595	0.333404	1.7748	6.78118	3.32652	0.926485	5.61446	1.71173	0.477905	0.00386897	0.108974	0.0894636	0.0257217	0.0706418	0.0313547	0.00710309	0.182222	1834.26		1000		5.82779	0.00820867		18.6611	58.3994	1834.26	0.319543		120.885	0.479449
0.2	1293.34	0.445266	0.232789	0	0.699526	0.0676853	0.00575881	0.231456	0	0.69552	0.0672977	0.00572584		49.2452	0.5243	20.1079	0.751257	0	10.6486	0.33519	1.74488	6.73676	3.34695	0.934156	5.62491	1.71216	0.478648	0.00383255	0.108782	0.0893204	0.0252818	0.0701613	0.0315393	0.00716011	0.182515	1823.81		1000		5.84476	0.008186		17.83	58.895	1823.81	0.302742		115.794	0.482181
0.2	1292.34	0.441512	0.233669	0	0.699062	0.0672688	0.00577556	0.232327	0	0.695048	0.0668825	0.00574239		49.3341	0.519456	20.0778	0.742705	0	10.6368	0.336963	1.71529	6.69247	3.36734	0.941843	5.63533	1.7126	0.479391	0.00379619	0.108592	0.0891705	0.0248468	0.0696825	0.0317234	0.0072172	0.182807	1813.33		1000		5.86129	0.0081631		17.0384	59.3916	1813.33	0.286882		110.924	0.484887
0.2	1291.34	0.437813	0.234549	0	0.698605	0.0668463	0.00579184	0.233198	0	0.694582	0.0664614	0.00575849		49.423	0.514619	20.048	0.734293	0	10.6242	0.338722	1.68601	6.64832	3.38767	0.949542	5.6457	1.71303	0.480134	0.00375989	0.108403	0.0890154	0.0244165	0.0692053	0.031907	0.00727436	0.183097	1802.83		1000		5.87734	0.00813987		16.2844	59.8894	1802.83	0.271908		106.264	0.487559
0.2	1290.34	0.434166	0.235433	0	0.698146	0.0664207	0.00580772	0.234074	0	0.694115	0.0660372	0.00577419		49.5119	0.509793	20.0185	0.726023	0	10.6107	0.340466	1.65704	6.60432	3.40796	0.957256	5.65604	1.71346	0.480877	0.00372369	0.108217	0.0888529	0.0239908	0.06873	0.03209	0.00733162	0.183386	1792.29		1000		5.89301	0.00811648		15.5662	60.3882	1792.29	0.257768		101.809	0.490207
0.2	1289.34	0.430572	0.236319	0	0.69769	0.0659904	0.00582316	0.234951	0	0.693651	0.0656083	0.00578945		49.6008	0.504981	19.9893	0.71789	0	10.5965	0.342197	1.62838	6.56045	3.4282	0.964983	5.66635	1.71389	0.481619	0.00368761	0.108032	0.0886851	0.02357	0.0682563	0.0322724	0.00738894	0.183674	1781.73		1000		5.90823	0.00809284		14.8819	60.8882	1781.73	0.244413		97.5467	0.492825
0.2	1288.34	0.42703	0.237205	0	0.697238	0.0655561	0.00583819	0.235829	0	0.693191	0.0651756	0.0058043		49.6898	0.500183	19.9603	0.709893	0	10.5814	0.343912	1.60003	6.51674	3.44838	0.972726	5.67662	1.71432	0.482361	0.00365166	0.107848	0.0885115	0.0231538	0.0677844	0.0324542	0.00744634	0.183961	1771.16		1000		5.92305	0.00806897		14.2299	61.3892	1771.16	0.231798		93.4704	0.495414
0.2	1287.34	0.423537	0.238091	0	0.69679	0.0651183	0.00585283	0.236706	0	0.692736	0.0647394	0.00581878		49.7788	0.495404	19.9316	0.702029	0	10.5656	0.345613	1.57199	6.47315	3.46852	0.98048	5.68684	1.71475	0.483104	0.00361586	0.107666	0.0883319	0.0227424	0.0673142	0.0326356	0.00750382	0.184245	1760.56		1000		5.93749	0.00804492		13.6086	61.8913	1760.56	0.219879		89.5721	0.497977
0.2	1286.34	0.420094	0.238975	0	0.696347	0.0646783	0.00586711	0.237581	0	0.692285	0.064301	0.00583289		49.8678	0.490646	19.9032	0.694298	0	10.5488	0.3473	1.54427	6.42973	3.48859	0.988249	5.69703	1.71518	0.483846	0.00358023	0.107485	0.0881456	0.0223357	0.0668457	0.0328162	0.00756137	0.184529	1749.93		1000		5.95156	0.00802075		13.0165	62.3945	1749.93	0.208616		85.8442	0.500516
0.2	1285.34	0.416698	0.239857	0	0.695906	0.0642364	0.00588099	0.238455	0	0.691837	0.0638608	0.00584661		49.9568	0.48591	19.8751	0.686695	0	10.5314	0.348971	1.51685	6.38644	3.50862	0.996031	5.70718	1.71562	0.484588	0.00354478	0.107307	0.0879542	0.0219336	0.066379	0.0329963	0.007619	0.184812	1739.3		1000		5.96525	0.00799647		12.4522	62.8988	1739.3	0.197971		82.2785	0.503034
0.2	1284.34	0.41335	0.240738	0	0.695468	0.0637935	0.00589454	0.239327	0	0.691393	0.0634197	0.00586		50.0459	0.481198	19.8472	0.67922	0	10.5131	0.350628	1.48975	6.3433	3.5286	1.00382	5.71729	1.71605	0.48533	0.00350952	0.107129	0.0877561	0.0215363	0.0659141	0.0331758	0.00767668	0.185092	1728.64		1000		5.9786	0.00797215		11.9142	63.4042	1728.64	0.187908		78.8688	0.505533
0.2	1283.34	0.410048	0.241612	0	0.695038	0.0633506	0.00590773	0.240193	0	0.690956	0.0629786	0.00587303		50.1349	0.476513	19.8196	0.671869	0	10.494	0.35227	1.46296	6.30031	3.54851	1.01164	5.72735	1.71648	0.486071	0.00347448	0.106953	0.0875527	0.0211438	0.0654509	0.0333547	0.00773452	0.185371	1717.97		1000		5.9916	0.00794782		11.4013	63.9107	1717.97	0.178394		75.6077	0.508016
0.2	1282.34	0.406792	0.242483	0	0.694615	0.0629024	0.00592058	0.241056	0	0.690526	0.0625322	0.00588574		50.224	0.471855	19.7924	0.66464	0	10.4742	0.353897	1.43649	6.25746	3.56837	1.01946	5.73736	1.71691	0.486812	0.00343965	0.106779	0.0873435	0.0207559	0.0649895	0.0335329	0.00779234	0.185649	1707.28		1000		6.00427	0.00792321		10.9123	64.4182	1707.28	0.169397		72.4888	0.510464
0.2	1281.34	0.40358	0.243348	0	0.694193	0.0624587	0.0059331	0.241913	0	0.690099	0.0620904	0.00589811		50.313	0.467228	19.7653	0.657533	0	10.4535	0.355508	1.41032	6.21478	3.58817	1.0273	5.74733	1.71734	0.487554	0.00340507	0.106607	0.0871283	0.0203727	0.06453	0.0337105	0.00785028	0.185925	1696.59		1000		6.0166	0.00789885		10.4459	64.9269	1696.59	0.160887		69.5057	0.512912
0.2	1280.34	0.400411	0.244206	0	0.693782	0.0620114	0.00594531	0.242763	0	0.689682	0.0616449	0.00591018		50.4021	0.462631	19.7385	0.650543	0	10.4321	0.357105	1.38447	6.17224	3.60791	1.03515	5.75726	1.71777	0.488295	0.00337072	0.106435	0.0869072	0.0199942	0.0640722	0.0338875	0.00790828	0.186199	1685.87		1000		6.02863	0.00787428		10.0011	65.4366	1685.87	0.152837		66.6527	0.51533
0.2	1279.34	0.397285	0.245054	0	0.693379	0.0615671	0.0059572	0.243603	0	0.689272	0.0612025	0.00592192		50.4912	0.458066	19.712	0.643669	0	10.4099	0.358687	1.35892	6.12984	3.6276	1.04301	5.76714	1.7182	0.489035	0.00333663	0.106266	0.0866808	0.0196204	0.0636161	0.0340639	0.00796632	0.186472	1675.16		1000		6.04035	0.00784989		9.57683	65.9474	1675.16	0.145219		63.9236	0.517743
0.2	1278.34	0.394201	0.245897	0	0.692982	0.0611208	0.00596878	0.244438	0	0.68887	0.0607582	0.00593336		50.5802	0.453534	19.6857	0.636908	0	10.387	0.360252	1.33368	6.08759	3.64721	1.05088	5.77697	1.71863	0.489775	0.00330279	0.106098	0.0864494	0.0192512	0.0631619	0.0342395	0.00802449	0.186743	1664.44		1000		6.05175	0.00782538		9.17207	66.4593	1664.44	0.13801		61.313	0.520133
0.2	1277.34	0.391158	0.24673	0	0.692594	0.0606758	0.00598007	0.245264	0	0.688477	0.0603151	0.00594453		50.6694	0.449039	19.6596	0.63026	0	10.3633	0.361805	1.30877	6.04551	3.66678	1.05878	5.78676	1.71906	0.490515	0.00326924	0.105931	0.0862113	0.0188868	0.0627096	0.0344146	0.00808273	0.187013	1653.71		1000		6.06288	0.00780094		8.78587	66.9722	1653.71	0.131187		58.8158	0.52251
0.2	1276.34	0.388155	0.247553	0	0.692214	0.0602336	0.00599107	0.246079	0	0.688091	0.0598748	0.00595539		50.7584	0.444578	19.6339	0.623719	0	10.3389	0.36334	1.28415	6.00357	3.68626	1.06667	5.79648	1.71949	0.491254	0.00323595	0.105766	0.0859686	0.0185269	0.0622591	0.0345888	0.008141	0.187281	1642.98		1000		6.07371	0.00777666		8.41732	67.4862	1642.98	0.124726		56.4268	0.524881
0.2	1275.34	0.385192	0.248362	0	0.691847	0.0597913	0.00600179	0.24688	0	0.68772	0.0594346	0.00596599		50.8474	0.440153	19.6085	0.617286	0	10.3138	0.36486	1.25985	5.96179	3.70569	1.07459	5.80617	1.71992	0.491993	0.00320295	0.105602	0.0857202	0.0181719	0.0618103	0.0347625	0.00819934	0.187547	1632.24		1000		6.08426	0.00775238		8.06557	68.0013	1632.24	0.118609		54.1413	0.527235
0.2	1274.34	0.382268	0.249161	0	0.69149	0.0593497	0.00601223	0.247671	0	0.687357	0.058995	0.0059763		50.9364	0.435767	19.5832	0.610958	0	10.2879	0.366366	1.23586	5.92017	3.72507	1.08252	5.81581	1.72035	0.492732	0.00317024	0.10544	0.0854665	0.0178213	0.0613635	0.0349355	0.0082578	0.187812	1621.51		1000		6.09454	0.00772813		7.72982	68.5175	1621.51	0.112815		51.9544	0.529575
0.2	1273.34	0.379381	0.249947	0	0.691144	0.0589097	0.00602241	0.24845	0	0.687006	0.0585571	0.00598636		51.0254	0.431419	19.5582	0.604732	0	10.2613	0.367856	1.21217	5.87868	3.74436	1.09046	5.82539	1.72077	0.49347	0.00313783	0.105279	0.0852077	0.0174754	0.0609184	0.0351077	0.00831631	0.188074	1610.77		1000		6.10456	0.00770397		7.40927	69.0348	1610.77	0.107327		49.8619	0.531904
0.2	1272.34	0.376532	0.25072	0	0.690805	0.0584753	0.00603232	0.249217	0	0.686663	0.0581247	0.00599615		51.1144	0.427109	19.5334	0.598606	0	10.2341	0.36933	1.18879	5.83737	3.76359	1.09841	5.83491	1.7212	0.494208	0.00310571	0.10512	0.0849436	0.0171341	0.0604753	0.0352792	0.00837487	0.188335	1600.04		1000		6.11432	0.00768012		7.1032	69.5531	1600.04	0.102126		47.8596	0.534238
0.2	1271.34	0.37372	0.251477	0	0.690482	0.0580404	0.00604197	0.249967	0	0.686335	0.0576919	0.00600569		51.2034	0.422839	19.5089	0.592579	0	10.2061	0.37079	1.16573	5.79621	3.78274	1.10638	5.84439	1.72163	0.494945	0.0030739	0.104962	0.0846745	0.0167975	0.0600339	0.03545	0.00843356	0.188594	1589.32		1000		6.12382	0.00765623		6.81092	70.0724	1589.32	0.0971982		45.9433	0.536553
0.2	1270.34	0.370943	0.25222	0	0.690171	0.0576093	0.00605138	0.250703	0	0.686019	0.0572628	0.00601498		51.2923	0.418611	19.4846	0.586649	0	10.1774	0.372234	1.14296	5.7552	3.80183	1.11435	5.85382	1.72205	0.495682	0.0030424	0.104805	0.0844001	0.0164654	0.0595944	0.03562	0.00849222	0.188851	1578.6		1000		6.13308	0.00763256		6.53175	70.5929	1578.6	0.0925271		44.1093	0.538866
0.2	1269.34	0.368202	0.252948	0	0.689873	0.0571793	0.00606054	0.251424	0	0.685717	0.0568348	0.00602403		51.3812	0.414422	19.4607	0.580815	0	10.148	0.373662	1.12051	5.71436	3.82084	1.12235	5.86319	1.72248	0.496418	0.00301121	0.10465	0.0841206	0.016138	0.0591569	0.0357893	0.00855102	0.189107	1567.88		1000		6.1421	0.00760894		6.26508	71.1144	1567.88	0.0880986		42.3539	0.541166
0.2	1268.34	0.365496	0.253657	0	0.689589	0.0567542	0.00606945	0.252126	0	0.685429	0.0564119	0.00603284		51.47	0.410275	19.4369	0.575071	0	10.1181	0.375076	1.09836	5.67367	3.83978	1.13035	5.8725	1.72291	0.497153	0.00298034	0.104497	0.0838368	0.015815	0.0587212	0.0359578	0.00860987	0.18936	1557.18		1000		6.15087	0.00758559		6.0103	71.6369	1557.18	0.0838995		40.6735	0.54347
0.2	1267.34	0.362824	0.254349	0	0.689319	0.0563319	0.00607814	0.252812	0	0.685155	0.0559916	0.00604142		51.5589	0.406169	19.4133	0.569418	0	10.0874	0.376474	1.07651	5.63315	3.85864	1.13836	5.88176	1.72333	0.497889	0.00294979	0.104344	0.0835477	0.0154966	0.0582873	0.0361255	0.00866877	0.189612	1546.49		1000		6.15942	0.00756239		5.76685	72.1605	1546.49	0.0799169		39.0648	0.545767
0.2	1266.34	0.360185	0.255022	0	0.689065	0.0559124	0.00608659	0.253479	0	0.684897	0.0555742	0.00604977		51.6476	0.402105	19.39	0.563854	0	10.0561	0.377857	1.05496	5.59277	3.87743	1.1464	5.89096	1.72376	0.498623	0.00291956	0.104193	0.0832542	0.0151827	0.0578554	0.0362925	0.0087278	0.189862	1535.81		1000		6.16774	0.00753935		5.53418	72.6852	1535.81	0.0761391		37.5246	0.548059
0.2	1265.34	0.357579	0.255679	0	0.688828	0.055493	0.00609482	0.25413	0	0.684655	0.0551568	0.0060579		51.7363	0.398082	19.3669	0.558376	0	10.0242	0.379225	1.03372	5.55256	3.89613	1.15443	5.9001	1.72418	0.499357	0.00288964	0.104044	0.0829562	0.0148734	0.0574253	0.0364586	0.0087868	0.19011	1525.15		1000		6.17583	0.0075163		5.3118	73.2109	1525.15	0.0725548		36.0498	0.550335
0.2	1264.34	0.355005	0.256313	0	0.688605	0.0550817	0.00610283	0.254759	0	0.684428	0.0547475	0.00606581		51.825	0.394102	19.344	0.552984	0	9.9916	0.380578	1.01279	5.51251	3.91475	1.16249	5.90918	1.7246	0.50009	0.00286005	0.103895	0.0826535	0.0145685	0.0569971	0.0366238	0.00884594	0.190356	1514.5		1000		6.18371	0.0074937		5.0992	73.7376	1514.5	0.0691533		34.6375	0.552628
0.2	1263.34	0.352464	0.25693	0	0.688399	0.0546714	0.00611062	0.255369	0	0.684218	0.0543393	0.0060735		51.9136	0.390166	19.3214	0.547675	0	9.95846	0.381916	0.99214	5.47263	3.9333	1.17054	5.91822	1.72503	0.500822	0.00283078	0.103748	0.0823464	0.0142681	0.0565708	0.0367884	0.00890506	0.1906	1503.87		1000		6.19137	0.00747115		4.89593	74.2654	1503.87	0.0659247		33.2849	0.554908
0.2	1262.34	0.349953	0.257525	0	0.688208	0.0542669	0.0061182	0.255959	0	0.684023	0.0539369	0.006081		52.0021	0.386271	19.299	0.542446	0	9.92468	0.383239	0.971797	5.43289	3.95176	1.17862	5.92718	1.72545	0.501553	0.00280184	0.103602	0.0820349	0.0139721	0.0561463	0.036952	0.0089643	0.190842	1493.25		1000		6.19883	0.00744892		4.70154	74.7942	1493.25	0.0628597		31.9895	0.557196
0.2	1261.34	0.347473	0.258099	0	0.68804	0.053861	0.00612557	0.256528	0	0.683851	0.0535331	0.00608827		52.0906	0.382419	19.2768	0.537297	0	9.89035	0.384547	0.951751	5.39333	3.97014	1.1867	5.93609	1.72587	0.502284	0.00277323	0.103458	0.0817193	0.0136805	0.0557239	0.0371148	0.0090236	0.191082	1482.66		1000		6.20608	0.00742661		4.51563	75.3241	1482.66	0.0599493		30.7485	0.559462
0.2	1260.34	0.345023	0.25865	0	0.687884	0.0534659	0.00613274	0.257074	0	0.683691	0.05314	0.00609536		52.179	0.378611	19.2548	0.532226	0	9.85543	0.385841	0.931998	5.35392	3.98842	1.19481	5.94493	1.72629	0.503014	0.00274494	0.103315	0.0813994	0.0133933	0.0553032	0.0372766	0.00908302	0.19132	1472.09		1000		6.21313	0.00740488		4.33778	75.855	1472.09	0.0571852		29.5596	0.561756
0.2	1259.34	0.342602	0.259182	0	0.687748	0.0530707	0.00613971	0.2576	0	0.683551	0.0527468	0.00610224		52.2673	0.374844	19.233	0.527232	0	9.81996	0.38712	0.912541	5.31468	4.00662	1.20292	5.95373	1.72671	0.503743	0.00271697	0.103173	0.0810755	0.0131105	0.0548845	0.0374376	0.00914243	0.191557	1461.55		1000		6.21998	0.00738315		4.16763	76.3869	1461.55	0.0545595		28.4205	0.564035
0.2	1258.34	0.34021	0.259687	0	0.687633	0.0526798	0.00614648	0.258101	0	0.683432	0.0523579	0.00610893		52.3555	0.371121	19.2115	0.522312	0	9.78394	0.388385	0.893375	5.27561	4.02474	1.21104	5.96245	1.72713	0.50447	0.00268933	0.103032	0.0807477	0.0128321	0.0544678	0.0375977	0.0092019	0.191791	1451.03		1000		6.22664	0.00736165		4.00482	76.9199	1451.03	0.0520648		27.3289	0.566316
0.2	1257.34	0.337847	0.260174	0	0.687537	0.0522892	0.00615306	0.258583	0	0.683332	0.0519694	0.00611543		52.4437	0.36744	19.1902	0.517464	0	9.74738	0.389634	0.874498	5.23669	4.04276	1.21917	5.9711	1.72755	0.505198	0.00266201	0.102893	0.0804161	0.0125579	0.0540529	0.0377569	0.00926148	0.192023	1440.53		1000		6.23311	0.00734017		3.849	77.4539	1440.53	0.0496941		26.2829	0.568583
0.2	1256.34	0.335513	0.260635	0	0.687457	0.0519084	0.00615945	0.259039	0	0.683248	0.0515906	0.00612174		52.5318	0.363801	19.169	0.512688	0	9.7103	0.39087	0.855911	5.19794	4.06068	1.22731	5.97971	1.72796	0.505924	0.00263501	0.102755	0.0800806	0.012288	0.05364	0.0379151	0.00932105	0.192253	1430.06		1000		6.23939	0.00731921		3.69985	77.989	1430.06	0.0474407		25.2803	0.570876
0.2	1255.34	0.333205	0.261069	0	0.687401	0.0515294	0.00616565	0.25947	0	0.683189	0.0512136	0.00612787		52.6197	0.360205	19.148	0.507982	0	9.67272	0.392093	0.83761	5.15936	4.07852	1.23547	5.98825	1.72838	0.506649	0.00260834	0.102618	0.0797416	0.0120224	0.053229	0.0380725	0.00938076	0.192481	1419.63		1000		6.24549	0.00729836		3.55706	78.5251	1419.63	0.0452984		24.3192	0.573162
0.2	1254.34	0.330925	0.261486	0	0.687362	0.0511525	0.00617168	0.259882	0	0.683146	0.0508388	0.00613382		52.7076	0.356651	19.1274	0.503344	0	9.63462	0.3933	0.819592	5.12093	4.09625	1.24364	5.99672	1.7288	0.507373	0.00258198	0.102482	0.0793989	0.0117609	0.0528198	0.0382288	0.0094405	0.192707	1409.22		1000		6.25141	0.00727761		3.42034	79.0622	1409.22	0.0432614		23.3978	0.575442
0.2	1253.34	0.328671	0.261871	0	0.687346	0.0507831	0.00617752	0.260264	0	0.683126	0.0504713	0.00613959		52.7954	0.353139	19.1068	0.498773	0	9.59607	0.394493	0.801859	5.08267	4.11388	1.25181	6.00513	1.72921	0.508096	0.00255594	0.102347	0.079053	0.0115037	0.0524127	0.0383842	0.00950024	0.192931	1398.85		1000		6.25715	0.00725727		3.28941	79.6004	1398.85	0.041324		22.5144	0.577739
0.2	1252.34	0.326443	0.262234	0	0.687349	0.0504169	0.00618319	0.260623	0	0.683125	0.0501071	0.0061452		52.8831	0.349669	19.0864	0.494268	0	9.55703	0.395673	0.784405	5.04458	4.13142	1.26	6.01347	1.72962	0.508818	0.00253022	0.102214	0.0787035	0.0112506	0.0520074	0.0385386	0.00956011	0.193153	1388.51		1000		6.26273	0.0072371		3.16399	80.1397	1388.51	0.039481		21.6672	0.580037
0.2	1251.34	0.324241	0.262574	0	0.687375	0.0500501	0.00618869	0.260959	0	0.683148	0.0497423	0.00615062		52.9706	0.34624	19.0662	0.489827	0	9.51754	0.396839	0.767229	5.00665	4.14886	1.2682	6.02175	1.73004	0.509539	0.00250481	0.102081	0.078351	0.0110016	0.0516041	0.038692	0.00962003	0.193372	1378.2		1000		6.26812	0.0072169		3.04385	80.68	1378.2	0.0377274		20.8548	0.582316
0.2	1250.34	0.322064	0.262886	0	0.687422	0.0496922	0.00619402	0.261268	0	0.68319	0.0493863	0.00615589		53.0581	0.342853	19.0463	0.485447	0	9.47761	0.397992	0.75033	4.96889	4.16619	1.27641	6.02996	1.73045	0.510259	0.00247972	0.10195	0.0779952	0.0107567	0.0512027	0.0388445	0.00968001	0.19359	1367.93		1000		6.27336	0.00719717		2.92873	81.2214	1367.93	0.0360586		20.0755	0.584621
0.2	1249.34	0.319912	0.26317	0	0.687491	0.0493391	0.00619918	0.261549	0	0.683255	0.0490351	0.00616099		53.1454	0.339507	19.0265	0.48113	0	9.43723	0.39913	0.733703	4.93128	4.18342	1.28463	6.0381	1.73086	0.510977	0.00245494	0.10182	0.0776364	0.0105159	0.0508031	0.0389958	0.00974004	0.193806	1357.7		1000		6.27843	0.00717771		2.81841	81.7638	1357.7	0.0344702		19.3279	0.586933
0.2	1248.34	0.317784	0.263432	0	0.687581	0.048987	0.00620417	0.261807	0	0.683342	0.048685	0.00616592		53.2326	0.336202	19.0068	0.476872	0	9.39645	0.400257	0.717349	4.89385	4.20054	1.29286	6.04619	1.73127	0.511695	0.00243046	0.101691	0.0772747	0.0102791	0.0504056	0.0391461	0.00980014	0.194019	1347.51		1000		6.28334	0.0071583		2.71267	82.3073	1347.51	0.0329579		18.6106	0.589237
0.2	1247.34	0.315681	0.263667	0	0.687692	0.0486406	0.00620901	0.26204	0	0.683448	0.0483404	0.0061707		53.3196	0.332937	18.9874	0.472672	0	9.35526	0.401371	0.701262	4.85659	4.21755	1.3011	6.0542	1.73168	0.512411	0.00240629	0.101563	0.0769102	0.0100462	0.0500099	0.0392955	0.00986029	0.19423	1337.35		1000		6.28809	0.00713919		2.61131	82.8519	1337.35	0.0315178		17.9223	0.591552
0.2	1246.34	0.3136	0.263877	0	0.687827	0.0482962	0.00621369	0.262247	0	0.683579	0.0479979	0.00617532		53.4066	0.329712	18.9682	0.468531	0	9.31367	0.40247	0.685443	4.81948	4.23446	1.30936	6.06214	1.73208	0.513125	0.00238243	0.101436	0.0765429	0.00981725	0.0496162	0.0394437	0.00992057	0.19444	1327.23		1000		6.29269	0.00712019		2.51412	83.3976	1327.23	0.0301462		17.2618	0.593863
0.2	1245.34	0.311543	0.264058	0	0.687988	0.0479539	0.00621822	0.262426	0	0.683737	0.0476576	0.00617979		53.4933	0.326527	18.9491	0.464446	0	9.2717	0.403558	0.669887	4.78254	4.25125	1.31763	6.07003	1.73249	0.513839	0.00235886	0.101311	0.076173	0.0095922	0.0492244	0.0395908	0.00998083	0.194647	1317.16		1000		6.29713	0.0071013		2.42092	83.9444	1317.16	0.0288396		16.6277	0.59617
0.2	1244.34	0.309508	0.264214	0	0.688167	0.047619	0.00622259	0.26258	0	0.683911	0.0473246	0.00618411		53.58	0.323382	18.9301	0.460416	0	9.22937	0.404634	0.654594	4.74577	4.26793	1.3259	6.07784	1.73289	0.514551	0.00233559	0.101186	0.0758007	0.00937102	0.0488345	0.0397369	0.0100412	0.194852	1307.13		1000		6.30142	0.00708281		2.33152	84.4923	1307.13	0.0275945		16.0191	0.598499
0.2	1243.34	0.307496	0.26434	0	0.688372	0.0472872	0.00622681	0.262705	0	0.684112	0.0469946	0.00618828		53.6665	0.320277	18.9114	0.45644	0	9.18669	0.405697	0.639558	4.70917	4.28451	1.33419	6.08558	1.7333	0.515262	0.00231263	0.101062	0.0754259	0.00915364	0.0484466	0.0398819	0.0101016	0.195055	1297.14		1000		6.30557	0.00706448		2.24577	85.0413	1297.14	0.026408		15.4348	0.600829
0.2	1242.34	0.305505	0.264443	0	0.688598	0.046959	0.00623089	0.262805	0	0.684334	0.0466682	0.00619231		53.7529	0.317209	18.8928	0.452516	0	9.14366	0.406747	0.624779	4.67272	4.30095	1.34249	6.09325	1.7337	0.515972	0.00228994	0.100939	0.0750487	0.00894005	0.0480605	0.0400258	0.0101621	0.195255	1287.2		1000		6.30957	0.00704635		2.16349	85.5915	1287.2	0.0252769		14.8736	0.603163
0.2	1241.34	0.303536	0.264519	0	0.688846	0.0466344	0.00623482	0.26288	0	0.684578	0.0463454	0.00619619		53.8391	0.314181	18.8743	0.448644	0	9.10031	0.407787	0.610253	4.63644	4.31729	1.3508	6.10086	1.7341	0.51668	0.00226756	0.100817	0.0746694	0.00873018	0.0476763	0.0401685	0.0102226	0.195454	1277.31		1000		6.31343	0.00702841		2.08453	86.1428	1277.31	0.0241985		14.3348	0.605502
0.2	1240.34	0.301588	0.264567	0	0.689118	0.0463145	0.00623862	0.262927	0	0.684846	0.0460274	0.00619994		53.9252	0.311189	18.8561	0.444823	0	9.05662	0.408814	0.595978	4.60033	4.3335	1.35913	6.10839	1.7345	0.517386	0.00224545	0.100696	0.0742879	0.00852399	0.0472941	0.04031	0.0102833	0.19565	1267.45		1000		6.31715	0.00701072		2.00874	86.6954	1267.45	0.0231701		13.8172	0.607852
0.2	1239.34	0.29966	0.26459	0	0.689416	0.0459942	0.00624227	0.262948	0	0.685139	0.0457089	0.00620354		54.011	0.308236	18.838	0.441051	0	9.01264	0.409829	0.581951	4.56439	4.34959	1.36746	6.11584	1.7349	0.518092	0.00222363	0.100577	0.0739044	0.00832147	0.0469138	0.0404504	0.010344	0.195844	1257.65		1000		6.32073	0.006993		1.93599	87.2491	1257.65	0.0221892		13.3199	0.610188
0.2	1238.34	0.297753	0.264581	0	0.689735	0.0456842	0.00624578	0.262938	0	0.685454	0.0454007	0.00620701		54.0967	0.30532	18.82	0.437328	0	8.96837	0.410834	0.568169	4.5286	4.36556	1.37581	6.12325	1.73529	0.518795	0.00220209	0.100458	0.0735189	0.00812254	0.0465354	0.0405897	0.0104047	0.196036	1247.89		1000		6.32418	0.00697585		1.86614	87.804	1247.89	0.0212534		12.8422	0.612562
0.2	1237.34	0.295866	0.26455	0	0.69008	0.0453701	0.00624916	0.262907	0	0.685794	0.0450883	0.00621035		54.1824	0.302442	18.8022	0.433652	0	8.92382	0.411828	0.554631	4.49298	4.3814	1.38416	6.13057	1.73569	0.519498	0.00218084	0.10034	0.0731316	0.00792719	0.0461588	0.0407277	0.0104655	0.196226	1238.18		1000		6.32749	0.00695846		1.79905	88.3601	1238.18	0.0203605		12.3831	0.614904
0.2	1236.34	0.293999	0.264486	0	0.690447	0.0450669	0.00625241	0.262843	0	0.686157	0.0447869	0.00621356		54.2678	0.299599	18.7845	0.430023	0	8.87898	0.412811	0.541332	4.45753	4.39713	1.39254	6.13782	1.73608	0.520199	0.00215985	0.100223	0.0727425	0.00773536	0.0457842	0.0408646	0.0105265	0.196414	1228.52		1000		6.33068	0.00694166		1.73462	88.9175	1228.52	0.0195082		11.9418	0.61729
0.2	1235.34	0.29215	0.264399	0	0.690841	0.04476	0.00625552	0.262756	0	0.686546	0.0444817	0.00621663		54.353	0.296793	18.7669	0.42644	0	8.83391	0.413783	0.52827	4.42224	4.41272	1.40092	6.145	1.73647	0.520898	0.00213914	0.100106	0.0723518	0.00754701	0.0454116	0.0410003	0.0105874	0.196599	1218.92		1000		6.33373	0.00692466		1.67273	89.4761	1218.92	0.0186947		11.5177	0.619646
0.2	1234.34	0.290321	0.264286	0	0.691255	0.0444599	0.00625851	0.262642	0	0.686955	0.0441833	0.00621959		54.438	0.294023	18.7496	0.422901	0	8.78858	0.414744	0.515442	4.38712	4.42819	1.40932	6.15212	1.73686	0.521596	0.00211869	0.0999913	0.0719595	0.00736209	0.0450407	0.0411347	0.0106485	0.196782	1209.36		1000		6.33666	0.00690802		1.61326	90.0361	1209.36	0.0179179		11.1099	0.622025
0.2	1233.34	0.28851	0.264146	0	0.691687	0.0441672	0.00626137	0.262502	0	0.687383	0.0438923	0.00622241		54.5229	0.291287	18.7323	0.419406	0	8.74302	0.415696	0.502847	4.35216	4.44352	1.41772	6.15915	1.73725	0.522292	0.00209851	0.099877	0.0715658	0.00718059	0.0446718	0.041268	0.0107096	0.196963	1199.85		1000		6.33947	0.00689179		1.5561	90.5973	1199.85	0.0171761		10.7179	0.624431
0.2	1232.34	0.286717	0.263978	0	0.69215	0.0438718	0.00626411	0.262335	0	0.687841	0.0435987	0.00622512		54.6076	0.288587	18.7151	0.415954	0	8.69723	0.416637	0.490478	4.31736	4.45873	1.42614	6.16612	1.73764	0.522988	0.0020786	0.0997633	0.0711706	0.00700241	0.0443048	0.0414	0.0107708	0.197142	1190.4		1000		6.34215	0.0068754		1.50117	91.1599	1190.4	0.0164675		10.3409	0.626814
0.2	1231.34	0.284942	0.263785	0	0.692636	0.043579	0.00626673	0.262142	0	0.688323	0.0433076	0.00622771		54.6921	0.285921	18.6982	0.412544	0	8.65122	0.417568	0.478337	4.28272	4.4738	1.43458	6.17302	1.73802	0.523681	0.00205894	0.0996507	0.070774	0.00682755	0.0439395	0.0415307	0.0108321	0.197319	1180.99		1000		6.34471	0.00685914		1.44836	91.7239	1180.99	0.0157905		9.97822	0.629201
0.2	1230.34	0.283184	0.263561	0	0.693144	0.043295	0.00626923	0.261918	0	0.688826	0.0430253	0.00623017		54.7765	0.283289	18.6813	0.409175	0	8.60501	0.41849	0.466418	4.24825	4.48874	1.44303	6.17983	1.73841	0.524373	0.00203953	0.0995389	0.0703763	0.00665596	0.0435763	0.0416602	0.0108935	0.197493	1171.64		1000		6.34716	0.00684337		1.39759	92.2892	1171.64	0.0151436		9.62939	0.631623
0.2	1229.34	0.281444	0.263318	0	0.693673	0.0430089	0.00627161	0.261676	0	0.68935	0.0427409	0.00623252		54.8606	0.280691	18.6646	0.405847	0	8.55863	0.419403	0.454719	4.21395	4.50354	1.45149	6.18659	1.73879	0.525062	0.00202039	0.0994278	0.0699775	0.00648759	0.0432149	0.0417883	0.010955	0.197666	1162.35		1000		6.34949	0.00682747		1.34876	92.856	1162.35	0.0145253		9.29376	0.634025
0.2	1228.34	0.27972	0.263044	0	0.694229	0.0427267	0.00627388	0.261404	0	0.689901	0.0424604	0.00623476		54.9445	0.278126	18.648	0.402558	0	8.51204	0.420307	0.443237	4.1798	4.51819	1.45997	6.19326	1.73917	0.525751	0.00200149	0.0993179	0.0695775	0.0063224	0.0428554	0.0419152	0.0110166	0.197836	1153.1		1000		6.35171	0.00681178		1.3018	93.4242	1153.1	0.0139343		8.97082	0.636439
0.2	1227.34	0.278013	0.262742	0	0.694809	0.0424492	0.00627603	0.261103	0	0.690475	0.0421844	0.00623689		55.0283	0.275594	18.6314	0.399308	0	8.4653	0.421201	0.431971	4.14582	4.53272	1.46846	6.19987	1.73955	0.526438	0.00198284	0.0992081	0.0691766	0.00616034	0.0424977	0.0420408	0.0110783	0.198004	1143.92		1000		6.35381	0.00679634		1.25662	93.9939	1143.92	0.0133691		8.66001	0.638868
0.2	1226.34	0.276322	0.262418	0	0.695406	0.0421758	0.00627807	0.260781	0	0.691067	0.0419127	0.0062389		55.1119	0.273095	18.6151	0.396097	0	8.41838	0.422087	0.420915	4.112	4.5471	1.47696	6.2064	1.73992	0.527124	0.00196443	0.0990996	0.0687748	0.00600138	0.0421419	0.0421651	0.01114	0.198169	1134.78		1000		6.35581	0.00678113		1.21315	94.5651	1134.78	0.0128287		8.36085	0.641311
0.2	1225.34	0.274648	0.262069	0	0.696029	0.0419021	0.00628	0.260433	0	0.691686	0.0416406	0.00624081		55.1952	0.270627	18.5989	0.392922	0	8.37131	0.422965	0.410068	4.07833	4.56134	1.48548	6.21285	1.7403	0.527807	0.00194626	0.0989922	0.0683721	0.00584547	0.0417879	0.042288	0.0112018	0.198333	1125.7		1000		6.35769	0.00676589		1.17131	95.1379	1125.7	0.0123118		8.07285	0.643745
0.2	1224.34	0.272988	0.261688	0	0.696678	0.0416338	0.00628183	0.260055	0	0.692329	0.0413739	0.00624261		55.2784	0.268191	18.5828	0.389785	0	8.3241	0.423834	0.399428	4.04483	4.57543	1.49403	6.21922	1.74067	0.52849	0.00192833	0.0988851	0.0679687	0.00569258	0.0414358	0.0424096	0.0112639	0.198494	1116.67		1000		6.35948	0.00675094		1.13105	95.7122	1116.67	0.0118172		7.79555	0.6462
0.2	1223.34	0.271344	0.261287	0	0.697348	0.0413655	0.00628354	0.259655	0	0.692993	0.0411072	0.00624431		55.3614	0.265786	18.5667	0.386683	0	8.27675	0.424697	0.38899	4.01149	4.58938	1.50258	6.22553	1.74104	0.529171	0.00191063	0.0987786	0.0675645	0.00554265	0.0410855	0.0425298	0.0113259	0.198653	1107.7		1000		6.36115	0.00673598		1.09229	96.2882	1107.7	0.011344		7.52853	0.648649
0.2	1222.34	0.269715	0.26086	0	0.698036	0.0411032	0.00628515	0.259231	0	0.693677	0.0408465	0.0062459		55.4441	0.263414	18.5509	0.383616	0	8.22929	0.42555	0.378754	3.97832	4.60319	1.51114	6.23177	1.74141	0.529849	0.00189317	0.0986734	0.0671598	0.00539565	0.0407372	0.0426488	0.0113881	0.19881	1098.78		1000		6.36273	0.00672135		1.05497	96.8658	1098.78	0.0108911		7.27134	0.651122
0.2	1221.34	0.268101	0.26041	0	0.698749	0.040841	0.00628666	0.258783	0	0.694384	0.0405859	0.00624739		55.5267	0.26107	18.535	0.380585	0	8.18171	0.426397	0.368715	3.94531	4.61684	1.51973	6.23793	1.74178	0.530527	0.00187594	0.0985683	0.0667545	0.00525153	0.0403906	0.0427663	0.0114503	0.198965	1089.92		1000		6.3642	0.00670672		1.01904	97.4451	1089.92	0.0104576		7.02362	0.65359
0.2	1220.34	0.266502	0.259936	0	0.699484	0.0405803	0.00628807	0.258311	0	0.695113	0.0403267	0.00624878		55.609	0.258757	18.5193	0.377587	0	8.13402	0.427236	0.358871	3.91245	4.63035	1.52833	6.24401	1.74214	0.531203	0.00185893	0.0984645	0.0663488	0.00511025	0.0400459	0.0428825	0.0115128	0.199117	1081.12		1000		6.36557	0.00669216		0.984427	98.0261	1081.12	0.0100425		6.78496	0.656059
0.2	1219.34	0.264916	0.259432	0	0.700242	0.0403267	0.00628939	0.25781	0	0.695865	0.0400746	0.00625008		55.6912	0.256473	18.5038	0.374623	0	8.08623	0.428068	0.349219	3.87975	4.6437	1.53695	6.25001	1.7425	0.531877	0.00184214	0.0983613	0.0659425	0.00497178	0.039703	0.0429971	0.0115753	0.199267	1072.37		1000		6.36685	0.00667799		0.951087	98.6088	1072.37	0.00964505		6.55499	0.658561
0.2	1218.34	0.263344	0.258908	0	0.701024	0.0400682	0.0062906	0.257289	0	0.696642	0.0398177	0.00625128		55.7732	0.25422	18.4882	0.371691	0	8.03836	0.428894	0.339757	3.84722	4.65691	1.54558	6.25595	1.74286	0.53255	0.00182557	0.0982584	0.065536	0.00483607	0.0393619	0.0431105	0.0116379	0.199415	1063.68		1000		6.36803	0.00666355		0.918966	99.1933	1063.68	0.00926439		6.33339	0.661032
0.2	1217.34	0.261786	0.258363	0	0.701819	0.0398179	0.00629172	0.256748	0	0.697431	0.0395689	0.00625238		55.8549	0.251994	18.4729	0.368792	0	7.9904	0.429712	0.330482	3.81485	4.66995	1.55424	6.26179	1.74322	0.533221	0.00180922	0.0981567	0.0651292	0.00470309	0.0390227	0.0432224	0.0117007	0.19956	1055.04		1000		6.36912	0.00664954		0.888015	99.7797	1055.04	0.00889975		6.1198	0.663542
0.2	1216.34	0.260242	0.257792	0	0.702639	0.0395694	0.00629274	0.256179	0	0.698245	0.039322	0.00625339		55.9364	0.249797	18.4576	0.365924	0	7.94237	0.430524	0.321391	3.78263	4.68284	1.56291	6.26757	1.74357	0.53389	0.00179308	0.0980557	0.0647222	0.00457278	0.0386852	0.0433329	0.0117635	0.199704	1046.46		1000		6.37011	0.00663564		0.858186	100.368	1046.46	0.00855039		5.91391	0.666058
0.2	1215.34	0.25871	0.257195	0	0.703481	0.0393236	0.00629368	0.255587	0	0.699081	0.0390776	0.00625431		56.0177	0.24763	18.4425	0.363087	0	7.89427	0.431331	0.312481	3.75057	4.69557	1.57159	6.27327	1.74393	0.534558	0.00177716	0.0979553	0.064315	0.00444512	0.0383496	0.0434419	0.0118265	0.199845	1037.94		1000		6.37101	0.00662187		0.829434	100.958	1037.94	0.00821562		5.71542	0.668584
0.2	1214.34	0.257192	0.25658	0	0.70434	0.0390802	0.00629451	0.254975	0	0.699934	0.0388358	0.00625514		56.0988	0.245489	18.4273	0.360281	0	7.84612	0.432132	0.303752	3.71869	4.70816	1.5803	6.27891	1.74428	0.535224	0.00176145	0.0978552	0.0639077	0.00432006	0.0380159	0.0435496	0.0118896	0.199984	1029.47		1000		6.37182	0.00660824		0.801716	101.55	1029.47	0.00789478		5.52403	0.671121
0.2	1213.34	0.255686	0.255941	0	0.705219	0.0388401	0.00629527	0.25434	0	0.700807	0.0385972	0.00625588		56.1797	0.243376	18.4124	0.357504	0	7.79791	0.432927	0.295198	3.68695	4.72057	1.58903	6.28445	1.74463	0.535889	0.00174593	0.0977563	0.0635003	0.00419757	0.0376839	0.0436557	0.0119529	0.200121	1021.06		1000		6.37255	0.00659478		0.774992	102.144	1021.06	0.00758722		5.33946	0.673672
0.2	1212.34	0.254193	0.255282	0	0.706115	0.038603	0.00629593	0.253684	0	0.701698	0.0383615	0.00625654		56.2604	0.24129	18.3975	0.354757	0	7.74967	0.433716	0.286818	3.65537	4.73283	1.59778	6.28992	1.74497	0.536552	0.00173063	0.0976576	0.0630931	0.00407759	0.0373538	0.0437603	0.0120164	0.200255	1012.71		1000		6.37319	0.00658147		0.749221	102.74	1012.71	0.00729236		5.16145	0.676236
0.2	1211.34	0.252711	0.254602	0	0.707034	0.0383632	0.00629651	0.253009	0	0.702611	0.0381231	0.00625711		56.3408	0.239231	18.3827	0.352038	0	7.70139	0.434501	0.278609	3.62395	4.74491	1.60654	6.29531	1.74532	0.537213	0.00171552	0.0975601	0.0626858	0.00396012	0.0370254	0.0438634	0.0120799	0.200387	1004.41		1000		6.37374	0.00656802		0.724366	103.339	1004.41	0.00700963		4.98974	0.678782
0.2	1210.34	0.251242	0.253899	0	0.707967	0.0381339	0.006297	0.25231	0	0.703537	0.0378953	0.0062576		56.4211	0.237198	18.368	0.349348	0	7.65307	0.435279	0.270569	3.59269	4.75684	1.61533	6.30063	1.74566	0.537873	0.00170061	0.0974628	0.0622786	0.00384509	0.0366988	0.043965	0.0121436	0.200517	996.163		1000		6.37421	0.00655514		0.70039	103.939	996.163	0.00673847		4.82409	0.681387
0.2	1209.34	0.249785	0.253175	0	0.708922	0.0379023	0.00629741	0.251591	0	0.704486	0.0376651	0.006258		56.5011	0.235191	18.3533	0.346686	0	7.60474	0.436054	0.262696	3.5616	4.76859	1.62414	6.30587	1.746	0.538531	0.00168589	0.0973662	0.0618716	0.00373247	0.0363742	0.0440651	0.0122074	0.200645	987.978		1000		6.3746	0.00654212		0.677261	104.542	987.978	0.00647839		4.66425	0.683976
0.2	1208.34	0.248339	0.25243	0	0.709901	0.0376684	0.00629773	0.250851	0	0.705458	0.0374327	0.00625832		56.5809	0.23321	18.3388	0.344052	0	7.55639	0.436824	0.254987	3.53066	4.78019	1.63296	6.31103	1.74633	0.539188	0.00167137	0.0972703	0.0614649	0.00362224	0.0360513	0.0441638	0.0122714	0.200771	979.849		1000		6.37491	0.00652897		0.654944	105.146	979.849	0.00622889		4.51002	0.686549
0.2	1207.34	0.246904	0.25167	0	0.710891	0.037439	0.00629798	0.250095	0	0.706442	0.0372047	0.00625857		56.6605	0.231254	18.3243	0.341444	0	7.50803	0.43759	0.247439	3.49988	4.7916	1.64181	6.3161	1.74667	0.539843	0.00165703	0.0971752	0.0610584	0.00351434	0.0357301	0.0442608	0.0123355	0.200894	971.773		1000		6.37514	0.00651607		0.633409	105.753	971.773	0.0059895		4.36117	0.689147
0.2	1206.34	0.24548	0.250885	0	0.7119	0.0372151	0.00629815	0.249315	0	0.707444	0.0369821	0.00625873		56.7398	0.229323	18.31	0.338863	0	7.45967	0.438352	0.24005	3.46926	4.80286	1.65069	6.32111	1.747	0.540497	0.00164289	0.0970807	0.0606523	0.00340876	0.0354108	0.0443563	0.0123999	0.201015	963.756		1000		6.37529	0.00650346		0.612624	106.362	963.756	0.00575978		4.2175	0.691777
0.2	1205.34	0.244068	0.250084	0	0.71292	0.0369961	0.00629824	0.248519	0	0.708458	0.0367645	0.00625882		56.8189	0.227417	18.2958	0.336307	0	7.41132	0.439109	0.232819	3.4388	4.81393	1.65958	6.32602	1.74733	0.541149	0.00162893	0.096987	0.0602465	0.00330545	0.0350933	0.0444502	0.0124643	0.201133	955.792		1000		6.37536	0.00649112		0.592562	106.974	955.792	0.00553931		4.07882	0.694434
0.2	1204.34	0.242666	0.24926	0	0.713964	0.0367761	0.00629825	0.2477	0	0.709496	0.0365459	0.00625883		56.8979	0.225536	18.2815	0.333777	0	7.36297	0.439864	0.225741	3.40849	4.82484	1.66849	6.33087	1.74765	0.541799	0.00161515	0.0968935	0.0598411	0.00320436	0.0347776	0.0445426	0.0125289	0.20125	947.886		1000		6.37536	0.00647873		0.573195	107.588	947.886	0.00532768		3.94492	0.697086
0.2	1203.34	0.241275	0.248425	0	0.71502	0.036555	0.00629819	0.24687	0	0.710545	0.0363262	0.00625878		56.9765	0.223678	18.2675	0.331272	0	7.31464	0.440614	0.218816	3.37836	4.83556	1.67743	6.33563	1.74798	0.542448	0.00160155	0.0968011	0.0594362	0.00310549	0.0344637	0.0446333	0.0125937	0.201364	940.034		1000		6.37529	0.00646626		0.554496	108.204	940.034	0.00512452		3.81564	0.69973
0.2	1202.34	0.239893	0.247566	0	0.716093	0.0363403	0.00629806	0.246017	0	0.711612	0.0361128	0.00625864		57.055	0.221845	18.2535	0.328793	0	7.26633	0.441362	0.21204	3.34838	4.84611	1.68639	6.3403	1.7483	0.543095	0.00158814	0.096709	0.0590318	0.00300878	0.0341516	0.0447225	0.0126587	0.201476	932.238		1000		6.37514	0.00645414		0.53644	108.823	932.238	0.00492946		3.6908	0.702413
0.2	1201.34	0.238523	0.246692	0	0.717183	0.0361249	0.00629785	0.245148	0	0.712695	0.0358988	0.00625844		57.1332	0.220035	18.2395	0.326337	0	7.21804	0.442106	0.205412	3.31855	4.85648	1.69538	6.34491	1.74862	0.543741	0.00157489	0.0966176	0.0586278	0.0029142	0.0338412	0.04481	0.0127238	0.201585	924.497		1000		6.37492	0.00644198		0.519003	109.445	924.497	0.00474215		3.57023	0.705093
0.2	1200.34	0.237162	0.245801	0	0.718283	0.0359163	0.00629757	0.244263	0	0.713787	0.0356916	0.00625816		57.2113	0.218248	18.2256	0.323906	0	7.1698	0.442848	0.19893	3.28889	4.86668	1.70439	6.34944	1.74893	0.544386	0.00156182	0.0965265	0.0582246	0.00282172	0.0335327	0.0448961	0.0127891	0.201693	916.814		1000		6.37463	0.00643019		0.502162	110.069	916.814	0.00456226		3.45378	0.707816
0.2	1199.34	0.23581	0.244896	0	0.719396	0.0357076	0.00629723	0.243363	0	0.714895	0.0354842	0.00625782		57.289	0.216484	18.2119	0.321497	0	7.12159	0.443587	0.19259	3.2594	4.87668	1.71342	6.35387	1.74924	0.545028	0.00154892	0.0964366	0.0578219	0.00273131	0.0332261	0.0449803	0.0128546	0.201797	909.182		1000		6.37427	0.00641839		0.485895	110.695	909.182	0.00438948		3.34129	0.710539
0.2	1198.34	0.234469	0.243976	0	0.720525	0.0354988	0.00629681	0.24245	0	0.716016	0.0352767	0.00625741		57.3666	0.214743	18.1982	0.319113	0	7.07343	0.444324	0.186392	3.23006	4.88651	1.72248	6.35823	1.74955	0.545669	0.00153619	0.0963468	0.05742	0.00264294	0.0329212	0.045063	0.0129203	0.2019	901.607		1000		6.37385	0.00640659		0.470179	111.325	901.607	0.0042235		3.23263	0.713263
0.2	1197.34	0.233137	0.243037	0	0.721673	0.0352903	0.00629632	0.241516	0	0.717157	0.0350695	0.00625693		57.4439	0.213022	18.1845	0.31675	0	7.0253	0.445057	0.180333	3.20088	4.89615	1.73156	6.3625	1.74986	0.546309	0.00152361	0.0962578	0.0570186	0.00255658	0.0326181	0.045144	0.0129861	0.202	894.085		1000		6.37336	0.00639479		0.454995	111.957	894.085	0.00406403		3.12763	0.715991
0.2	1196.34	0.231814	0.242085	0	0.722825	0.0350897	0.00629577	0.24057	0	0.718303	0.0348702	0.00625638		57.521	0.211325	18.171	0.314411	0	6.97723	0.44579	0.17441	3.17187	4.90561	1.74067	6.3667	1.75016	0.546948	0.00151121	0.0961695	0.0566181	0.00247218	0.0323168	0.0452233	0.0130522	0.202099	886.618		1000		6.3728	0.00638343		0.440324	112.591	886.618	0.00391082		3.02618	0.718771
0.2	1195.34	0.2305	0.241113	0	0.723998	0.0348897	0.00629516	0.239604	0	0.719469	0.0346714	0.00625578		57.5979	0.20965	18.1575	0.312093	0	6.92924	0.446521	0.168622	3.14301	4.91488	1.7498	6.37082	1.75046	0.547584	0.00149898	0.0960815	0.0562184	0.00238973	0.0320173	0.045301	0.0131184	0.202195	879.207		1000		6.37218	0.00637209		0.426146	113.229	879.207	0.00376358		2.92815	0.721557
0.2	1194.34	0.229196	0.240132	0	0.725178	0.0346908	0.00629448	0.23863	0	0.720641	0.0344738	0.00625511		57.6745	0.207996	18.1442	0.309798	0	6.88129	0.44725	0.162967	3.11433	4.92395	1.75896	6.37485	1.75076	0.548219	0.0014869	0.0959947	0.0558194	0.00230919	0.0317197	0.045377	0.0131848	0.202288	871.847		1000		6.37149	0.00636081		0.412444	113.869	871.847	0.00362208		2.8334	0.724353
0.2	1193.34	0.2279	0.239138	0	0.726369	0.0344927	0.00629374	0.237643	0	0.721826	0.034277	0.00625437		57.7509	0.206363	18.1308	0.307524	0	6.83341	0.447976	0.157442	3.0858	4.93284	1.76815	6.37879	1.75106	0.548853	0.00147498	0.095908	0.0554212	0.00223054	0.0314239	0.0454512	0.0132515	0.202379	864.54		1000		6.37075	0.00634957		0.399199	114.513	864.54	0.00348608		2.74183	0.727158
0.2	1192.34	0.226613	0.238129	0	0.727575	0.0342959	0.00629293	0.23664	0	0.723025	0.0340814	0.00625358		57.8271	0.204752	18.1175	0.305269	0	6.7856	0.448702	0.152047	3.05744	4.94154	1.77736	6.38266	1.75135	0.549486	0.00146321	0.0958216	0.0550239	0.00215374	0.0311299	0.0455237	0.0133182	0.202468	857.289		1000		6.36994	0.0063384		0.386397	115.159	857.289	0.00335534		2.65331	0.729975
0.2	1191.34	0.225334	0.237105	0	0.728794	0.0341008	0.00629207	0.235622	0	0.724237	0.0338875	0.00625273		57.903	0.20316	18.1044	0.303037	0	6.73787	0.449427	0.146778	3.02925	4.95003	1.7866	6.38643	1.75164	0.550117	0.0014516	0.0957365	0.0546277	0.00207876	0.0308377	0.0455945	0.0133853	0.202554	850.089		1000		6.36908	0.00632732		0.37402	115.808	850.089	0.00322966		2.56775	0.732807
0.2	1190.34	0.224064	0.236069	0	0.730017	0.0339146	0.00629114	0.234593	0	0.725453	0.0337026	0.00625181		57.9787	0.201589	18.0913	0.300825	0	6.69023	0.450152	0.141633	3.00121	4.95834	1.79586	6.39013	1.75192	0.550746	0.00144014	0.0956516	0.0542323	0.00200557	0.0305473	0.0456636	0.0134525	0.202639	842.944		1000		6.36815	0.00631673		0.362054	116.46	842.944	0.00310882		2.48502	0.735701
0.2	1189.34	0.222803	0.235022	0	0.731255	0.0337229	0.00629016	0.233553	0	0.726684	0.0335121	0.00625084		58.0542	0.200038	18.0783	0.298633	0	6.64266	0.450876	0.136612	2.97334	4.96645	1.80516	6.39374	1.7522	0.551375	0.00142883	0.0955673	0.0538378	0.00193415	0.0302588	0.0457309	0.0135199	0.202721	835.849		1000		6.36717	0.00630584		0.350483	117.116	835.849	0.00299263		2.40504	0.738565
0.2	1188.34	0.221549	0.233964	0	0.732496	0.0335405	0.00628912	0.232501	0	0.727918	0.0333309	0.00624982		58.1294	0.198507	18.0654	0.296461	0	6.59518	0.451598	0.131711	2.94564	4.97436	1.81447	6.39727	1.75248	0.552001	0.00141767	0.0954839	0.0534443	0.00186447	0.0299722	0.0457964	0.0135876	0.2028	828.808		1000		6.36613	0.00629545		0.339295	117.774	828.808	0.00288089		2.3277	0.741495
0.2	1187.34	0.220303	0.232895	0	0.733753	0.0333528	0.00628803	0.231439	0	0.729168	0.0331443	0.00624874		58.2045	0.196995	18.0525	0.294307	0	6.5478	0.452322	0.126929	2.9181	4.98206	1.82383	6.40071	1.75276	0.552626	0.00140665	0.0954006	0.0530519	0.00179649	0.0296873	0.0458601	0.0136555	0.202877	821.818		1000		6.36504	0.00628476		0.328474	118.436	821.818	0.00277344		2.25292	0.744395
0.2	1186.34	0.219065	0.231812	0	0.735021	0.0331672	0.00628688	0.230364	0	0.730429	0.03296	0.0062476		58.2793	0.195504	18.0397	0.292174	0	6.50051	0.453044	0.122265	2.89075	4.98957	1.8332	6.40407	1.75303	0.55325	0.00139578	0.0953181	0.0526605	0.00173022	0.0294044	0.0459221	0.0137235	0.202952	814.881		1000		6.36389	0.00627419		0.318009	119.101	814.881	0.00267008		2.1806	0.747315
0.2	1185.34	0.217835	0.230717	0	0.736299	0.0329841	0.00628568	0.229276	0	0.7317	0.0327781	0.00624641		58.3538	0.194031	18.027	0.290059	0	6.45332	0.453767	0.117716	2.86355	4.99687	1.8426	6.40734	1.7533	0.553873	0.00138506	0.0952364	0.0522703	0.00166558	0.0291232	0.0459822	0.0137918	0.203025	807.995		1000		6.36269	0.00626376		0.307887	119.769	807.995	0.00257067		2.11065	0.750259
0.2	1184.34	0.216613	0.22961	0	0.737578	0.032812	0.00628442	0.228176	0	0.732972	0.0326071	0.00624517		58.4281	0.192577	18.0144	0.287964	0	6.40624	0.45449	0.11328	2.83652	5.00397	1.85203	6.41053	1.75357	0.554494	0.00137447	0.0951553	0.0518811	0.00160257	0.0288439	0.0460405	0.0138602	0.203095	801.161		1000		6.36144	0.00625393		0.298095	120.441	801.161	0.00247503		2.043	0.753282
0.2	1183.34	0.215398	0.228498	0	0.738868	0.0326342	0.00628311	0.227071	0	0.734255	0.0324305	0.00624388		58.5022	0.191142	18.0017	0.285886	0	6.35926	0.455213	0.108956	2.80965	5.01085	1.8615	6.41362	1.75383	0.555114	0.00136402	0.0950745	0.051493	0.00154118	0.0285664	0.046097	0.013929	0.203162	794.375		1000		6.36014	0.00624378		0.288623	121.116	794.375	0.00238303		1.97756	0.756275
0.2	1182.34	0.214191	0.227376	0	0.740165	0.0324596	0.00628175	0.225956	0	0.735544	0.0322569	0.00624253		58.576	0.189725	17.9892	0.283827	0	6.3124	0.455938	0.104743	2.78296	5.01754	1.87099	6.41664	1.75409	0.555732	0.00135371	0.0949944	0.0511062	0.00148136	0.0282909	0.0461517	0.013998	0.203228	787.643		1000		6.35878	0.00623381		0.279458	121.794	787.643	0.00229451		1.91426	0.759296
0.2	1181.34	0.21299	0.226246	0	0.741474	0.03228	0.00628034	0.224834	0	0.736847	0.0320786	0.00624114		58.6495	0.188327	17.9769	0.281785	0	6.26565	0.456663	0.100639	2.75645	5.02401	1.88051	6.41957	1.75435	0.556349	0.00134354	0.0949151	0.0507205	0.00142311	0.0280173	0.0462044	0.0140672	0.203291	780.961		1000		6.35738	0.00622356		0.270592	122.476	780.961	0.00220934		1.85302	0.762292
0.2	1180.34	0.211797	0.225103	0	0.742786	0.0321116	0.00627888	0.223698	0	0.738151	0.0319113	0.0062397		58.7229	0.186946	17.9646	0.279761	0	6.219	0.457388	0.0966401	2.7301	5.03027	1.89006	6.42241	1.7546	0.556964	0.0013335	0.0948366	0.0503359	0.00136637	0.0277455	0.0462553	0.0141365	0.203352	774.327		1000		6.35593	0.00621392		0.262012	123.162	774.327	0.00212738		1.79377	0.765373
0.2	1179.34	0.210611	0.223952	0	0.744109	0.0319385	0.00627737	0.222555	0	0.739467	0.0317393	0.00623821		58.796	0.185584	17.9523	0.277755	0	6.17249	0.458115	0.0927468	2.70392	5.03632	1.89964	6.42515	1.75485	0.557579	0.00132359	0.0947582	0.0499527	0.00131113	0.0274755	0.0463044	0.0142062	0.20341	767.744		1000		6.35443	0.00620402		0.253709	123.851	767.744	0.0020485		1.73644	0.768429
0.2	1178.34	0.209432	0.222792	0	0.745439	0.0317688	0.00627581	0.221403	0	0.74079	0.0315707	0.00623667		58.8689	0.184239	17.9401	0.275765	0	6.1261	0.458845	0.0889569	2.67792	5.04214	1.90924	6.42781	1.75509	0.558192	0.00131382	0.0946806	0.0495707	0.00125738	0.0272075	0.0463515	0.014276	0.203465	761.21		1000		6.35288	0.00619431		0.245674	124.544	761.21	0.00197259		1.68098	0.771519
0.2	1177.34	0.20826	0.221624	0	0.746773	0.0316028	0.00627421	0.220242	0	0.742117	0.0314057	0.00623509		58.9415	0.182912	17.9279	0.273792	0	6.07984	0.459574	0.0852689	2.6521	5.04776	1.91889	6.4304	1.75534	0.558803	0.00130417	0.0946033	0.04919	0.00120508	0.0269415	0.0463966	0.0143461	0.203519	754.728		1000		6.35129	0.0061848		0.237898	125.241	754.728	0.00189953		1.6273	0.774642
0.2	1176.34	0.207095	0.220448	0	0.748111	0.0314407	0.00627256	0.219074	0	0.743448	0.0312447	0.00623346		59.014	0.181601	17.9159	0.271836	0	6.0337	0.460306	0.0816809	2.62644	5.05315	1.92855	6.43287	1.75557	0.559414	0.00129465	0.0945272	0.0488105	0.00115422	0.0266772	0.0464399	0.0144164	0.20357	748.29		1000		6.34965	0.0061755		0.230372	125.941	748.29	0.0018292		1.57536	0.777803
0.2	1175.34	0.205936	0.219262	0	0.749456	0.0312821	0.00627087	0.217896	0	0.744786	0.0310872	0.00623179		59.0861	0.180308	17.9039	0.269897	0	5.98769	0.46104	0.0781916	2.60097	5.05832	1.93826	6.43528	1.75581	0.560023	0.00128526	0.0944514	0.0484323	0.00110477	0.026415	0.0464812	0.0144871	0.203619	741.903		1000		6.34797	0.00616639		0.223086	126.645	741.903	0.0017615		1.5251	0.781
0.2	1174.34	0.204784	0.218066	0	0.750814	0.0311198	0.00626913	0.216708	0	0.746136	0.0309259	0.00623008		59.158	0.179031	17.8921	0.267973	0	5.94183	0.461776	0.0747993	2.57567	5.06328	1.94799	6.43758	1.75604	0.560631	0.00127599	0.0943763	0.0480555	0.0010567	0.0261546	0.0465207	0.0145579	0.203665	735.564		1000		6.34625	0.00615708		0.216034	127.354	735.564	0.00169633		1.47645	0.78418
0.2	1173.34	0.203638	0.216867	0	0.752172	0.0309609	0.00626735	0.215516	0	0.747487	0.030768	0.00622832		59.2297	0.177772	17.8803	0.266065	0	5.89609	0.462514	0.0715025	2.55055	5.06799	1.95775	6.43979	1.75627	0.561238	0.00126685	0.0943019	0.04768	0.00100999	0.0258962	0.046558	0.0146289	0.203708	729.272		1000		6.34448	0.00614795		0.209207	128.066	729.272	0.00163359		1.42936	0.787396
0.2	1172.34	0.202498	0.215665	0	0.753537	0.030798	0.00626553	0.214323	0	0.748845	0.0306062	0.00622652		59.3012	0.176528	17.8685	0.264173	0	5.8505	0.463255	0.0682996	2.52561	5.0725	1.96755	6.44193	1.75649	0.561843	0.00125782	0.0942278	0.0473059	0.000964627	0.0256397	0.0465934	0.0147002	0.20375	723.029		1000		6.34267	0.00613861		0.202597	128.782	723.029	0.00157318		1.38379	0.790596
0.2	1171.34	0.201365	0.214449	0	0.754911	0.0306394	0.00626367	0.213114	0	0.750212	0.0304487	0.00622468		59.3724	0.175301	17.8568	0.262297	0	5.80507	0.463998	0.0651893	2.50085	5.07678	1.97737	6.44397	1.75671	0.562447	0.00124892	0.0941545	0.0469332	0.000920583	0.0253851	0.0466268	0.0147718	0.203789	716.834		1000		6.34082	0.00612949		0.196198	129.502	716.834	0.00151502		1.33967	0.793838
0.2	1170.34	0.200238	0.213227	0	0.756288	0.0304853	0.00626176	0.2119	0	0.751581	0.0302956	0.0062228		59.4434	0.174089	17.8452	0.260436	0	5.75976	0.464744	0.0621699	2.47627	5.08082	1.98722	6.4459	1.75693	0.56305	0.00124014	0.0940818	0.0465618	0.000877836	0.0251325	0.0466582	0.0148435	0.203825	710.683		1000		6.33893	0.00612062		0.190002	130.227	710.683	0.00145901		1.29696	0.797124
0.2	1169.34	0.199117	0.212004	0	0.75766	0.0303352	0.00625982	0.210686	0	0.752947	0.0301465	0.00622087		59.514	0.172894	17.8338	0.258589	0	5.7146	0.465494	0.0592401	2.45188	5.08464	1.99711	6.44775	1.75714	0.563652	0.00123148	0.0940101	0.0461919	0.000836367	0.0248819	0.0466877	0.0149156	0.203859	704.58		1000		6.337	0.00611198		0.184002	130.955	704.58	0.00140507		1.25562	0.800452
0.2	1168.34	0.198002	0.210766	0	0.759052	0.0301819	0.00625783	0.209456	0	0.754331	0.0299942	0.00621891		59.5845	0.171714	17.8223	0.256758	0	5.66959	0.466246	0.0563985	2.42767	5.08822	2.00703	6.44952	1.75735	0.564252	0.00122293	0.0939385	0.0458234	0.000796153	0.0246333	0.046715	0.0149879	0.20389	698.525		1000		6.33503	0.00610315		0.178192	131.688	698.525	0.00135313		1.21559	0.803769
0.2	1167.34	0.196892	0.209528	0	0.760439	0.0300327	0.00625581	0.208226	0	0.755712	0.0298459	0.00621691		59.6548	0.17055	17.811	0.254941	0	5.62474	0.467003	0.0536435	2.40363	5.09156	2.01698	6.45118	1.75755	0.564852	0.0012145	0.0938676	0.0454563	0.000757174	0.0243866	0.0467402	0.0150605	0.203919	692.513		1000		6.33302	0.00609455		0.172565	132.426	692.513	0.00130311		1.17684	0.807131
0.2	1166.34	0.195789	0.208287	0	0.761833	0.0298794	0.00625374	0.206993	0	0.757099	0.0296937	0.00621488		59.7248	0.169401	17.7997	0.25314	0	5.58005	0.467762	0.050974	2.37978	5.09467	2.02697	6.45277	1.75775	0.56545	0.00120618	0.0937976	0.0450908	0.000719412	0.0241419	0.0467635	0.0151333	0.203946	686.549		1000		6.33098	0.00608572		0.167116	133.168	686.549	0.00125493		1.13932	0.810477
0.2	1165.34	0.194691	0.207034	0	0.763234	0.0297313	0.00625164	0.205748	0	0.758492	0.0295466	0.0062128		59.7945	0.168268	17.7885	0.251352	0	5.5355	0.468525	0.0483882	2.35613	5.09754	2.03698	6.45424	1.75795	0.566047	0.00119798	0.0937283	0.0447266	0.000682842	0.0238993	0.0467845	0.0152064	0.20397	680.628		1000		6.32889	0.00607718		0.161838	133.914	680.628	0.00120852		1.10299	0.813876
0.2	1164.34	0.193599	0.205777	0	0.764635	0.0295881	0.00624951	0.204499	0	0.759886	0.0294043	0.00621069		59.8641	0.167149	17.7774	0.249578	0	5.49111	0.469294	0.0458852	2.33265	5.10017	2.04703	6.45563	1.75814	0.566644	0.00118988	0.0936593	0.044364	0.000647449	0.0236585	0.0468035	0.0152797	0.203991	674.754		1000		6.32678	0.0060689		0.156726	134.665	674.754	0.00116382		1.06781	0.817326
0.2	1163.34	0.192512	0.20451	0	0.766048	0.0294413	0.00624733	0.203241	0	0.761292	0.0292585	0.00620855		59.9333	0.166046	17.7664	0.247818	0	5.44688	0.470066	0.0434635	2.30937	5.10255	2.05711	6.45692	1.75833	0.567238	0.0011819	0.0935915	0.0440028	0.000613212	0.0234199	0.0468204	0.0153533	0.20401	668.923		1000		6.32462	0.00606043		0.151774	135.421	668.923	0.00112076		1.03374	0.820764
0.2	1162.34	0.19143	0.203245	0	0.767456	0.029299	0.00624513	0.201984	0	0.762693	0.0291171	0.00620637		60.0024	0.164957	17.7555	0.246072	0	5.40281	0.470842	0.0411216	2.28628	5.10469	2.06722	6.45811	1.75852	0.567832	0.00117402	0.0935241	0.0436432	0.000580111	0.0231832	0.0468351	0.0154272	0.204026	663.136		1000		6.32243	0.0060522		0.146978	136.181	663.136	0.00107928		1.00075	0.824253
0.2	1161.34	0.190354	0.201971	0	0.768876	0.0291531	0.00624288	0.200718	0	0.764106	0.0289722	0.00620415		60.0712	0.163883	17.7446	0.24434	0	5.35891	0.471623	0.0388584	2.26337	5.10658	2.07737	6.45921	1.7587	0.568425	0.00116626	0.0934574	0.0432851	0.000548127	0.0229487	0.0468477	0.0155013	0.20404	657.394		1000		6.32021	0.00604377		0.142331	136.947	657.394	0.00103932		0.968804	0.827731
0.2	1160.34	0.189283	0.200686	0	0.770301	0.0290127	0.0062406	0.199441	0	0.765524	0.0288327	0.0062019		60.1398	0.162822	17.7338	0.242621	0	5.31518	0.47241	0.0366727	2.24065	5.10822	2.08756	6.46023	1.75887	0.569017	0.0011586	0.0933909	0.0429285	0.000517244	0.022716	0.046858	0.0155757	0.204052	651.696		1000		6.31795	0.00603564		0.137829	137.717	651.696	0.00100081		0.93786	0.831267
0.2	1159.34	0.188216	0.1994	0	0.771732	0.0288685	0.00623829	0.198164	0	0.766947	0.0286895	0.00619962		60.2082	0.161777	17.7232	0.240915	0	5.2716	0.4732	0.0345629	2.21814	5.10961	2.09777	6.46112	1.75905	0.569608	0.00115104	0.0933257	0.0425734	0.00048744	0.0224856	0.0468662	0.0156504	0.20406	646.04		1000		6.31566	0.00602731		0.133467	138.492	646.04	0.000963716		0.907889	0.834792
0.2	1158.34	0.187155	0.198109	0	0.773162	0.0287293	0.00623595	0.196881	0	0.76837	0.0285513	0.0061973		60.2763	0.160745	17.7125	0.239222	0	5.2282	0.473997	0.0325282	2.19581	5.11075	2.10801	6.46194	1.75921	0.570198	0.00114359	0.0932607	0.0422199	0.0004587	0.0222571	0.0468721	0.0157253	0.204066	640.427		1000		6.31334	0.00601925		0.129241	139.273	640.427	0.000927972		0.878859	0.838374
0.2	1157.34	0.186099	0.196815	0	0.774589	0.0285957	0.00623357	0.195596	0	0.76979	0.0284186	0.00619495		60.3441	0.159728	17.702	0.237541	0	5.18497	0.4748	0.0305671	2.17368	5.11164	2.1183	6.46264	1.75938	0.570787	0.00113626	0.0931967	0.0418679	0.000431005	0.0220307	0.0468759	0.0158006	0.20407	634.857		1000		6.31098	0.00601149		0.125146	140.058	634.857	0.000893528		0.85074	0.842018
0.2	1156.34	0.185048	0.195514	0	0.776037	0.0284491	0.00623116	0.194303	0	0.771231	0.0282729	0.00619257		60.4118	0.158724	17.6916	0.235875	0	5.14191	0.475608	0.0286785	2.15175	5.11225	2.12862	6.46326	1.75954	0.571375	0.00112901	0.0931333	0.0415175	0.000404338	0.0218065	0.0468773	0.0158761	0.204071	629.329		1000		6.30859	0.00600302		0.121178	140.849	629.329	0.000860337		0.823501	0.845579
0.2	1155.34	0.184001	0.194209	0	0.777473	0.0283174	0.00622871	0.193007	0	0.772661	0.0281421	0.00619016		60.4791	0.157734	17.6812	0.234219	0	5.09902	0.476422	0.0268611	2.13001	5.11262	2.13897	6.46377	1.75969	0.571962	0.00112187	0.0930708	0.0411688	0.000378682	0.0215842	0.0468765	0.0159519	0.204069	623.843		1000		6.30617	0.00599536		0.117333	141.646	623.843	0.000828352		0.797114	0.849276
0.2	1154.34	0.182959	0.192895	0	0.778923	0.028182	0.00622624	0.191701	0	0.774103	0.0280076	0.00618771		60.5463	0.156758	17.6709	0.232577	0	5.05631	0.477244	0.0251138	2.10847	5.11271	2.14935	6.46419	1.75984	0.572548	0.00111483	0.0930085	0.0408216	0.000354019	0.0213641	0.0468734	0.0160279	0.204065	618.399		1000		6.30372	0.00598751		0.113606	142.448	618.399	0.000797526		0.77155	0.852966
0.2	1153.34	0.181921	0.191579	0	0.780378	0.0280427	0.00622373	0.190394	0	0.775551	0.0278692	0.00618524		60.6132	0.155796	17.6608	0.230947	0	5.01377	0.478071	0.0234355	2.08713	5.11255	2.15977	6.4645	1.75999	0.573133	0.0011079	0.0929475	0.0404759	0.000330333	0.0211462	0.046868	0.0161043	0.204058	612.995		1000		6.30123	0.00597943		0.109994	143.256	612.995	0.000767817		0.746783	0.856645
0.2	1152.34	0.180888	0.190261	0	0.78183	0.0279089	0.00622119	0.189085	0	0.776996	0.0277363	0.00618273		60.68	0.154846	17.6507	0.229329	0	4.9714	0.478906	0.0218251	2.066	5.11211	2.17022	6.46471	1.76013	0.573718	0.00110106	0.0928868	0.0401318	0.000307608	0.0209304	0.0468602	0.0161809	0.204048	607.633		1000		6.29872	0.00597166		0.106493	144.069	607.633	0.000739183		0.722788	0.86039
0.2	1151.34	0.179858	0.188935	0	0.783294	0.0277715	0.00621862	0.187767	0	0.778453	0.0275999	0.00618019		60.7465	0.15391	17.6407	0.227722	0	4.92922	0.479747	0.0202813	2.04506	5.11139	2.18071	6.46482	1.76027	0.574302	0.00109431	0.0928269	0.0397894	0.000285827	0.0207166	0.04685	0.0162579	0.204035	602.31		1000		6.29618	0.00596369		0.1031	144.888	602.31	0.000711584		0.699538	0.864128
0.2	1150.34	0.178834	0.187604	0	0.784756	0.0276396	0.00621603	0.186445	0	0.779908	0.0274688	0.00617763		60.8127	0.152987	17.6308	0.226128	0	4.8872	0.480597	0.0188031	2.02433	5.11041	2.19124	6.46483	1.7604	0.574885	0.00108767	0.0927678	0.0394485	0.000264976	0.0205051	0.0468374	0.0163352	0.20402	597.027		1000		6.2936	0.00595602		0.099811	145.714	597.027	0.00068498		0.67701	0.867933
0.2	1149.34	0.177813	0.186266	0	0.78623	0.0275041	0.0062134	0.185116	0	0.781375	0.0273342	0.00617503		60.8787	0.152076	17.621	0.224545	0	4.84537	0.481453	0.0173895	2.0038	5.10915	2.20179	6.46473	1.76053	0.575467	0.00108112	0.0927094	0.0391093	0.000245037	0.0202957	0.0468224	0.0164126	0.204002	591.785		1000		6.291	0.00594815		0.0966225	146.545	591.785	0.000659335		0.65518	0.871733
0.2	1148.34	0.176796	0.184926	0	0.787699	0.0273744	0.00621074	0.183785	0	0.782837	0.0272054	0.0061724		60.9446	0.151179	17.6112	0.222974	0	4.80372	0.482319	0.0160394	1.98348	5.1076	2.21239	6.46453	1.76065	0.576049	0.00107466	0.0926514	0.0387716	0.000225997	0.0200885	0.046805	0.0164905	0.203982	586.582		1000		6.28837	0.0059406		0.0935314	147.383	586.582	0.000634613		0.634025	0.875605
0.2	1147.34	0.175783	0.183584	0	0.789176	0.0272405	0.00620805	0.182451	0	0.784307	0.0270724	0.00616975		61.0102	0.150295	17.6016	0.221414	0	4.76224	0.483193	0.0147517	1.96337	5.10577	2.22302	6.46422	1.76077	0.57663	0.00106831	0.0925947	0.0384356	0.000207839	0.0198835	0.0467851	0.0165686	0.203958	581.417		1000		6.2857	0.00593281		0.0905345	148.228	581.417	0.00061078		0.613525	0.879467
0.2	1146.34	0.174773	0.182235	0	0.790662	0.027103	0.00539843	0.181256	0	0.786417	0.0269575	0.00536944		61.0756	0.149423	17.592	0.219866	0	4.72095	0.484075	0.0135253	1.94346	5.10367	2.23368	6.4638	1.76088	0.577211	0.00106204	0.0925382	0.0381012	0.000190548	0.0196806	0.0467627	0.016647	0.203932	576.291		1000		5.48549	0.00592959		0.0880782	149.079	576.291	0.000590818		0.515836	0.884035
Notes:
Mineral modes and magmas composition are estimated by alphaMELTS
Reference for primitive melt
Tamura, Y., et al., Mission Immiscible: Distinct Subduction Components Generate Two Primary Magmas at Pagan Volcano, Mariana Arc. Journal of Petrology, 2013. 55(1): p. 63-101.
Reference for SCSS
Fortin, M.A., et al., The effect of water on the sulfur concentration at sulfide saturation (SCSS) in natural melts. Geochimica Et Cosmochimica Acta, 2015. 160: p. 100-116.
Reference for partition coefficient
Liu, X., et al., Partitioning of Cu between mafic minerals, Fe–Ti oxides and intermediate to felsic melts. Geochimica et Cosmochimica Acta, 2015. 151: p. 86-102.
Kelemen, P.B., et al., High-field-strength element depletions in arc basalts due to mantle–magma interaction. nature, 1990. 345(3275): p. 521-524.
McDade, P., J.D. Blundy, and B.J. Wood, Trace element partitioning between mantle wedge peridotite and hydrous MgO-rich melt. American Mineralogist, 2003. 88(11-12): p. 1825-1831.
Horn, I., et al., Experimentally determined partitioning of high field strength- and selected transition elements between spinel and basaltic melt. Chemical Geology, 1994. 117(1): p. 193-218.
[truncated: 5 more columns]
