# Supplementary material for: Oxidized primary arc magmas: Constraints from Cu/Zr systematics in global arc volcanics
Source: Sci Adv. 2022 Mar 23;8(12):eabk0718. doi: 10.1126/sciadv.abk0718 (PMC8942352; doi:10.1126/sciadv.abk0718)
Supplement: Supplementary file 2 — Tables S1 to S10 [file sciadv.abk0718_tables_s1_to_s10.zip › sciadv.abk0718_table_s4.xlsx]

## Sheet: Parameters of primary arc magma
Table S4.Calculation of Cu/Zr ratios in primary arc magmas
arc	Crustal thickness (km)	reference	Mean [Fe6.0]	Mean [Zr6.0]	Mean [Cu6.0]	Ol-added(%)	Zr90	Cu90	Mean[Cu/Zr] in primary magmas	Number of volcanic samples used for the estimation of Cu/Zr in primary magmas	Estimated mantle melting degree (F)
(N)Scotia	15	Turner,2015(2001,AGU)	9.75937	37.5	118.231	27.4	29.4349	92.8028	3.15846	35	0.200376
(C)Scotia	15	Turner,2015(2001,AGU)	10.4544	59.1429	157.429	31.6	44.9414	119.627	2.51812	8	0.122028
(S)Scotia	15	Turner,2015(2001,AGU)	9.42581	44.5455	103.273	25.3	35.551	82.4204	2.43256	8	0.161311
(S)Tonga	17	Turner,2015(besset,2016)	9.93753	32.4	98.0969	28.4	25.2336	76.3995	3.83785	38	0.238182
Kermadec	17.5	Turner,2015(besset,2016)	9.57945	32.995	116.292	26.2	26.145	92.149	4.29245	54	0.228949
(N)Izu	20	Turner,2015(calvert,2008)	10.917	24.9817	167.267	34.6	18.5599	124.269	5.22942	3	0.333425
(C)Izu	20	Turner,2015(calvert,2008)	10.7923	42.6421	119.389	33.8	31.87	89.2298	3.63715	14	0.183026
Mariana	20	Turner,2015(calvert,2008)	9.01386	43.3333	92.3333	22.9	35.259	75.1288	3.55467	30	0.162868
Nicaragua	24.6	turner,2015(mackenzie,2008)	10.3036	62.3292	133.765	30.7	47.6887	102.345	3.4401	21	0.11346
New Brtitain	25	Turner,2015(finlayson1972)	8.91941	27.5	116.875	22.4	22.4673	95.4861	4.37066	16	0.270795
Kuril	25	Turner,2015(schellart,2003)	-	-		-	-		1.34627	-
Kyuku	25	Turner,2015(Nakamura & Umedu 2009)	-	-		-	-		-	-
(N)Vanuatu	27	Turner,2015(calvert,2008)	9.6916	74.4083	165.25	15.6	64.3671	142.95	2.50167	31	0.0771444
(S)Vanuatu	27	Turner,2015(calvert,2008)	-	-		-	-		4.36423	6
Java	30	Syracuse,2010	11.9381	34.9167	99.6667	41.3	24.711	70.5355	2.96568	23	0.243784
Bali	30	Syracuse,2010	-	-		-	-		1.19265	2
Kamchatka	31	levin,2002	8.80295	69.1857	98.2857	21.6	56.8961	80.8271	2.70957	13	0.0907793
N-honshu	32	Turner,2015(iwasaki,2001)	-	-		-	-		1.91777	9
S-Chile	32	Syracuse,2010	9.14054	78.3727	114.95	23.6	63.4083	93.0012	1.52358	5	0.0787144
(N)Lesser Antilles	32	Sevilla,2010	8.36766	57.82	69.008	19.2	48.5067	57.8926	1.45182	5	0.111097
(C)Lesser Antilles	32	Sevilla,2010	9.72246	39.871	85.7542	27.1	31.3698	67.4699	3.17628	2	0.18637
(S)Lesser Antilles	32	Sevilla,2010	8.7708	81	118.25	21.5	66.6667	97.3251	1.24874	21	0.0735626
El Salvador	35	Turner,2015(mackenzie,2008)	-	-		-	-		-	-
(E)Aleutian	36	Turner,2015(calvert,2008)	8.72824	65.2	104.875	21.3	53.751	86.4592	1.24006	4	0.0976529
(C)Aleutian	36	Turner,2015(calvert,2008)	8.7098	43.7	103.75	21.2	36.0561	85.6023	2.66356	5	0.158678
(W)Aleutian	36	Turner,2015(calvert,2008)	9.95709	75.0368	118.884	28.5	58.3944	92.5169	1.51265	19	0.0877651
Costa Rica	37.9	Turner,2015(mackenzie,2008)	8.88064	34.6368	97.1668	22.1	28.3676	79.5797	2.55915	4	0.208919
SC-Chile	40	Syracuse,2010	9.06081	97.6644	83.8678	23.1	79.3374	68.1298	1.04253	43	0.0575509
Cascades	42.3	Turner,2015(miller,1992)	8.40909	149.753	57.1737	19.5	125.316	47.8441	0.425184	112	0.0266412
Guatemala	43	Turner,2015(mackenzie,2008)	8.52716	99.1509	63.9412	20.1	82.557	53.24	1.11443	5	0.0542655
C-Chile	45	Syracuse,2010	8.26373	86.1176	69.7528	18.6	72.6118	58.8135	0.960177	5	0.065354
Mexcico	45	Turner,2015(Syracuse,2010)	6.60336	180.698	30.7363	9.9	164.42	27.9675	0.2345	50	0.0139565
Ecuador	46	Poveda,2013	8.01949	122.477	55.3763	17.2	104.502	47.2494	0.599207	14	0.0372642
Colombia	46	Poveda,2013	-	-		-	-		-	-
Peru	60	Beck,1996	-	-		-	-		0.446089	2
arc segments excluded in the synthesis
(N)Tonga	17	Turner,2015(besset,2016)	9.82337	13.052	132.16	27.7	10.2209	103.492	11.3598	37	0.627241
(S)Izu	20	Turner,2015(calvert,2008)	10.217	16.6792	173.386	30.1	12.8203	133.271	9.77963	64	0.494649
Notes:
Mean[Cu/Zr] is the average Cu/Zr of volcanics with MgO over 6 wt.%. The mean Cu/Zr values of arcs with at least three samples with MgO over 6 wt.% are considered to be representative to be used in the plots in the main text.
Mean [Fe6.0], [Zr6.0] and [Cu6.0] are the average FeO, Zr and Cu contents of samples with MgO between 5.5 and 6.5 wt.%
Ol-added(%) is the estimated amount of olivine that need to be added to melt composition at MgO of 6 wt.% to be in equilibrium with Fo90 olivine
Mantle melting degree (F) of arc segments are calculated by the expression :F=(C0/CL-D)/(1-D) with Zr90 and bulk DZr of 0.02614 (Supplementary Table S2)
Reference of crustal thickness
Syracuse, E. M. , Keken, P. E. V. , & Abers, G. A. . (2010). The global range of subduction zone thermal models. Physics of the Earth & Planetary Interiors, 183(1-2), 73-90.
Turner, S. J. , & Langmuir, C. H. . (2015). The global chemical systematics of arc front stratovolcanoes: evaluating the role of crustal processes. Earth and Planetary Science Letters, 422, 182-193.
