# Supplementary material for: Oxidized primary arc magmas: Constraints from Cu/Zr systematics in global arc volcanics
Source: Sci Adv. 2022 Mar 23;8(12):eabk0718. doi: 10.1126/sciadv.abk0718 (PMC8942352; doi:10.1126/sciadv.abk0718)
Supplement: Supplementary file 2 — Tables S1 to S10 [file sciadv.abk0718_tables_s1_to_s10.zip › sciadv.abk0718_table_s5.xlsx]

## Sheet: Parameters of primaryMORB magma
Table S5. Calculation of Cu/Zr ratios in primary MORB magmas
MORB segments	Mean [Fe8.5]	Mean [Zr8.5]	Ol-added(%)	Zr90	Mean[Cu/Zr] in primary magmas	Number of MORB samples used for the estimation of Cu/Zr in primary magmas	Estimated mantle melting degree (F)
AFAR20	10.2058	79.1	18.3	66.8639	1.67043	3	0.418768
EPRR11	9.76198	64.5717	15.9	55.7133	1.32765	4	0.486007
EPRR14	9.05208	84.093	12.5	74.7493	0.970252	12	0.625462
EPRR21	9.05179	67.3043	12.5	59.8261	1.22677	3	0.625462
EPRR25	9.16355	104.663	13	92.622	0.817343	14	0.600379
EPRR26	9.74924	91.6806	15.9	79.1032	0.927371	7	0.486007
EPRR29	9.34035	92.8	13.9	81.475	0.838768	3	0.559777
EPRR30	9.67325	101.41	15.6	87.7251	0.775074	4	0.495867
EPRR33	9.85515	104.642	16.5	89.8212	0.785013	3	0.467364
GAKK10	8.76192	109.559	11.1	98.613	0.866797	24	0.707716
GAKK11	8.1591	119.236	8.2	110.199	0.595271	5	0.967446
GAKK12	-	-	-	-	0.777123	3	-
GAKK13	9.30953	79.1051	13.8	69.5124	1.35518	7	0.564027
GAKK15	11.2872	68.9731	24	55.6235	1.47325	11	0.312971
GAKK16	9.44422	103.537	14.4	90.5039	0.695026	4	0.539414
GAKK7	7.92651	104.943	7.2	97.8942	0.668883	9	1.10552
GAKK8	8.60884	121.254	10.4	109.832	0.598529	6	0.757147
JUAN11	9.53919	74.7208	14.9	65.0311	0.959807	4	0.520417
JUAN15	8.81941	88.8543	11.4	79.7615	0.73375	15	0.688389
MARR120	8.76949	86.1	11.1	77.4977	0.841862	9	0.707716
MARR122	9.10932	110.667	12.7	98.1958	0.740316	5	0.615192
MARR155	10.2914	87.2733	18.8	73.4624	0.863194	6	0.40692
MARR163	10.3136	99.3475	18.9	83.5555	0.698286	4	0.404626
MARR170	10.0982	104.667	17.7	88.9266	0.772832	4	0.433868
MARR195	10.1389	109.031	17.9	92.4778	0.782546	4	0.428722
MARR20	9.44474	43.9	14.4	38.3741	2.66819	4	0.539414
MARR214	8.87222	81.8437	11.6	73.3366	0.976126	3	0.67606
MARR227	-	-	-	-	1.28414	3	-
MARR228	9.79728	84.9643	16.2	73.119	0.937149	3	0.476513
MARR23	10.5165	39.6667	19.8	33.1107	3.12708	3	0.385021
MARR232	9.6582	89.3	15.5	77.316	0.661194	4	0.499238
MARR238	9.78443	98.8	16.1	85.0991	0.742721	3	0.479638
MARR24	9.0501	27.3333	12.5	24.2963	4.35797	8	0.625462
MARR240	9.54155	92.75	14.9	80.7224	0.932299	3	0.520417
MARR245	10.2279	102.924	18.4	86.9291	0.633564	4	0.416347
MARR249	10.3732	99.08	19.1	83.1906	0.884311	5	0.40011
MARR25	-	-	-	-	3.15879	3	-
MARR251	10.5278	100.433	20	83.6944	0.656675	3	0.380903
MARR27	10.7142	64.6156	20.9	53.4455	2.37371	14	0.363351
MARR35	11.5976	69.5867	25.7	55.3593	1.82858	3	0.290502
MARR37	-	-	-	-	2.3314	4	-
MARR38	10.6519	51.14	20.6	42.4046	2.23515	3	0.369032
MARR41	11.0338	49.414	22.6	40.3051	2.5951	6	0.334012
MARR42	11.1028	49.0375	23	39.8679	2.20504	5	0.327739
MARR43	10.8491	55.845	21.6	45.9252	1.78257	4	0.350711
MARR46	10.9779	56.5438	22.4	46.1959	1.69388	18	0.337232
MARR47	10.754	52.822	21.2	43.5825	1.63489	5	0.357832
MARR76	-	-	-	-	1.97667	3	-
MARR88	9.90092	71.25	16.8	61.0017	1.67639	5	0.458541
MARR89	8.99811	50.3478	12.2	44.8733	1.83767	18	0.641499
MARR93	10.2095	66.64	18.3	56.3314	2.05472	4	0.418768
MARR95	9.21872	46.386	13.3	40.9409	2.4993	11	0.586235
PARR13	9.84138	79.3398	16.4	68.1614	0.852098	4	0.470376
PARR38	9.73623	90.3333	15.8	78.0081	0.855678	3	0.489252
SEIR1	8.03734	66.964	7.7	62.1764	1.0246	4	1.032
SEIR51	9.05159	83.1667	12.5	73.9259	0.779005	3	0.625462
SEIR58	-	-	-	-	0.907669	3	-
SEIR65	7.84008	98.841	6.8	92.5478	0.577985	4	1.17212
SEIR67	8.35165	90.9952	9.2	83.329	0.76835	9	0.859388
SEIR68	8.71417	100.993	10.8	91.1486	0.74396	5	0.728116
SEIR70	9.24206	129.229	13.4	113.959	0.566412	5	0.58166
Notes:
Mean[Cu/Zr] is the average Cu/Zr ratio of samples with MgO>8 wt.%
Mean [Fe8.5] and Mean [Zr8.5] are the average values of samples with MgO between 8 and 9 wt.%
MORB segment and Cu dataset are from Gale et al. (2013).
Mantle melting degree (F) of MORB segments are calculated by the expression :F=(C0/CL-D)/(1-D) with Zr90 and bulk DZr =0.026
Reference of MORB data
Gale, A., et al., The mean composition of ocean ridge basalts. Geochemistry, Geophysics, Geosystems, 2013. 14(3): p. 489-518.
