# Supplementary material for: Oxidized primary arc magmas: Constraints from Cu/Zr systematics in global arc volcanics
Source: Sci Adv. 2022 Mar 23;8(12):eabk0718. doi: 10.1126/sciadv.abk0718 (PMC8942352; doi:10.1126/sciadv.abk0718)
Supplement: Supplementary file 2 — Tables S1 to S10 [file sciadv.abk0718_tables_s1_to_s10.zip › sciadv.abk0718_table_s6.xlsx]

## Sheet: SCSS
Table S6. Estimation of sulfur contents at sulfide saturation (SCSS) in primitive melt
primtive magmas composition											SCSS
	SiO2	TiO2	Al2O3	FeO	MgO	CaO	Na2O	K2O	H2O		1Gpa		1.5Gpa		2Gpa		2.5Gpa
arc magma
											1100℃	1200℃	1200℃	1300℃	1200℃	1300℃	1300℃
Kermadec	46.8356	0.524503	14.0665	9.34831	14.1652	9.69224	1.21633	0.231775	3.9196		1159.98	1569.7	1395.52	1830.83	1240.66	1639.89	1468.86
(N) S Sandwich	47.8263	0.549979	13.3951	9.50852	14.4218	8.79524	1.47705	0.11038	3.91564		1156.66	1565.21	1391.53	1825.6	1237.12	1635.2	1464.66
(C) S Sandwich	48.2863	0.729139	11.6131	10.1499	15.3852	7.97696	1.67723	0.265721	3.91652		1215.2	1644.43	1461.96	1918	1299.73	1717.96	1538.79
(S) S Sandwich	47.3795	0.476117	14.1664	9.18417	13.9276	9.19595	1.58659	0.171715	3.91197		1134.6	1535.36	1364.99	1790.78	1213.52	1604.02	1436.73
(N)Tonga	48.5256	0.318751	12.8196	9.58721	14.5391	9.07788	1.02308	0.18549	3.92333		1135.27	1536.27	1365.79	1791.84	1214.24	1604.96	1437.58
(S)Tonga	49.0859	0.470173	12.0207	9.67726	14.66	8.48099	1.34678	0.341585	3.91663		1136.32	1537.68	1367.05	1793.49	1215.36	1606.44	1438.9
Bismarck(New Britain)	47.8083	0.520006	14.5849	8.69351	13.1871	9.2928	1.66947	0.332257	3.91158		1076.26	1456.41	1294.8	1698.7	1151.13	1521.54	1362.85
Mariana	47.4286	0.581855	14.0352	8.84106	13.3943	9.67	1.70419	0.408366	3.93633		1120.82	1516.72	1348.42	1769.04	1198.79	1584.54	1419.28
(N)Izu	46.2934	0.517138	12.8623	10.4764	15.8746	8.89598	1.06194	0.133253	3.88503		1260.56	1705.81	1516.52	1989.58	1348.24	1782.08	1596.22
(C)Izu	47.1202	0.632714	12.3769	10.4254	15.7964	7.96723	1.55134	0.223135	3.9067		1238.44	1675.88	1489.91	1954.67	1324.58	1750.81	1568.22
(S)Izu	45.5895	0.469521	14.2027	9.85614	14.9522	9.87072	1.08763	0.0858405	3.8857		1232.42	1667.73	1482.67	1945.18	1318.15	1742.31	1560.6
Nicaragua	46.7439	0.778306	12.9824	10.0271	15.2065	8.19816	1.76229	0.379463	3.92191		1214.75	1643.82	1461.41	1917.29	1299.25	1717.33	1538.22
(N)Vanuatu	47.6256	0.689529	12.6229	9.46803	14.3346	8.20411	2.20714	0.922809	3.92529		1135.63	1536.76	1366.23	1792.41	1214.63	1605.47	1438.03
(N)Lesser	48.146	0.667546	15.6603	8.14238	12.355	8.4944	2.15681	0.467446	3.91015		998.553	1351.26	1201.32	1576.05	1068.01	1411.68	1264.45
(C)Lesser	45.9261	0.67311	14.8531	9.441	14.3114	8.82527	1.71302	0.354859	3.90206		1157.8	1566.76	1392.9	1827.4	1238.34	1636.81	1466.11
(S)Lesser	47.0204	0.751708	14.4221	8.56658	12.9963	9.48835	2.12454	0.70966	3.92037		1096.79	1484.2	1319.5	1731.1	1173.08	1550.56	1388.85
(S)Chile	48.4068	0.833168	14.0344	8.89593	13.4768	7.54388	2.41522	0.487847	3.90599		1066.69	1443.46	1283.29	1683.59	1140.89	1508	1350.73
Java	43.3338	0.899328	12.6291	11.4218	17.3125	8.3192	1.6321	0.537877	3.91427		1420.89	1922.78	1709.42	2242.65	1519.73	2008.76	1799.26
Kamchatka	48.28	0.669226	14.5057	8.58626	13.0085	8.35383	2.18131	0.500195	3.91509		1046.39	1416	1258.87	1651.56	1119.18	1479.32	1325.04
(E)Aleution	47.2745	0.73438	15.3175	8.47915	12.8643	8.81256	2.0645	0.553548	3.89955		1049.05	1419.59	1262.06	1655.75	1122.02	1483.07	1328.39
(C)Aleution	47.7164	0.595134	15.3473	8.43099	12.787	8.73866	2.1	0.39876	3.88581		1039	1405.99	1249.97	1639.89	1111.27	1468.86	1315.67
(W)Aleution	45.9924	0.76437	13.9148	9.62688	14.5859	8.20518	2.1842	0.837402	3.88895		1159.54	1569.11	1395	1830.15	1240.2	1639.28	1468.31
(N)Costa Rica	48.2451	0.536649	15.3507	8.65231	13.1192	7.93223	1.94503	0.308614	3.91021		1018.47	1378.22	1225.28	1607.49	1089.32	1439.84	1289.68
(SC) Chile	48.2986	0.82105	14.3157	8.84229	13.3884	7.41673	2.43519	0.565549	3.91655		1050.85	1422.03	1264.24	1658.6	1123.95	1485.62	1330.68
Cascades	49.2509	1.15937	14.2318	8.18989	12.4286	7.09581	2.99504	0.735535	3.91291		1001.63	1355.42	1205.02	1580.91	1071.3	1416.03	1268.35
Guatemala	48.5747	0.790958	15.1725	8.28537	12.5541	7.22055	2.85767	0.641676	3.90247		991.989	1342.38	1193.42	1565.69	1060.99	1402.4	1256.14
(C)Chile	49.4083	0.802005	14.8848	7.99716	12.1312	7.32011	2.85877	0.707086	3.8906		960.658	1299.98	1155.73	1516.24	1027.48	1358.11	1216.47
Mexico	53.9183	0.95078	14.2433	6.2992	9.54607	6.21728	3.40229	1.51123	3.91153		745.982	1009.48	897.459	1177.41	797.873	1054.62	944.626
Ecuador	51.7367	0.657415	13.642	7.74769	11.7351	6.48907	2.84214	1.25996	3.88996		865.501	1171.21	1041.25	1366.05	925.705	1223.58	1095.97
										Ave. SCSS	1395.5
MORB magma											1Gpa	1.5Gpa		2Gpa		2.5Gpa
											1300℃	1300℃	1400℃	1300℃	1400℃	1400℃
AII0112-25-003-004	48.637	0.854489	17.1463	8.51323	9.88752	12.7768	2.17469	0.0100146	0		1348.34	1207.72	1533.85	1081.76	1382.96	1246.91
AII0112-25-002-001	48.2189	0.8852	17.3324	8.44063	9.79222	13.0318	2.2788	0.0200253	0		1365.8	1223.36	1553.72	1095.77	1400.87	1263.05
END0113-026-001	47.7758	0.817874	17.9134	9.48534	9.89427	11.3305	2.78276	0	0		1388.18	1243.4	1579.17	1113.72	1423.82	1283.75
HLY0102-073-012	50.1333	1.32215	17.3485	7.94591	8.56321	11.259	3.25085	0.177089	0		1234.86	1106.08	1404.76	990.719	1266.57	1141.97
HLY0102-078-004	50.1244	1.37054	16.8256	8.44465	8.74567	11.09	3.22683	0.172272	0		1282.88	1149.08	1459.39	1029.24	1315.82	1186.37
POL0059-270-014	49.9496	1.54282	16.7077	8.3341	8.7632	10.9156	3.33635	0.450659	0		1265.67	1133.67	1439.81	1015.43	1298.16	1170.45
HLY0102-079-028	50.2953	1.35907	16.9282	8.1399	8.61276	11.1335	3.27717	0.254121	0		1248.18	1118	1419.91	1001.4	1280.22	1154.28
POL0059-270-008	50.1147	1.5572	16.5427	8.39156	8.90323	10.8199	3.25866	0.412003	0		1268.93	1136.59	1443.52	1018.05	1301.51	1173.47
HLY0102-077-001	50.0221	1.50386	16.7589	8.51627	8.82231	10.7857	3.30029	0.290564	0		1280.91	1147.32	1457.15	1027.67	1313.8	1184.55
POL0059-199-008	49.9151	1.05608	16.9947	8.30746	9.32961	11.0996	3.05415	0.243301	0		1255.59	1124.64	1428.35	1007.35	1287.83	1161.14
HLY0102-027-029	49.3172	1.06459	17.0435	8.65364	9.13235	12.057	2.66253	0.0691646	0		1326.26	1187.94	1508.73	1064.04	1360.31	1226.48
HLY0102-027-001	49.2186	1.07033	17.1623	8.60443	9.18687	12.0475	2.64825	0.0616823	0		1322.79	1184.83	1504.79	1061.26	1356.75	1223.28
HLY0102-027-015	49.3865	1.06048	17.0818	8.60393	9.08849	11.9972	2.72705	0.0545172	0		1320.88	1183.12	1502.61	1059.73	1354.79	1221.51
HLY0102-027-007	49.2655	1.06941	17.163	8.66026	9.16881	12.0747	2.54975	0.0486048	0		1321.5	1183.68	1503.32	1060.23	1355.43	1222.09
HLY0102-027-032	49.3176	1.09189	17.1046	8.66383	9.05826	11.9792	2.73163	0.0530045	0		1326.87	1188.48	1509.42	1064.53	1360.93	1227.05
HLY0102-R015	50.1024	1.22656	17.1733	7.69083	8.90597	11.5555	3.14689	0.198586	0		1232.06	1103.57	1401.58	988.471	1263.69	1139.37
HLY0102-R016	50.1673	1.19318	17.2815	7.79538	8.76848	11.5447	3.07555	0.173837	0		1227.08	1099.1	1395.91	984.475	1258.58	1134.77
HLY0102-064-004	49.8293	1.19285	17.5605	8.01372	8.73111	11.3927	3.08006	0.199692	0		1232.57	1104.02	1402.15	988.878	1264.21	1139.84
HLY0102-061-sg2	50.1352	1.32324	17.8875	7.8541	8.61565	10.9816	3.05931	0.143442	0		1194.68	1070.09	1359.06	958.484	1225.36	1104.81
HLY0102-063-027	50.5828	1.2981	16.8651	7.94785	8.16548	11.5464	3.33254	0.261703	0		1236.9	1107.9	1407.08	992.353	1268.66	1143.85
NAUNAZC-019-001	50.0959	0.918356	16.2478	8.54778	9.12302	13.0589	1.99818	0.0100918	0		1325.71	1187.45	1508.11	1063.61	1359.75	1225.98
EWI0004-073-001	48.3849	0.917895	16.8348	8.94595	10.0936	12.4816	2.26931	0.0718428	0		1391.47	1246.35	1582.91	1116.36	1427.19	1286.79
EWI9309-045-003	49.862	0.962388	16.0203	9.16048	9.52845	12.064	2.37255	0.029858	0		1370.26	1227.35	1558.79	1099.34	1405.44	1267.17
EWI9309-045-001b	49.3148	0.920276	16.775	8.80265	9.47284	12.3237	2.35071	0.040012	0		1342.12	1202.15	1526.78	1076.77	1376.58	1241.16
TRI0154-018-002	50.4574	0.912419	15.8924	8.91356	9.31918	12.2596	2.16559	0.0797813	0		1323.78	1185.72	1505.92	1062.06	1357.77	1224.2
ALV0530-003	49.6622	0.854531	16.2659	8.82353	10.0457	12.3013	1.94754	0.0993641	0		1328.9	1190.31	1511.74	1066.17	1363.02	1228.93
ALV0527-001-001	48.0636	0.685204	16.8123	8.94737	10.9633	12.4727	1.9861	0.0695134	0		1392.06	1246.88	1583.59	1116.84	1427.8	1287.34
ABP0016-028-001	49.7151	0.923442	15.8461	8.98969	9.93705	12.4674	2.02151	0.09981	0		1365.77	1223.33	1553.68	1095.75	1400.84	1263.03
DUF0023-004	50.4783	1.39398	16.86	7.83476	9.46276	10.2869	3.59177	0.091575	0		1241.88	1112.36	1412.74	996.348	1273.76	1148.45
HAK9303-R002-H	50.17	0.805938	16.9557	7.79826	9.23716	12.5879	2.37469	0.0703999	0		1243.2	1113.54	1414.25	997.407	1275.12	1149.67
AII0093-5-006-013	50.6817	1.29443	17.1696	7.94907	8.92443	9.98231	3.81852	0.179882	0		1209.92	1083.73	1376.39	970.706	1240.98	1118.9
										Ave. SCSS	1251.03
notes:
Primary magma composition of arc segments are estimated by correctting the averaged 6 wt.% MgO-equivalent compositions to be in equilibrium with Fo90 and contain ~4 wt.% H2O
Primitive MORB magmas compostion collected from Gale et al. (2014)
Calculation of the SCSS from equation in Fortin et al. (2015)
reference
Gale A , Dalton C A , Langmuir C H , et al. The mean composition of ocean ridge basalts[J]. Geochemistry Geophysics Geosystems, 2013, 14(3):489-518.
Fortin, M. A. , Riddle, J. , Desjardins-Langlais, Y. , & Baker, D. R. . (2015). The effect of water on the sulfur concentration at sulfide saturation (scss) in natural melts. Geochimica et Cosmochimica Acta, 160, 100-116.
Reference for P and T of mantle melting region
A, Cin Ty A. Lee , et al. "Constraints on the depths and temperatures of basaltic magma generation on Earth and other terrestrial planets using new thermobarometers for mafic magmas - ScienceDirect." Earth and Planetary Science Letters 279. 1–2(2009):20-33.
