# Supplementary material for: Oxidized primary arc magmas: Constraints from Cu/Zr systematics in global arc volcanics
Source: Sci Adv. 2022 Mar 23;8(12):eabk0718. doi: 10.1126/sciadv.abk0718 (PMC8942352; doi:10.1126/sciadv.abk0718)
Supplement: Supplementary file 2 — Tables S1 to S10 [file sciadv.abk0718_tables_s1_to_s10.zip › sciadv.abk0718_table_s7.xlsx]

## Sheet: melt inclusion
Table S7. Estimation of sulfur contents in primary arc magmas by melt inclusion compositions
SAMPLE NAME	arc	crustal thickness (km)	reference	TYPE OF MATERIAL	HOSTMINERAL (INCLUSION)	S (ppm)	Fo-olivine	SIO2(WT%)	TIO2(WT%)	AL2O3(WT%)	FEOT(WT%)	CAO(WT%)	MGO(WT%)	K2O(WT%)	NA2O(WT%)	P2O5(WT%)	Mg#	Fo-in equilibrium with melt	corrected to Fo90	add ol (%)	S in corrected primary magma (ppm)	average of S in primary magmas (ppm)	average S content in primary magmas excluding the exotic high value(ppm)
samp. 10	Cascades	42.3	Anderson 1974	melt inclusion	olivine	1100	87	49	1.73	18.1	8.5	11.1	7.6	0.27	3		61.4393	85.5134		13.2	971.731	2050.36	1992.22
samp. 11	Cascades	42.3	Anderson 1974	melt inclusion	olivine	1000	85	48.4	0.96	18	8	12.4	7.2	0.16	2.6	0.11	61.5945	85.5945		12.2	891.266
samp. 18	Cascades	42.3	Anderson 1974	melt inclusion	olivine	1000	88	51.2	0.69	18.2	5.2	10.9	5.4	0.4	3.2	0.15	64.9188	87.2707		5.3	949.668
samp. 20	Cascades	42.3	Anderson 1974	melt inclusion	olivine	1100	90	49.1	0.56	17.4	6.1	12.2	6.8	0.25	2.3		66.5158	88.0377		4.7	1050.62
samp. 22	Cascades	42.3	Anderson 1974	melt inclusion	olivine	2500	93	54.5	0.85	15.1	4.5	12.1	6.7	0.27	1.9		72.6267	90.766		0	2500
samp. 23	Cascades	42.3	Anderson 1974	melt inclusion	olivine	3000	91.8	53.8	0.59	13.2	4.4	12.2	5	0.26	2.1		66.9421	88.2384		3	2912.62
samp. B45	Luzon	28	Metrich 1999	melt inclusion	olivine	2320	89.3	46.98	0.64	14.03	7.93	17.5	8.95	0.96	2.5	0.17	66.7907	88.1673		5.8	2192.82
samp. B45	Luzon	28	Metrich 1999	melt inclusion	olivine	2950	89.3	44.92	0.77	15.68	9.06	17.36	8.79	0.83	2.44	0.64	63.355	86.496		11.4	2648.11
samp. B45	Luzon	28	Metrich 1999	melt inclusion	olivine	3200	88.6	44.33	0.73	16.74	7.3	18.07	8.18	0.91	2.72	0.37	66.6312	88.0921		5.4	3036.05
samp. B45	Luzon	28	Metrich 1999	melt inclusion	olivine	3120	87.8	45.44	0.65	15.6	9.14	16.4	9.09	0.87	2.29	0.14	63.9282	86.7827		10.7	2818.43
samp. B45	Luzon	28	Metrich 1999	melt inclusion	olivine	2290	87.2	44.96	0.69	16.88	8.17	16.62	8.02	0.99	2.53	0.23	63.6268	86.6324		10	2081.82
samp. B45	Luzon	28	Metrich 1999	melt inclusion	olivine	1720	86.6	48.1	0.7	16.55	7.83	15.29	7.84	1.18	2.68	0.17	64.0839	86.8601		9.1	1576.54
samp. B45	Luzon	28	Metrich 1999	melt inclusion	olivine	2410	85.4	46.9	0.77	16.99	8.23	15.42	8.13	1.04	2.5	0.2	63.7726	86.7052		9.9	2192.9
samp. B45	Luzon	28	Metrich 1999	melt inclusion	olivine	1790	87.2	49.09	0.67	16.09	7.58	13.44	8.02	1.12	2.62	0.18	65.3432	87.4768		7.2	1669.78
samp. B45	Luzon	28	Metrich 1999	melt inclusion	olivine	2410	85.6	47.06	0.82	17.84	7.91	14.17	7.73	1.21	2.8	0.2	63.5229	86.5803		9.9	2192.9
samp. J1-8	Mexico	45	Cercantes 2003	melt inclusion	olivine	1520	88.2	52.4	0.94	15.7	6.72	7.94	7.65	1.24	3.23	0.24	66.9815	88.2569		4.6	1453.15
samp. TE-6	Mexico	45	Cercantes 2003	melt inclusion	olivine	1160	87.8	50.4	1.05	16.8	6.15	8.64	6.54	0.84	3.77	0.2	65.4577	87.5321		5.8	1096.41
samp. TUX-15	Mexico	45	Cercantes 2003	melt inclusion	olivine	5970	89.6	45.4	1.14	14.1	7.21	10.78	9.35	1.7	3.18	0.54	69.7968	89.5414		1.4	5887.57
samp. TP-3	Mexico	45	Cercantes 2003	melt inclusion	olivine	1710	87.5	51.8	1.73	17.1	5.74	8.55	5.86	1.13	4.08	0.45	64.5296	87.0801		6.3	1608.65
samp. TP-6	Mexico	45	Cercantes 2003	melt inclusion	olivine	1810	87.5	52	1.76	16.6	5.81	8.75	6.19	0.96	4.03	0.4	65.4999	87.5525		5.4	1717.27
samp. GA21013	Gulunggung	30	De hoog 2001	melt inclusion	olivine	2890	89.3	44.3	1.18	16.82	7.25	18.53	7.85	0.53	3.3	0.12	65.8641	87.7276		6.4	2716.17
samp. GA21017	Gulunggung	30	De hoog 2001	melt inclusion	olivine	1380	86.8	46.4	1.12	18.27	7.56	16.09	7.16	0.38	2.7	0.12	62.7936	86.2119		10.2	1252.27
samp. GA22005/2	Gulunggung	30	De hoog 2001	melt inclusion	olivine	1300	87.5	46	1.15	17.92	7.72	16.26	7.76	0.36	2.6	0.12	64.1735	86.9044		8.8	1194.85
samp. GA27007	Gulunggung	30	De hoog 2001	melt inclusion	olivine	1510	87.7	46.4	1.08	17.28	8.07	15.79	8.4	0.35	2.4	0.14	64.9721	87.2966		8.2	1395.56
samp. AO15-5	Vanuatu	32	Gaborieau 2020	melt inclusion	olivine	532.8	88.8688	50.4792	0.758	14.4315	6.95638	13.5925	6.62755	1.26306	2.4653	0.2258	62.9322	86.2824		9.3	487.466
samp. AO17-D4	Vanuatu	32	Gaborieau 2020	melt inclusion	olivine	2700.2	90.3756	45.1901	0.647045	10.835	8.91948	16.0628	8.00088	0.578071	2.1377	1.817	61.5158	85.5534		13.8	2372.76
samp. AO17-D6	Vanuatu	32	Gaborieau 2020	melt inclusion	olivine	1312.8	91.2709	47.2088	0.947	12.863	7.50717	13.5857	7.45205	2.05971	3.12525	0.35265	63.8847	86.7611		8.9	1205.51
samp. SVP291C N2	Aeolian	25	Gaborieau 2020	melt inclusion	olivine	1979.4	90.7709	48.2271	1.17483	11.3949	8.05721	14.4057	8.16248	0.770176	1.85	0.3284	64.3529	86.9931		9	1815.96
samp. SVP291C N3	Aeolian	25	Gaborieau 2020	melt inclusion	olivine	933.6	90.8881	50.8336	0.667505	10.6097	7.32767	13.0229	8.73425	0.525398	1.8766	0.20615	67.9903	88.7251		3.8	899.422
samp. SVP291C N4	Aeolian	25	Gaborieau 2020	melt inclusion	olivine	2854.8	90.2067	47.111	1.14159	10.2953	7.82923	16.0149	7.69141	0.849719	1.5805	0.5034	63.6446	86.6413		9.5	2607.12
samp. SVP291C N8	Aeolian	25	Gaborieau 2020	melt inclusion	olivine	3175	90.7639	44.9573	1.01513	10.8077	8.65944	14.5016	8.6176	1.03063	1.7177	0.51355	63.943	86.7901		10.2	2881.13
samp. SVP291C N13	Aeolian	25	Gaborieau 2020	melt inclusion	olivine	3328.4	90.659	44.3321	1.33297	13.2815	8.01241	17.4987	7.72891	1.02934	2.1143	0.4998	63.221	86.4285		10.3	3017.59
samp. SOM1-6	Aeolian	25	Gaborieau 2020	melt inclusion	olivine	1934.4	88.2221	46.7304	0.6671	11.6883	9.08919	13.1603	8.26835	2.04069	2.3547	0.2959	61.8475	85.726		13.5	1704.32
samp. SOM11	Aeolian	25	Gaborieau 2020	melt inclusion	olivine	2098.6	90.0695	47.1018	0.6056	10.7433	8.59367	14.6477	8.7179	1.61785	1.94785	0.23475	64.3844	87.0086		9.5	1916.53
samp. NT	Kamchatka	35	Mironiv 2018	melt inclusion	olivine	2390	88.5	47.32	1.08	15.87	7.1	14.04	6.6	0.98	2.78	0.22	62.3565	85.9886		10.1	2170.75
samp. NT	Kamchatka	35	Mironiv 2018	melt inclusion	olivine	2540	90.1	46.9	1.1	15.91	6.41	14.6	6.77	0.91	2.82	0.21	65.3028	87.4573		6.2	2391.71
samp. NT	Kamchatka	35	Mironiv 2018	melt inclusion	olivine	2020	88.9	47.96	1.01	15.04	7.2	13.85	6.6	0.94	2.65	0.16	62.0276	85.8192		10.5	1828.05
samp. NT	Kamchatka	35	Mironiv 2018	melt inclusion	olivine	2800	90	47.18	1.09	16.22	6.45	14.56	5.83	0.86	2.76	0.2	61.6961	85.6474		9.7	2552.42
samp. NT	Kamchatka	35	Mironiv 2018	melt inclusion	olivine	1450	88	47.97	1.08	15.14	7.54	13.64	6.71	0.95	2.84	0.21	61.3277	85.455		11.8	1296.96
samp. NT	Kamchatka	35	Mironiv 2018	melt inclusion	olivine	2380	88.3	46.87	1.08	15.92	7.47	13.65	6.49	1.03	2.75	0.24	60.7568	85.1541		12.3	2119.32
samp. NT	Kamchatka	35	Mironiv 2018	melt inclusion	olivine	2110	87.9	47.25	1.11	15.72	7.18	13.45	6.37	0.99	2.79	0.2	61.2547	85.4167		11.3	1895.78
samp. NT	Kamchatka	35	Mironiv 2018	melt inclusion	olivine	2170	89	46.98	1.12	15.71	6.91	13.77	6.41	0.94	2.81	0.19	62.3075	85.9634		9.9	1974.52
samp. NT	Kamchatka	35	Mironiv 2018	melt inclusion	olivine	2460	88.9	47.37	1.05	15.64	7.42	13.89	6.51	0.92	2.89	0.17	60.99	85.2774		12	2196.43
samp. NT	Kamchatka	35	Mironiv 2018	melt inclusion	olivine	2320	87.5	47.38	1.1	16.55	5.9	13.86	6.46	1.04	2.8	0.2	66.1147	87.8473		4.9	2211.63
samp. K01-30	Kamchatka	35	Mironiv 2018	melt inclusion	olivine	2610	88.7	46.84	0.87	13.49	8.53	13.38	9.63	0.78	2.34	0.17	66.7972	88.1703		6.2	2457.63
samp. K01-30	Kamchatka	35	Mironiv 2018	melt inclusion	olivine	1970	87.6	46.8	0.9	13.23	9.4	11.23	11.06	0.64	2.2	0.13	67.7074	88.5947		5.3	1870.85
samp. K01-30	Kamchatka	35	Mironiv 2018	melt inclusion	olivine	1690	90.5	49.78	0.81	11.31	8.12	11.78	13.51	0.65	1.73	0.13	74.7785	91.6558		0	1690
samp. K01-30	Kamchatka	35	Mironiv 2018	melt inclusion	olivine	2270	87.9	48.45	0.9	13.01	9.52	10.98	10.72	0.63	2.19	0.17	66.74	88.1434		6.9	2123.48
samp. K01-30	Kamchatka	35	Mironiv 2018	melt inclusion	olivine	2240	87.1	51.79	1.51	14.09	8.2	9.84	8.23	1.36	3.49	0.38	64.1386	86.8872		9.4	2047.53
samp. K01-30	Kamchatka	35	Mironiv 2018	melt inclusion	olivine	1990	88.7	46.58	0.87	11.54	9.31	11.61	13.04	0.64	1.88	0.13	71.3954	90.2411		0	1990
samp. K01-30	Kamchatka	35	Mironiv 2018	melt inclusion	olivine	1850	88.5	48.78	1.13	12.66	8.18	9.79	9.97	1.31	2.92	0.38	68.4736	88.9462		3.6	1785.71
samp. K01-30	Kamchatka	35	Mironiv 2018	melt inclusion	olivine	1830	88.5	49.11	1.32	12.63	8.24	11	10.07	1.31	2.61	0.61	68.5312	88.9724		3.6	1766.41
samp. K01-30	Kamchatka	35	Mironiv 2018	melt inclusion	olivine	1900	89	48.96	0.86	12.69	8.64	13.08	10.21	0.72	2.04	0.15	67.8022	88.6385		4.8	1812.98
samp. K01-30	Kamchatka	35	Mironiv 2018	melt inclusion	olivine	3280	88.9	47.33	0.94	13.92	8.25	12.17	9.5	0.61	2.71	0.12	67.2345	88.3752		5.3	3114.91
samp. K01-30	Kamchatka	35	Mironiv 2018	melt inclusion	olivine	2100	88.6	47.45	0.92	12.61	8.99	12.29	11.14	0.65	2.22	0.13	68.8295	89.1078		3.4	2030.95
samp. K01-30	Kamchatka	35	Mironiv 2018	melt inclusion	olivine	2690	89.1	47.6	0.96	13.86	8.37	12.69	9.55	0.7	2.38	0.19	67.0317	88.2804		5.8	2542.53
samp. K01-30	Kamchatka	35	Mironiv 2018	melt inclusion	olivine	2430	88.9	47.78	0.82	11.86	9	11.78	12.78	0.62	1.92	0.18	71.6749	90.3613		0	2430
samp. K01-30	Kamchatka	35	Mironiv 2018	melt inclusion	olivine	2930	89.3	49.24	0.9	12.28	8.43	12.98	10.66	0.68	2.2	0.12	69.2628	89.303		2.5	2858.54
samp. K01-30	Kamchatka	35	Mironiv 2018	melt inclusion	olivine	1900	89.9	48.1	0.81	12.67	7.71	13.43	11.18	0.63	1.87	0.1	72.0983	90.5422		0	1900
samp. K01-30	Kamchatka	35	Mironiv 2018	melt inclusion	olivine	2430	89.1	48.13	1.09	14.81	8.14	13.38	8.99	1.02	2.47	0.25	66.3081	87.9393		6.5	2281.69
samp. K01-30	Kamchatka	35	Mironiv 2018	melt inclusion	olivine	2610	90.4	47.91	1.21	14.68	6.91	12.96	9.71	0.63	2.61	0.19	71.4618	90.2697		0	2610
samp. K01-30	Kamchatka	35	Mironiv 2018	melt inclusion	olivine	2140	88.9	46.73	0.81	12.72	9.02	12.91	11.28	0.67	2	0.16	69.0257	89.1963		3	2077.67
samp. K01-30	Kamchatka	35	Mironiv 2018	melt inclusion	olivine	2350	88.9	48.7	0.83	13.18	8.94	12.8	9.97	0.73	2.12	0.2	66.525	88.042		6.8	2200.37
samp. K01-30	Kamchatka	35	Mironiv 2018	melt inclusion	olivine	2080	89.4	43.45	1.03	13.63	7.97	13.76	9.84	0.78	2.27	0.2	68.751	89.0722		3	2019.42
samp. K01-30	Kamchatka	35	Mironiv 2018	melt inclusion	olivine	1890	90.3	48.56	1.15	15.14	7.25	13.04	8.93	0.9	2.55	0.21	68.7004	89.0493		2.8	1838.52
samp. K01-30	Kamchatka	35	Mironiv 2018	melt inclusion	olivine	2370	88.8	48.62	0.94	13.09	9.25	13.16	10.58	0.67	2.04	0.13	67.0859	88.3058		6.2	2231.64
samp. K01-30	Kamchatka	35	Mironiv 2018	melt inclusion	olivine	2250	88.6	46.13	0.87	12.88	8.95	13.29	10.53	0.72	2.18	0.18	67.7063	88.5942		5.1	2140.82
