# Supplementary material for: Oxidized primary arc magmas: Constraints from Cu/Zr systematics in global arc volcanics
Source: Sci Adv. 2022 Mar 23;8(12):eabk0718. doi: 10.1126/sciadv.abk0718 (PMC8942352; doi:10.1126/sciadv.abk0718)
Supplement: Supplementary file 2 — Tables S1 to S10 [file sciadv.abk0718_tables_s1_to_s10.zip › sciadv.abk0718_table_s8.xlsx]

## Sheet: emission flux
Table S8. Estimation of sulfur contents in primary arc magmas by flux of sulfur emission
		global estimation
Parameters		value		unit	Reference
		lower limit	upper limit
S emission flux		10000000000	20000000000	kg/yr	Hilton et al., 2002; Halmer et al., 2002
arc volume		4e-05		km3 /km/yr	Dimalanta et al., 2002
magma density		2500000000000		kg/km3	Scaillet et al., 2003
arc length		55000		km	Stern et al., 2002
S in arc magmas (ppm)		1818.18	3636.36
Notes
Sulfur emission flux ranges from 1*10^10 to 2 *10^10 kg/yr according to Halmer et al. (2002) and Hilton et al. (2002)
Reference
D. R. Hilton, T. P. Fischer, B. Marty, Noble Gases and Volatile Recycling at Subduction Zones. Reviews in Mineralogy and Geochemistry. 47, 319-370 (2002).
M. M. Halmer, H. U. Schmincke, H. F. Graf, The annual volcanic gas input into the atmosphere, in particular into the stratosphere: a global data set for the past 100 years. Journal of Volcanology and Geothermal Research. 115, 511-528 (2002).
C. Dimalanta, A. Taira, G. P. Yumul, H. Tokuyama, K. Mochizuki, New rates of western Pacific island arc magmatism from seismic and gravity data. Earth and Planetary Science Letters. 202, 105-115 (2002).
B. Scaillet, J. F. Luhr, M. R. Carroll, in Volcanism and the Earth's Atmosphere. (2004), pp. 11-40.
R. J. Stern, Subduction zones. Reviews of Geophysics. 40, 3-1-3-38 (2002).
