# Supplementary material for: Oxidized primary arc magmas: Constraints from Cu/Zr systematics in global arc volcanics
Source: Sci Adv. 2022 Mar 23;8(12):eabk0718. doi: 10.1126/sciadv.abk0718 (PMC8942352; doi:10.1126/sciadv.abk0718)
Supplement: Supplementary file 2 — Tables S1 to S10 [file sciadv.abk0718_tables_s1_to_s10.zip › sciadv.abk0718_table_s9.xlsx]

## Sheet: slab melting
Table S9. Simulation of Cu in the slab-derived melt during melting of subducted oceanic crust
					Bulk D between silicate mineral and melt				S in mantle residue and melt					mantle trace elment compostion used in this model
						D	Reference		mode	S in sulfide(ppm)	S in sulfide(wt%)	Reference			AOC	Reference
					Cu	0.1	a		(Fe,Ni,Cu)S	369000	36.9	Jugo et al., 2005		S	870	b
														Cu	74.4	Gale et al., 2013
									0.374
	Slab mineral modes				Normalized slab mineral modes						bulk D		Slab residue			Instantaneous melt			Aggregated melt
F	Mass of residue	silicate	sulfide		silicate	sulfide		SCSS	DCusulfide/sili		Cu		S	Cu		S	cu		S	Cu
0	1	1	0.00235772		0.499411	0.00235218		3000	1000		2.40212		870	74.4		3000
0.01	0.99	0.99	0.00229942		0.997683	0.00231726		3000	1000		2.41703		848.485	74.8368		3000	31.1545		3000	31.1545
0.02	0.98	0.98	0.00223992		0.99772	0.00228042		3000	1000		2.38019		826.531	75.2826		3000	31.1468		3000	31.1506
0.03	0.97	0.97	0.0021792		0.997758	0.00224156		3000	1000		2.34133		804.124	75.7307		3000	31.8171		3000	31.3728
0.04	0.96	0.96	0.00211721		0.997799	0.00220057		3000	1000		2.30035		781.25	76.1807		3000	32.5373		3000	31.6639
0.05	0.95	0.95	0.00205392		0.997843	0.00215735		3000	1000		2.25714		757.895	76.6319		3000	33.3131		3000	31.9937
0.06	0.94	0.94	0.00198928		0.997888	0.00211178		3000	1000		2.21157		734.043	77.0838		3000	34.1512		3000	32.3533
0.07	0.93	0.93	0.00192325		0.997936	0.00206374		3000	1000		2.16353		709.677	77.5357		3000	35.0591		3000	32.7399
0.08	0.92	0.92	0.00185578		0.997987	0.00201309		3000	1000		2.11289		684.783	77.9867		3000	36.046		3000	33.1531
0.09	0.91	0.91	0.00178683		0.99804	0.0019597		3000	1000		2.05951		659.341	78.4357		3000	37.1225		3000	33.5942
0.1	0.9	0.9	0.00171635		0.998097	0.00190343		3000	1000		2.00324		633.333	78.8817		3000	38.3013		3000	34.0649
0.11	0.89	0.89	0.00164429		0.998156	0.00184411		3000	1000		1.94392		606.742	79.3231		3000	39.5975		3000	34.5678
0.12	0.88	0.88	0.00157058		0.998218	0.00178157		3000	1000		1.8814		579.545	79.7582		3000	41.0296		3000	35.1063
0.13	0.87	0.87	0.00149519		0.998284	0.00171566		3000	1000		1.81549		551.724	80.1851		3000	42.62		3000	35.6843
0.14	0.86	0.86	0.00141804		0.998354	0.00164617		3000	1000		1.746		523.256	80.6013		3000	44.3965		3000	36.3066
0.15	0.85	0.85	0.00133907		0.998427	0.0015729		3000	1000		1.67274		494.118	81.0037		3000	46.3938		3000	36.9791
0.16	0.84	0.84	0.00125823		0.998504	0.00149565		3000	1000		1.5955		464.286	81.3888		3000	48.6559		3000	37.7089
0.17	0.83	0.83	0.00117543		0.998586	0.00141418		3000	1000		1.51404		433.735	81.752		3000	51.2392		3000	38.5048
0.18	0.82	0.82	0.00109062		0.998672	0.00132826		3000	1000		1.42813		402.439	82.0878		3000	54.2177		3000	39.3777
0.19	0.81	0.81	0.00100371		0.998762	0.00123762		3000	1000		1.3375		370.37	82.389		3000	57.6903		3000	40.3415
0.2	0.8	0.8	0.000914634		0.998858	0.00114199		3000	1000		1.24187		337.5	82.6465		3000	61.792		3000	41.4141
0.21	0.79	0.79	0.000823299		0.998959	0.00104107		3000	1000		1.14096		303.797	82.8482		3000	66.7123		3000	42.6187
0.22	0.78	0.78	0.000729623		0.999065	0.00093454		3000	1000		1.03445		269.231	82.978		3000	72.7263		3000	43.9873
0.23	0.77	0.77	0.000633513		0.999178	0.000822068		3000	1000		0.921985		233.766	83.0134		3000	80.2491		3000	45.5639
0.24	0.76	0.76	0.000534874		0.999297	0.000703286		3000	1000		0.803216		197.368	82.9223		3000	89.9388		3000	47.4128
0.25	0.75	0.75	0.000433604		0.999422	0.000577805		3000	1000		0.677747		160	82.6558		3000	102.906		3000	49.6326
0.26	0.74	0.74	0.000329598		0.999555	0.000445204		3000	1000		0.54516		121.622	82.1351		3000	121.188		3000	52.3847
0.27	0.73	0.73	0.000222742		0.999695	0.000305033		3000	1000		0.405002		82.1918	81.2194		3000	148.983		3000	55.9624
Notes:
a	Bulk D for Cu in silicate minerals of oceanic crust and melt estimated according to mineral assemlage of eclogite (30% cpx and 70% garnet) from Ito and Kennedy (1971) and partition coefficients (Dcpx/melt = 0.232 and Dgarnet/melt =0.046) from Liu (2014)
b	Sulfur contents in altered oceanic crust from Alt et al.(1989), Alt and Shanks (2011) and Rouxel et al. (2008)
SCSS for Cu
Reference
Ito, K., Kennedy, G.C., 1971. An Experimental Study of the Basalt-Garnet Granulite-Eclogite Transition, The Structure and Physical Properties of the Earth's Crust, pp. 303-314.
Jugo, P.J., Luth, R.W. & Richards, J.P. An Experimental Study of the Sulfur Content in Basaltic Melts Saturated with Immiscible Sulfide or Sulfate Liquids at 1300°C and 1·0 GPa. Journal of Petrology. 46, 783-798 (2005).
Gale, A. et al. The mean composition of ocean ridge basalts. Geochemistry, Geophysics, Geosystems. 14, 489-518 (2013).
Alt, J.C., Anderson, T.F., Bonnell, L., 1989. The geochemistry of sulfur in a 1.3 km section of hydrothermally altered oceanic crust, DSDP Hole 504B. Geochimica et Cosmochimica Acta 53, 1011-1023. https://doi.org/10.1016/0016-7037(89)90206-8
Alt, J.C., Shanks, W.C., 2011. Microbial sulfate reduction and the sulfur budget for a complete section of altered oceanic basalts, IODP Hole 1256D (eastern Pacific). Earth and Planetary Science Letters 310, 73-83. https://doi.org/10.1016/j.epsl.2011.07.027
Rouxel, O., Ono, S., Alt, J., Rumble, D., Ludden, J., 2008. Sulfur isotope evidence for microbial sulfate reduction in altered oceanic basalts at ODP Site 801. Earth and Planetary Science Letters 268, 110-123. 10.1016/j.epsl.2008.01.010
