# Supplementary material for: Oxidized primary arc magmas: Constraints from Cu/Zr systematics in global arc volcanics
Source: Sci Adv. 2022 Mar 23;8(12):eabk0718. doi: 10.1126/sciadv.abk0718 (PMC8942352; doi:10.1126/sciadv.abk0718)
Supplement: Supplementary file 2 — Tables S1 to S10 [file sciadv.abk0718_tables_s1_to_s10.zip › sciadv.abk0718_table_s10.xlsx]

## Sheet: slab contribution
Table S10. Estimation of the slab contribution on Cu and S in sub-arc mantle
		S (ppm)	reference	Cu (ppm)	reference
	Depleted mantle	200	Sun et al. (2020); Saal et al. (2002)	30	Salters et al. (2004)
Cu and S in slab-derived fluids/melts	Aqueous fluids	10000	a	113	c
	Melts	3000	b	30	d
Amount of contribution to sub-arc mantle wedge	Only by Aqueous fluid	0.0255102
	Only by Melts	0.0892857
Sub-arc mantle wedge	Addition of aqueous fluids	450		32.1173
	Addition of melts	450		30
	Average	450		31.0587
Notes
Estimation of S contents in slab-derived fluids
a	Experimental results as upper limit (2.5 wt.% according to Jego and Dasgupta (2013); sulfur content in vein in eclogite as lower limit (1.0 wt.% according to Li et al. (2020)
Estimation of S contents in slab-derived melts
b	The experimental mean value of S in slab-derived melts from Jego and Dagupta(2014), Canil and Fellows (2017), D’Souza and Canil (2018), Li et al. (2021) and the S contents in slab-derived melt inclusion that trapped in sub-arc mantle xenolith from Metrich (1999) and Benard (2008)
Estimation of Cu content in aqueous fluids and melts
c	Cu contents in sulfide-bearing vein in subduction-related eclogites from Becker et al. (1999)
d	See Methods and Supplementary Table 9
Reference
Salters, V.J.M. & Stracke, A. Composition of the depleted mantle. Geochemistry, Geophysics, Geosystems. 5, (2004).
Saal, A.E., Hauri, E.H., Langmuir, C.H. & Perfit, M.R. Vapour undersaturation in primitive mid-ocean-ridge basalt and the volatile content of Earth's upper mantle. Nature. 419, 451-455 (2002).
Sun, Z. et al. Sulfur abundance and heterogeneity in the MORB mantle estimated by copper partitioning and sulfur solubility modelling. Earth and Planetary Science Letters. 538, (2020).
Jégo, S. & Dasgupta, R. Fluid-present melting of sulfide-bearing ocean-crust: Experimental constraints on the transport of sulfur from subducting slab to mantle wedge. Geochimica et Cosmochimica Acta. 110, 106-134 (2013).
Jégo, S. & Dasgupta, R. The Fate of Sulfur During Fluid-Present Melting of Subducting Basaltic Crust at Variable Oxygen Fugacity. Journal of Petrology. 55, 1019-1050 (2014).
Canil, D. & Fellows, S.A. Sulphide–sulphate stability and melting in subducted sediment and its role in arc mantle redox and chalcophile cycling in space and time. Earth and Planetary Science Letters. 470, 73-86 (2017).
D'Souza, R.J. & Canil, D. The partitioning of chalcophile elements between sediment melts and fluids at 3 GPa, 950–1050 °C with implications for slab fluids in subduction zones. Earth and Planetary Science Letters. 498, 215-225 (2018).
Li, H. et al. High sulfur solubility in subducted sediment melt under both reduced and oxidized conditions: with implications for S recycling in subduction zone settings. Geochimica et Cosmochimica Acta. (2021).
Benard, A. et al. Oxidising agents in sub-arc mantle melts link slab devolatilisation and arc magmas. Nat Commun. 9, 3500 (2018).
Métrich, N., Schiano, P., Clocchiatti, R. & Maury, R.C. Transfer of sulfur in subduction settings: an example from Batan Island (Luzon volcanic arc, Philippines). Earth & Planetary Science Letters. 167, 1-14 (1999).
Becker, H., Jochum, K.P., Carlson, R.W., 1999. Constraints from high-pressure veins in eclogites on the composition of hydrous fluids in subduction zones. Chemical Geology 160, 291-308. https://doi.org/10.1016/S0009-2541(99)00104-7
J. L. Li, E. M. Schwarzenbach, T. John, J. J. Ague, F. Huang, J. Gao, R. Klemd, M. J. Whitehouse, X. S. Wang, Uncovering and quantifying the subduction zone sulfur cycle from the slab perspective. Nat Commun. 11, 514 (2020).

## Sheet: Sheet1
Cu
